# Supplementary material for: Origin and evolution of a placental-specific microRNA family in the human genome
Source: BMC Evol Biol. 2010 Nov 10;10:346. doi: 10.1186/1471-2148-10-346 (PMC2996404; doi:10.1186/1471-2148-10-346)
Supplement: Additional File 2 — Genome-wide Identification by MiPred of Potential Paralogs of MER53-derived miR-1302 Genes. The rows with grey backgrounds are already known precursors of hsa-miR-1302 that were found to be derived from MER53 elements. [file 1471-2148-10-346-S2.XLS]

## Sheet: Table S1
Coordinates MER53	Predcited has-mir-1302 Coordinates	has-mir-1302 Coordinates
chrX:107158943-107159123(-)	chrX:107158971-107159080(+)
chrX:12161283-12161472(+)	chrX:12161334-12161443(-)
chrX:14619071-14619251(+)	chrX:14619106-14619215(+)
chrX:42122823-42123020(+)	chrX:42122878-42122987(-)
chr1:20206-20395(-)	chr1:20234-20343(+)	hsa-mir-1302-2 chr1:20229-20366(+)
chr1:216761820-216762001(+)	chr1:216761858-216761967(+)
chr1:236032985-236033125(+)	chr1:236033014-236033123(-)
chr1:85031338-85031517(-)	chr1:85031357-85031466(-)
chr1:87389550-87389740(-)	chr1:87389577-87389686(+)
chr2:103848420-103848610(+)	chr2:103848452-103848561(+)
chr2:114056977-114057166(+)	chr2:114057029-114057138(-)	hsa-mir-1302-3 chr2:114057006-114057143(-)
chr2:161914950-161915129(+)	chr2:161915004-161915113(-)
chr2:207842230-207842416(-)	chr2:207842275-207842384(-)	hsa-mir-1302-4 chr2:207842244-207842393(-)
chr2:80353288-80353465(-)	chr2:80353332-80353441(-)
chr3:103874736-103874905(+)	chr3:103874760-103874869(+)
chr3:129227309-129227483(+)	chr3:129227326-129227435(+)
chr3:29566807-29566949(-)	chr3:29566852-29566961(-)
chr3:60265355-60265534(-)	chr3:60265372-60265481(+)
chr4:160140733-160140921(-)	chr4:160140778-160140887(-)
chr4:71081299-71081445(+)	chr4:71081336-71081445(+)
chr5:154138573-154138767(+)	chr5:154138625-154138734(-)
chr6:147724812-147724974(+)	chr6:147724853-147724962(+)
chr6:161529505-161529715(-)	chr6:161529550-161529659(-)
chr6:18309043-18309255(+)	chr6:18309093-18309202(+)
chr6:2393156-2393346(+)	chr6:2393193-2393302(+)
chr6:52867024-52867213(-)	chr6:52867067-52867176(-)
chr6:53636904-53637088(+)	chr6:53636952-53637061(-)
chr6:73318387-73318557(+)	chr6:73318434-73318543(-)
chr7:18133317-18133525(-)	chr7:18133360-18133469(-)	hsa-mir-1302-6 chr7:18133368-18133457(-)
chr7:29094288-29094474(+)	chr7:29094339-29094448(-)
chr8:121876427-121876555(-)	chr8:121876477-121876583(-)
chr8:42064677-42064842(-)	chr8:42064714-42064823(-)
chr9:20121-20310(-)	chr9:20149-20258(+)	hsa-mir-1302-2 chr9:20144-20281(+)
chr10:65213349-65213536(+)	chr10:65213384-65213493(+)
chr12:111617205-111617395(-)	chr12:111617248-111617357(-)	hsa-mir-1302-1 chr12:111617222-111617364(-)
chr12:9371726-9371937(-)	chr12:9371773-9371882(+)
chr15:100318156-100318345(+)	chr15:100318208-100318317(-)	hsa-mir-1302-2 chr15:100318185-100318322(-)
chr16:10543811-10543948(+)	chr16:10543806-10543915(-)
chr16:11597113-11597316(+)	chr16:11597165-11597274(-)
chr16:49185109-49185297(-)	chr16:49185137-49185246(+)
chr16:69464570-69464760(-)	chr16:69464614-69464723(-)
chr19:17429053-17429173(+)	chr19:17429060-17429169(+)
chr19:22950-23139(-)	chr19:22978-23087(+)	hsa-mir-1302-2 chr19:22973-23110(+)
chr22:32782124-32782377(-)	chr22:32782214-32782320(+)
