# Supplementary material for: Origin and evolution of a placental-specific microRNA family in the human genome
Source: BMC Evol Biol. 2010 Nov 10;10:346. doi: 10.1186/1471-2148-10-346 (PMC2996404; doi:10.1186/1471-2148-10-346)
Supplement: Additional file 4 — Estimates of Evolutionary Divergence between Sequences. Pairwise p- distances for the 58 orthologs of the human miR-1302 family in 21 placental species. All positions containing alignment gaps and missing data only were eliminated in pairwise sequence comparisons (Pairwise deletion option) leaving a total of 221 positions in the final dataset. [file 1471-2148-10-346-S4.XLS]

## Sheet: Sheet1
miRNA genes		1	2	3	4	5	6	7	8	9	10	11	12	13	14	15	16	17	18	19	20	21	22	23	24	25	26	27	28	29	30	31	32	33	34	35	36	37	38	39	40	41	42	43	44	45	46	47	48
[1]	bosTau4-mir-1302-1
[2]	bosTau4-mir-1302-2	0.4135
[3]	bosTau4-mir-1302-6	0.6269	0.403
[4]	calJac1-mir-1302-1	0.3768	0.3664	0.2794
[5]	calJac1-mir-1302-2	0.3835	0.3008	0.3529	0.3158
[6]	calJac1-mir-1302-4	0.4245	0.313	0.3239	0.2681	0.2879
[7]	calJac1-mir-1302-5	0.4841	0.4	0.35	0.373	0.3934	0.3154
[8]	calJac1-mir-1302-6	0.5224	0.3788	0.2029	0.2537	0.303	0.2429	0.3333
[9]	calJac1-mir-1302-7	0.5538	0.3281	0.3333	0.2923	0.3077	0.2429	0.4237	0.2203
[10]	calJac1-mir-1302-8	0.4113	0.4215	0.4063	0.352	0.4	0.3413	0.4425	0.3492	0.25
[11]	cavPor3-mir-1302-1	0.4453	0.4308	0.4118	0.2786	0.3561	0.365	0.392	0.3881	0.4462	0.424
[12]	choHof1-mir-1302-1	0.3525	0.3421	0.3651	0.2353	0.2982	0.3167	0.3704	0.2419	0.3231	0.3393	0.2773
[13]	choHof1-mir-1302-4	0.4234	0.3256	0.3286	0.3162	0.3385	0.1575	0.3359	0.2754	0.2754	0.3952	0.4074	0.339
[14]	equCab2-mir-1302-1	0.3116	0.3258	0.2941	0.1786	0.2612	0.2536	0.3228	0.1818	0.3077	0.3629	0.2734	0.2017	0.2721
[15]	equCab2-mir-1302-2	0.3577	0.2292	0.3582	0.3433	0.2761	0.3037	0.3871	0.303	0.3438	0.4098	0.3881	0.2966	0.3534	0.2574
[16]	equCab2-mir-1302-4	0.5116	0.4	0.3143	0.3488	0.373	0.1606	0.3667	0.2754	0.2429	0.3719	0.4016	0.3727	0.2667	0.3359	0.4
[17]	equCab2-mir-1302-8	0.384	0.3145	0.2754	0.2339	0.2619	0.264	0.3304	0.2319	0.2985	0.3223	0.3468	0.2679	0.2683	0.2097	0.2903	0.3361
[18]	felCat3-mir-1302-1	0.3901	0.406	0.4118	0.2535	0.3037	0.2979	0.4063	0.3134	0.403	0.4252	0.305	0.3033	0.3453	0.2042	0.3723	0.374	0.3016
[19]	gorGor1-mir-1302-1	0.3597	0.3588	0.3235	0.0493	0.2932	0.259	0.3386	0.2687	0.2923	0.352	0.2624	0.2417	0.3066	0.1702	0.3185	0.3411	0.2258	0.2308
[20]	gorGor1-mir-1302-2	0.3684	0.2707	0.2794	0.2782	0.1159	0.2652	0.377	0.2576	0.2923	0.384	0.3561	0.2719	0.3154	0.2313	0.2463	0.3333	0.254	0.2963	0.2556
[21]	gorGor1-mir-1302-4	0.4317	0.3206	0.3099	0.2826	0.2879	0.0403	0.3385	0.2286	0.2429	0.3571	0.3942	0.325	0.1438	0.2609	0.3037	0.1533	0.256	0.3121	0.2734	0.25
[22]	gorGor1-mir-1302-5	0.471	0.4167	0.3088	0.3333	0.3806	0.2958	0.1241	0.2273	0.3182	0.424	0.4234	0.35	0.3429	0.295	0.3676	0.3485	0.3306	0.3857	0.3094	0.3582	0.3169
[23]	gorGor1-mir-1302-8	0.4309	0.3852	0.3433	0.2823	0.328	0.2903	0.3661	0.2615	0.2462	0.1301	0.3952	0.3	0.3279	0.272	0.3821	0.3613	0.2602	0.3571	0.2661	0.296	0.2984	0.3629
[24]	gorGor3-mir-1302-6	0.5373	0.3636	0.2174	0.2388	0.3182	0.2571	0.35	0.0444	0.2034	0.3651	0.3881	0.2581	0.2899	0.1818	0.2879	0.2899	0.2464	0.3284	0.2537	0.2727	0.2429	0.2424	0.2769
[25]	gorGor3-mir-1302-7	0.5075	0.3636	0.3	0.2985	0.2985	0.2113	0.4262	0.1864	0.0725	0.2319	0.4627	0.3284	0.2286	0.2985	0.3636	0.2222	0.2754	0.3768	0.2985	0.2836	0.2113	0.3235	0.2273	0.2034
[26]	loxAfr2-mir-1302-2	0.4252	0.3388	0.3971	0.2656	0.3145	0.3438	0.4123	0.3134	0.3333	0.4202	0.4141	0.2752	0.3175	0.2891	0.304	0.4	0.2821	0.3538	0.2558	0.3065	0.3281	0.373	0.3248	0.2985	0.3284
[27]	micMur1-mir-1302-1	0.3741	0.3435	0.3478	0.156	0.3284	0.3022	0.3543	0.2647	0.2769	0.368	0.2929	0.2167	0.3358	0.1929	0.3333	0.3462	0.248	0.2254	0.1479	0.2761	0.3165	0.3453	0.2984	0.25	0.2836	0.2692
[28]	micMur1-mir-1302-4	0.4357	0.3206	0.3143	0.2681	0.2879	0.0753	0.3308	0.2319	0.2319	0.36	0.3723	0.3	0.1458	0.2536	0.3111	0.1765	0.2698	0.3191	0.2662	0.2652	0.089	0.3169	0.3008	0.2464	0.2254	0.3438	0.3094
[29]	micMur1-mir-1302-6	0.6349	0.4516	0.2381	0.3175	0.381	0.2985	0.386	0.1714	0.3273	0.4333	0.4921	0.3793	0.3333	0.3065	0.4032	0.2879	0.3077	0.4063	0.3333	0.3175	0.2836	0.3175	0.3226	0.1857	0.2727	0.4127	0.3438	0.2576
[30]	myoLuc1-mir-1302-8	0.3967	0.3814	0.3281	0.252	0.2951	0.2893	0.3303	0.2581	0.3016	0.3305	0.377	0.287	0.2941	0.2195	0.3277	0.3707	0.2185	0.256	0.2276	0.2787	0.2893	0.3388	0.2333	0.2742	0.2923	0.3103	0.2846	0.2975	0.322
[31]	oryCun1-mir-1302-8	0.4643	0.4455	0.3929	0.3894	0.3894	0.3694	0.44	0.3636	0.2885	0.2844	0.4248	0.3636	0.3909	0.3482	0.3694	0.4151	0.2679	0.4035	0.3805	0.3894	0.3604	0.4018	0.2883	0.3455	0.2778	0.3689	0.3894	0.3784	0.4902	0.3091
[32]	otoGar1-mir-1302-1	0.3813	0.3282	0.3188	0.1418	0.3209	0.2878	0.3543	0.2794	0.3231	0.368	0.2929	0.225	0.3212	0.1857	0.3259	0.3692	0.256	0.2324	0.1197	0.2687	0.3022	0.3309	0.2903	0.2647	0.3284	0.2692	0.0979	0.295	0.3438	0.2683	0.4071
[33]	panTro2-mir-1302-1	0.3597	0.3588	0.3235	0.0493	0.2932	0.259	0.3386	0.2687	0.2923	0.352	0.2624	0.2417	0.3066	0.1702	0.3185	0.3411	0.2258	0.2308	0	0.2556	0.2734	0.3094	0.2661	0.2537	0.2985	0.2558	0.1479	0.2662	0.3333	0.2276	0.3805	0.1197
[34]	panTro2-mir-1302-2	0.3609	0.2632	0.2647	0.2707	0.1087	0.2576	0.3689	0.2424	0.2769	0.376	0.3485	0.2632	0.3077	0.2239	0.2388	0.3254	0.246	0.2889	0.2481	0.0072	0.2424	0.3507	0.288	0.2576	0.2687	0.2984	0.2687	0.2576	0.3016	0.2705	0.3805	0.2612	0.2481
[35]	panTro2-mir-1302-4	0.4234	0.3178	0.3043	0.2574	0.2846	0.0408	0.3281	0.2286	0.2206	0.3306	0.3852	0.3136	0.1389	0.2574	0.3083	0.1481	0.2439	0.295	0.2482	0.2615	0.0272	0.3071	0.2951	0.2429	0.1884	0.3254	0.3066	0.0764	0.2687	0.2689	0.3455	0.2774	0.2482	0.2538
[36]	panTro2-mir-1302-6	0.5373	0.3636	0.2174	0.2388	0.3182	0.2571	0.35	0.0444	0.2034	0.3651	0.3881	0.2581	0.2899	0.1818	0.2879	0.2899	0.2464	0.3284	0.2537	0.2727	0.2429	0.2424	0.2769	0	0.2034	0.2985	0.25	0.2464	0.1857	0.2742	0.3455	0.2647	0.2537	0.2576	0.2429
[37]	panTro2-mir-1302-7	0.5224	0.3485	0.2833	0.2836	0.2985	0.2113	0.4098	0.1695	0.058	0.2319	0.4478	0.3134	0.2429	0.2836	0.3485	0.2222	0.2609	0.3623	0.2836	0.2836	0.2113	0.3088	0.2273	0.1864	0.0139	0.3134	0.2687	0.2254	0.2727	0.2769	0.2593	0.3134	0.2836	0.2687	0.1884	0.1864
[38]	panTro2-mir-1302-8	0.4355	0.3852	0.3433	0.288	0.328	0.296	0.3661	0.2615	0.2576	0.129	0.4	0.3063	0.3333	0.272	0.3821	0.3667	0.2602	0.3622	0.272	0.296	0.304	0.3629	0	0.2769	0.2388	0.3305	0.304	0.3065	0.3226	0.2314	0.2883	0.296	0.272	0.288	0.3008	0.2769	0.2388
[39]	ponAbe2-mir-1302-2	0.3684	0.2556	0.2941	0.2782	0.1159	0.2576	0.3689	0.2727	0.2769	0.368	0.3636	0.2895	0.3077	0.2388	0.2388	0.3254	0.2302	0.2889	0.2556	0.029	0.2424	0.3507	0.296	0.2879	0.2687	0.2984	0.2836	0.2576	0.3333	0.2705	0.3805	0.2687	0.2556	0.0217	0.2462	0.2879	0.2687	0.296
[40]	ponAbe2-mir-1302-4	0.4203	0.3154	0.3286	0.2847	0.2901	0.0338	0.3488	0.2535	0.2319	0.344	0.3897	0.3277	0.1517	0.2701	0.2985	0.1471	0.2661	0.3143	0.2754	0.2672	0.0338	0.3262	0.3089	0.2676	0.2	0.3386	0.3188	0.0828	0.2941	0.3	0.3636	0.3043	0.2754	0.2595	0.027	0.2676	0.2	0.3145	0.2595
[41]	ponAbe2-mir-1302-6	0.5373	0.3636	0.2174	0.2388	0.3182	0.2571	0.35	0.0444	0.2034	0.3651	0.3881	0.2581	0.2899	0.1818	0.2879	0.2899	0.2464	0.3284	0.2537	0.2727	0.2429	0.2424	0.2769	0	0.2034	0.2985	0.25	0.2464	0.1857	0.2742	0.3455	0.2647	0.2537	0.2576	0.2429	0	0.1864	0.2769	0.2879	0.2676
[42]	ponAbe2-mir-1302-7	0.5294	0.3433	0.3	0.3088	0.3088	0.1944	0.4194	0.1864	0.0714	0.2714	0.4706	0.3382	0.2535	0.3088	0.3582	0.2329	0.3	0.3857	0.3088	0.2941	0.1944	0.3188	0.2687	0.2034	0.0417	0.3382	0.2941	0.2361	0.2909	0.303	0.3091	0.3382	0.3088	0.2794	0.2	0.2034	0.0278	0.2794	0.2794	0.1831	0.2034
[43]	ponAbe2-mir-1302-8	0.4274	0.3852	0.3433	0.288	0.328	0.288	0.375	0.2615	0.2576	0.1129	0.4	0.3063	0.3333	0.272	0.3821	0.3583	0.2683	0.3622	0.272	0.304	0.296	0.371	0.0157	0.2769	0.2388	0.3305	0.304	0.3065	0.3226	0.2397	0.2973	0.296	0.272	0.296	0.2927	0.2769	0.2388	0.0156	0.304	0.3065	0.2769	0.2794
[44]	proCap1-mir-1302-1	0.3929	0.4015	0.2941	0.2394	0.3284	0.3143	0.3465	0.209	0.3182	0.381	0.305	0.2397	0.3406	0.162	0.3309	0.3154	0.24	0.25	0.2168	0.306	0.3071	0.3381	0.328	0.2239	0.2941	0.3154	0.2535	0.3	0.3175	0.2661	0.3894	0.2324	0.2168	0.2985	0.2899	0.2239	0.2794	0.3333	0.306	0.3165	0.2239	0.3043	0.3333
[45]	pteVam1-mir-1302-4	0.4366	0.3507	0.338	0.2908	0.3333	0.1622	0.3684	0.2571	0.2429	0.3828	0.4	0.3415	0.2055	0.305	0.3188	0.2029	0.2891	0.3681	0.2958	0.2963	0.1622	0.3517	0.3175	0.2429	0.25	0.3615	0.3169	0.1544	0.2985	0.3145	0.3772	0.3099	0.2958	0.2889	0.1507	0.2429	0.25	0.3228	0.2889	0.1565	0.2429	0.274	0.3228	0.3497
[46]	pteVam1-mir-1302-8	0.3846	0.3362	0.2656	0.2328	0.2627	0.2479	0.3889	0.2698	0.3115	0.3186	0.3448	0.2857	0.2522	0.2069	0.319	0.3246	0.157	0.2881	0.2155	0.2288	0.2393	0.3707	0.2435	0.2857	0.2698	0.3182	0.2735	0.2458	0.3167	0.1892	0.2788	0.2479	0.2155	0.2203	0.2174	0.2857	0.2698	0.2435	0.2034	0.25	0.2857	0.3125	0.2435	0.2564	0.2417
[47]	rheMac2-mir-1302-2	0.391	0.2782	0.2794	0.2932	0.1095	0.2424	0.3802	0.2576	0.2769	0.3952	0.3712	0.2895	0.2923	0.2388	0.2612	0.3095	0.246	0.3111	0.2707	0.0438	0.2273	0.3609	0.304	0.2727	0.2687	0.3145	0.291	0.25	0.3333	0.2787	0.3894	0.2836	0.2707	0.0365	0.2385	0.2727	0.2687	0.304	0.0438	0.2443	0.2727	0.2794	0.312	0.3209	0.2815	0.2203
[48]	rheMac2-mir-1302-4	0.4275	0.3077	0.3143	0.2774	0.2824	0.027	0.3411	0.2394	0.2174	0.336	0.3897	0.3193	0.1379	0.2628	0.306	0.1471	0.2581	0.3071	0.2681	0.2595	0.027	0.3191	0.3008	0.2535	0.1857	0.3386	0.3116	0.0759	0.2941	0.2917	0.3604	0.2971	0.2681	0.2519	0.0268	0.2535	0.1857	0.3065	0.2519	0.0134	0.2535	0.169	0.2984	0.3094	0.1497	0.2414	0.2366
[49]	rheMac2-mir-1302-7	0.5303	0.3538	0.3167	0.2879	0.2879	0.2113	0.3667	0.2034	0.0571	0.2609	0.4545	0.3182	0.2429	0.2879	0.3385	0.2113	0.2794	0.3676	0.2879	0.2727	0.2113	0.2687	0.2576	0.2203	0.0429	0.3134	0.2727	0.2	0.3091	0.2813	0.2642	0.3182	0.2879	0.2576	0.1884	0.2203	0.0286	0.2687	0.2576	0.2	0.2203	0.0423	0.2687	0.2836	0.2394	0.2903	0.2576	0.1857
[50]	rheMac2-mir-1302-8	0.44	0.3821	0.3382	0.2937	0.3333	0.2857	0.3805	0.2727	0.2388	0.136	0.3968	0.3214	0.3468	0.2778	0.379	0.3471	0.2742	0.3672	0.2778	0.3016	0.2937	0.376	0.0551	0.2879	0.2353	0.3361	0.3095	0.328	0.3651	0.2623	0.3125	0.3016	0.2778	0.2937	0.2984	0.2879	0.2206	0.0547	0.3016	0.288	0.2879	0.2319	0.0391	0.3386	0.3281	0.2759	0.3095	0.288
[51]	tarSyr1-mir-1302-7	0.5735	0.3731	0.3167	0.3676	0.3676	0.2639	0.3871	0.2373	0.1286	0.3	0.5294	0.3824	0.2958	0.3529	0.3881	0.2877	0.3429	0.4429	0.3676	0.3529	0.2639	0.3043	0.3284	0.2542	0.1549	0.3676	0.3529	0.2778	0.3036	0.3485	0.3455	0.3971	0.3676	0.3382	0.2286	0.2542	0.1408	0.3382	0.3382	0.2535	0.2542	0.1389	0.3382	0.3623	0.3151	0.3594	0.3382	0.2394
[52]	tarSyr1-mir-1302-8	0.4407	0.3846	0.2958	0.3051	0.3136	0.3025	0.3774	0.2571	0.2836	0.3097	0.3983	0.2778	0.3077	0.2479	0.3504	0.3478	0.225	0.3361	0.2797	0.2966	0.3025	0.3559	0.2261	0.2714	0.2464	0.3186	0.3109	0.2917	0.3433	0.2389	0.3019	0.2773	0.2797	0.2881	0.2906	0.2714	0.2319	0.2261	0.2966	0.3051	0.2714	0.2714	0.2174	0.3051	0.3443	0.2632	0.2797	0.2966
[53]	tupBel1-mir-1302-6	0.473	0.4366	0.3208	0.3378	0.4225	0.3056	0.4462	0.2037	0.3103	0.4444	0.4384	0.3235	0.2958	0.3243	0.3099	0.3562	0.3099	0.32	0.3108	0.3521	0.2917	0.4028	0.4429	0.2222	0.3	0.3676	0.3108	0.3151	0.3125	0.3521	0.4035	0.3378	0.3108	0.3521	0.2714	0.2222	0.2833	0.4507	0.3662	0.3239	0.2222	0.3	0.4507	0.32	0.3333	0.3016	0.3521	0.2958
[54]	tupBel1-mir-1302-8	0.5079	0.4435	0.403	0.3465	0.4094	0.3095	0.4386	0.3333	0.3692	0.3145	0.4094	0.3274	0.384	0.3307	0.368	0.4215	0.2937	0.4186	0.3307	0.3937	0.3333	0.4286	0.2857	0.3333	0.3582	0.3729	0.3543	0.3492	0.381	0.2869	0.2957	0.3228	0.3307	0.3858	0.3306	0.3333	0.3433	0.2857	0.3858	0.328	0.3333	0.3529	0.2778	0.3516	0.3876	0.3136	0.3858	0.336
[55]	turTru1-mir-1302-6	0.6176	0.4265	0.1324	0.3088	0.3623	0.2917	0.3559	0.1324	0.3	0.4	0.4412	0.3492	0.3056	0.2836	0.3529	0.2535	0.2714	0.3623	0.3529	0.2754	0.2778	0.3088	0.3284	0.1471	0.2667	0.4265	0.3188	0.2676	0.1692	0.2969	0.3793	0.3478	0.3529	0.2609	0.2778	0.1471	0.25	0.3284	0.3043	0.2917	0.1471	0.2667	0.3284	0.3235	0.2778	0.2656	0.2754	0.2877
[56]	vicPac1-mir-1302-4	0.4296	0.3433	0.3429	0.3121	0.3259	0.1429	0.3835	0.2319	0.2609	0.3594	0.3857	0.3415	0.2	0.2908	0.3261	0.219	0.2677	0.3542	0.3028	0.2963	0.1429	0.3655	0.3095	0.2464	0.2394	0.3769	0.338	0.1351	0.303	0.3387	0.386	0.331	0.3028	0.2889	0.1241	0.2464	0.2394	0.315	0.2889	0.137	0.2464	0.2778	0.315	0.3217	0.1589	0.2437	0.2815	0.1301
[57]	vicPac1-mir-1302-5	0.4015	0.3333	0.2899	0.2595	0.2868	0.237	0.2222	0.2388	0.2615	0.3629	0.3435	0.2627	0.2632	0.2256	0.2846	0.312	0.2581	0.2985	0.2424	0.2791	0.2519	0.1884	0.2984	0.2537	0.2537	0.2705	0.2424	0.2444	0.3281	0.2645	0.3243	0.2348	0.2424	0.2791	0.2406	0.2537	0.2388	0.2984	0.2791	0.2537	0.2537	0.2647	0.2984	0.2707	0.2899	0.2759	0.2969	0.2463
[58]	vicPac1-mir-1302-6	0.5915	0.4507	0.1739	0.338	0.4167	0.3333	0.3871	0.1884	0.3443	0.4118	0.4085	0.3333	0.3514	0.3143	0.3662	0.3108	0.3014	0.4167	0.3803	0.3333	0.32	0.338	0.3714	0.2029	0.3115	0.4507	0.3611	0.3243	0.1846	0.3582	0.3729	0.375	0.3803	0.3194	0.3108	0.2029	0.2951	0.3714	0.3611	0.3289	0.2029	0.3115	0.3714	0.338	0.3467	0.3284	0.3472	0.32
[59]	hg18-mir-1302-1	0.3597	0.3588	0.3235	0.0493	0.2932	0.259	0.3386	0.2687	0.2923	0.352	0.2624	0.2417	0.3066	0.1702	0.3185	0.3411	0.2258	0.2308	0	0.2556	0.2734	0.3094	0.2661	0.2537	0.2985	0.2558	0.1479	0.2662	0.3333	0.2276	0.3805	0.1197	0	0.2481	0.2482	0.2537	0.2836	0.272	0.2556	0.2754	0.2537	0.3088	0.272	0.2168	0.2958	0.2155	0.2707	0.2681
[60]	hg18-mir-1302-2	0.3759	0.2556	0.2647	0.2782	0.1232	0.2576	0.377	0.2424	0.2769	0.384	0.3636	0.2719	0.2923	0.2388	0.2537	0.3254	0.254	0.2889	0.2632	0.0217	0.2424	0.3657	0.304	0.2576	0.2687	0.3145	0.2836	0.2576	0.3016	0.2869	0.3982	0.2761	0.2632	0.0145	0.2538	0.2576	0.2687	0.304	0.0362	0.2595	0.2576	0.2794	0.312	0.3134	0.2889	0.2373	0.0511	0.2519
[61]	hg18-mir-1302-3	0.3609	0.2707	0.2794	0.2707	0.1232	0.25	0.377	0.2576	0.2923	0.376	0.3561	0.2719	0.3077	0.2313	0.2537	0.3254	0.2619	0.2815	0.2556	0.0217	0.2424	0.3582	0.296	0.2727	0.2836	0.3145	0.2761	0.2576	0.3175	0.2705	0.3982	0.2687	0.2556	0.0145	0.2538	0.2727	0.2836	0.296	0.0362	0.2595	0.2727	0.2941	0.304	0.3134	0.2889	0.2373	0.0511	0.2519
[62]	hg18-mir-1302-4	0.4173	0.3053	0.3099	0.2681	0.2727	0.0267	0.3231	0.2286	0.2286	0.3413	0.3796	0.3083	0.137	0.2536	0.2963	0.1533	0.248	0.2979	0.259	0.25	0.0134	0.3028	0.2903	0.2429	0.1972	0.3281	0.3022	0.0753	0.2836	0.281	0.3514	0.2878	0.259	0.2424	0.0136	0.2429	0.1972	0.296	0.2424	0.0203	0.2429	0.1806	0.288	0.3	0.1486	0.2308	0.2273	0.0135
[63]	hg18-mir-1302-5	0.4638	0.4091	0.3088	0.3261	0.3731	0.2887	0.1168	0.2273	0.3182	0.416	0.4161	0.3417	0.3357	0.2878	0.3603	0.3409	0.3226	0.3786	0.3022	0.3507	0.3099	0.0067	0.3548	0.2424	0.3235	0.3651	0.3381	0.3099	0.3175	0.3306	0.3929	0.3237	0.3022	0.3433	0.3	0.2424	0.3088	0.3548	0.3433	0.3191	0.2424	0.3188	0.3629	0.3309	0.3448	0.3621	0.3534	0.3121
[64]	hg18-mir-1302-6	0.5373	0.3636	0.2174	0.2388	0.3182	0.2571	0.35	0.0444	0.2034	0.3651	0.3881	0.2581	0.2899	0.1818	0.2879	0.2899	0.2464	0.3284	0.2537	0.2727	0.2429	0.2424	0.2769	0	0.2034	0.2985	0.25	0.2464	0.1857	0.2742	0.3455	0.2647	0.2537	0.2576	0.2429	0	0.1864	0.2769	0.2879	0.2676	0	0.2034	0.2769	0.2239	0.2429	0.2857	0.2727	0.2535
[65]	hg18-mir-1302-7	0.5075	0.3636	0.3	0.2985	0.2985	0.2113	0.4262	0.1864	0.0725	0.2319	0.4627	0.3284	0.2286	0.2985	0.3636	0.2222	0.2754	0.3768	0.2985	0.2836	0.2113	0.3235	0.2273	0.2034	0	0.3284	0.2836	0.2254	0.2727	0.2923	0.2778	0.3284	0.2985	0.2687	0.1884	0.2034	0.0139	0.2388	0.2687	0.2	0.2034	0.0417	0.2388	0.2941	0.25	0.2698	0.2687	0.1857
[66]	hg18-mir-1302-8	0.4355	0.3852	0.3433	0.288	0.328	0.296	0.3661	0.2615	0.2576	0.129	0.4	0.3063	0.3333	0.272	0.3821	0.3667	0.2602	0.3622	0.272	0.296	0.304	0.3629	0	0.2769	0.2388	0.3305	0.304	0.3065	0.3226	0.2314	0.2883	0.296	0.272	0.288	0.3008	0.2769	0.2388	0	0.296	0.3145	0.2769	0.2794	0.0156	0.3333	0.3228	0.2435	0.304	0.3065
[truncated: 18 more columns]
