# Supplementary material for: Origin and evolution of a placental-specific microRNA family in the human genome
Source: BMC Evol Biol. 2010 Nov 10;10:346. doi: 10.1186/1471-2148-10-346 (PMC2996404; doi:10.1186/1471-2148-10-346)
Supplement: Additional file 5 — miRNA and its neighboring genes in the duplication pairs. Segmental duplication pairs, duplication coordinates and the annotated genes and miRNAs in the SD are listed. [file 1471-2148-10-346-S5.XLS]

## Sheet: Table S2
Duplication Pair	Duplication Coordinate	Genes and miRNA in Duplication¬
segdup01	chr1:466-30596(-)	FAM138A(FAM138F/FAM138C), hsa-mir-1302-2, WASH5P(LOC100288778)
segdup01	chr2:114046769-114076456(-)	MGC13005(MGC13005), WASH2P, hsa-mir-1302-3, FAM138B
segdup02	chr1:487-76975(-)	OR4F5, FAM138A(FAM138F/FAM138C), hsa-mir-1302-2, WASH5P(LOC100288778)
segdup02	chr15:100263880-100338121(-)	WASH3P(LOC100288778), hsa-mir-1302-2, FAM138E, OR4F4
segdup03	chr1:487-30596(+)	WASH5P(LOC100288778), hsa-mir-1302-2, FAM138A(FAM138F/FAM138C)
segdup03	chr9:845-30515(+)	WASH1, hsa-mir-1302-2, FAM138A(FAM138F/FAM138C)
segdup04	chr1:8257-76975(+)	WASH5P, hsa-mir-1302-2, FAM138A(FAM138F/FAM138C), OR4F5 (1)
segdup04	chr19:11002-79672(+)	hsa-mir-1302-2, FAM138A(FAM138F/FAM138C), OR4F17
segdup05	chr2:113887481-114076781(-)	MGC13005(MGC13005), WASH2P, hsa-mir-1302-3, FAM138B, FOXD4L1, CBWD2
segdup05	chr9:413-193762(-)	CBWD1(CBWD1/CBWD1), FOXD4, FAM138A(FAM138F/FAM138C), hsa-mir-1302-2, WASH1
segdup06	chr2:114046769-114069083(-)	WASH2P, hsa-mir-1302-3, FAM138B (2)
segdup06	chr19:11002-33344(+)	hsa-mir-1302-2, FAM138A(FAM138F/FAM138C)
segdup07	chr2:114046769-114076720(+)	FAM138B, hsa-mir-1302-3, WASH2P, MGC13005 (3)
segdup07	chr15:100307957-100338402(+)	FAM138E, hsa-mir-1302-2, WASH3P(LOC100288778)
segdup08	chr9:437-30515(-)	FAM138A(FAM138F/FAM138C), hsa-mir-1302-2, WASH1
segdup08	chr15:100307957-100338529(-)	WASH3P(LOC100288778), hsa-mir-1302-2, FAM138E
segdup09	chr9:8507-30515(+)	WASH1, hsa-mir-1302-2, FAM138A(FAM138F/FAM138C) (4)
segdup09	chr19:11002-33344(+)	hsa-mir-1302-2, FAM138A(FAM138F/FAM138C)
segdup10	chr15:100218756-100330295(-)	WASH3P, hsa-mir-1302-2, FAM138E, OR4F4 (5)
segdup10	chr19:11002-123445(-)	OR4F17, FAM138A(FAM138F/FAM138C), hsa-mir-1302-2
¬The direction of gene order is 5' to 3'.That in the bracket means another variant copy in the same loci.
(1) Only partial sequences of WASH5P in this region
(2) Only partial sequences of WASH2P in this region
(3) Only partial sequences of MGC13005 in this region
(4) Only partial sequences of WASH1 in this region
(5) Only partial sequences of WASH3p in this region
