# Supplementary material for: Origin and evolution of a placental-specific microRNA family in the human genome
Source: BMC Evol Biol. 2010 Nov 10;10:346. doi: 10.1186/1471-2148-10-346 (PMC2996404; doi:10.1186/1471-2148-10-346)
Supplement: Additional file 6 — Targets and target sites of miR-1302 predicted by PITA in the human genome. 17,844 targets and 39,154 target sites predicted by PITA in human genome. The predicted scores are also provided. [file 1471-2148-10-346-S6.XLS]

## Sheet: Table S3
RefSeq	microRNA	Sites	Score
NM_001078645	hsa-miR-1302	3	-17.04
NM_032738	hsa-miR-1302	1	-16.61
NM_014112	hsa-miR-1302	14	-16.34
NM_005814	hsa-miR-1302	4	-16.17
NM_014839	hsa-miR-1302	5	-16.01
NM_021777	hsa-miR-1302	3	-15.68
NM_005189	hsa-miR-1302	7	-15.55
NM_022037	hsa-miR-1302	5	-15.4
NM_022173	hsa-miR-1302	5	-15.4
NM_002158	hsa-miR-1302	5	-15.17
NM_054014	hsa-miR-1302	1	-15.06
NM_153029	hsa-miR-1302	6	-15
NM_012297	hsa-miR-1302	4	-14.96
NM_203504	hsa-miR-1302	4	-14.96
NM_203505	hsa-miR-1302	4	-14.96
NM_001010898	hsa-miR-1302	4	-14.92
NM_001017395	hsa-miR-1302	8	-14.71
NM_001128224	hsa-miR-1302	8	-14.71
NM_015008	hsa-miR-1302	8	-14.71
NM_014554	hsa-miR-1302	8	-14.67
NM_144778	hsa-miR-1302	6	-14.52
NM_207304	hsa-miR-1302	6	-14.52
NM_001143958	hsa-miR-1302	10	-14.34
NM_018247	hsa-miR-1302	10	-14.34
NM_015684	hsa-miR-1302	2	-14.31
NM_024539	hsa-miR-1302	4	-14.3
NM_194463	hsa-miR-1302	4	-14.3
NM_024114	hsa-miR-1302	1	-14.27
NM_001098577	hsa-miR-1302	2	-14.25
NM_145298	hsa-miR-1302	3	-14.25
NM_015888	hsa-miR-1302	3	-14.17
NM_014938	hsa-miR-1302	5	-14.14
NM_014864	hsa-miR-1302	9	-14.1
NM_144993	hsa-miR-1302	12	-14.1
NM_001039459	hsa-miR-1302	5	-13.97
NM_014800	hsa-miR-1302	5	-13.97
NM_130442	hsa-miR-1302	5	-13.97
NM_001127350	hsa-miR-1302	2	-13.86
NM_017638	hsa-miR-1302	2	-13.86
NM_000401	hsa-miR-1302	4	-13.79
NM_207122	hsa-miR-1302	4	-13.79
NM_030571	hsa-miR-1302	5	-13.73
NM_003877	hsa-miR-1302	3	-13.72
NM_001100108	hsa-miR-1302	14	-13.68
NM_001136000	hsa-miR-1302	14	-13.68
NM_005158	hsa-miR-1302	14	-13.68
NM_007314	hsa-miR-1302	14	-13.68
NM_015295	hsa-miR-1302	7	-13.64
NM_022725	hsa-miR-1302	3	-13.61
NM_017738	hsa-miR-1302	2	-13.6
NM_013260	hsa-miR-1302	3	-13.59
NM_006559	hsa-miR-1302	3	-13.58
NM_007174	hsa-miR-1302	2	-13.54
NM_016557	hsa-miR-1302	2	-13.51
NM_178445	hsa-miR-1302	2	-13.51
NM_152307	hsa-miR-1302	6	-13.5
NM_001098787	hsa-miR-1302	5	-13.4
NM_016526	hsa-miR-1302	5	-13.4
NM_001182	hsa-miR-1302	3	-13.39
NM_017759	hsa-miR-1302	27	-13.39
NM_006500	hsa-miR-1302	2	-13.38
NM_015717	hsa-miR-1302	5	-13.37
NM_001102653	hsa-miR-1302	8	-13.33
NM_199324	hsa-miR-1302	8	-13.33
NM_001023563	hsa-miR-1302	13	-13.3
NM_001145078	hsa-miR-1302	13	-13.3
NM_006769	hsa-miR-1302	9	-13.3
NM_033390	hsa-miR-1302	9	-13.3
NM_001033576	hsa-miR-1302	9	-13.29
NM_173167	hsa-miR-1302	9	-13.29
NM_198455	hsa-miR-1302	1	-13.28
NM_006047	hsa-miR-1302	11	-13.27
NM_152838	hsa-miR-1302	11	-13.27
NM_001025077	hsa-miR-1302	11	-13.26
NM_020927	hsa-miR-1302	8	-13.25
NM_001025076	hsa-miR-1302	6	-13.24
NM_001083591	hsa-miR-1302	6	-13.24
NM_006561	hsa-miR-1302	6	-13.24
NM_080657	hsa-miR-1302	9	-13.21
NM_001145288	hsa-miR-1302	1	-13.19
NM_139319	hsa-miR-1302	1	-13.19
NM_020717	hsa-miR-1302	10	-13.16
NM_005828	hsa-miR-1302	6	-13.15
NM_001080485	hsa-miR-1302	5	-13.1
NM_001135556	hsa-miR-1302	4	-13.1
NM_001135557	hsa-miR-1302	4	-13.1
NM_001955	hsa-miR-1302	3	-13.1
NM_004411	hsa-miR-1302	4	-13.1
NM_032270	hsa-miR-1302	4	-13.06
NM_001037290	hsa-miR-1302	4	-13.04
NM_031938	hsa-miR-1302	4	-13.04
NM_002742	hsa-miR-1302	1	-12.98
NM_012216	hsa-miR-1302	8	-12.95
NM_052817	hsa-miR-1302	8	-12.95
NM_001009909	hsa-miR-1302	10	-12.93
NM_001145459	hsa-miR-1302	2	-12.93
NM_001145460	hsa-miR-1302	2	-12.93
NM_032495	hsa-miR-1302	2	-12.93
NM_139211	hsa-miR-1302	2	-12.93
NM_139212	hsa-miR-1302	2	-12.93
NM_145648	hsa-miR-1302	3	-12.93
NM_000459	hsa-miR-1302	1	-12.92
NM_001114184	hsa-miR-1302	6	-12.91
NM_019041	hsa-miR-1302	4	-12.91
NM_175907	hsa-miR-1302	13	-12.91
NM_183416	hsa-miR-1302	13	-12.88
NM_001080414	hsa-miR-1302	4	-12.82
NM_001009814	hsa-miR-1302	1	-12.8
NM_017926	hsa-miR-1302	4	-12.75
NM_017972	hsa-miR-1302	4	-12.75
NM_031908	hsa-miR-1302	1	-12.72
NM_000461	hsa-miR-1302	7	-12.68
NM_001128176	hsa-miR-1302	7	-12.68
NM_001128177	hsa-miR-1302	7	-12.68
NM_007286	hsa-miR-1302	7	-12.68
NM_003328	hsa-miR-1302	1	-12.64
NM_020371	hsa-miR-1302	2	-12.63
NM_001113561	hsa-miR-1302	11	-12.62
NM_021023	hsa-miR-1302	1	-12.62
NM_153442	hsa-miR-1302	13	-12.58
NM_015299	hsa-miR-1302	6	-12.57
NM_001161841	hsa-miR-1302	2	-12.56
NM_018837	hsa-miR-1302	2	-12.56
NM_198596	hsa-miR-1302	2	-12.56
NM_002359	hsa-miR-1302	5	-12.54
NM_032711	hsa-miR-1302	5	-12.54
NM_000615	hsa-miR-1302	5	-12.52
NM_181351	hsa-miR-1302	5	-12.52
NM_001044385	hsa-miR-1302	17	-12.51
NM_152388	hsa-miR-1302	17	-12.51
NM_001113178	hsa-miR-1302	9	-12.5
NM_006599	hsa-miR-1302	9	-12.5
NM_138713	hsa-miR-1302	9	-12.5
NM_138714	hsa-miR-1302	9	-12.5
NM_173214	hsa-miR-1302	9	-12.5
NM_007137	hsa-miR-1302	5	-12.49
NM_015055	hsa-miR-1302	4	-12.47
NM_001112736	hsa-miR-1302	5	-12.46
NM_001039840	hsa-miR-1302	16	-12.45
NM_017982	hsa-miR-1302	5	-12.45
NM_018293	hsa-miR-1302	9	-12.43
NM_022758	hsa-miR-1302	1	-12.43
NM_024294	hsa-miR-1302	1	-12.43
NM_015091	hsa-miR-1302	4	-12.42
NM_001162536	hsa-miR-1302	5	-12.39
NM_019610	hsa-miR-1302	5	-12.39
NM_002990	hsa-miR-1302	5	-12.38
NM_001145354	hsa-miR-1302	14	-12.37
NM_013255	hsa-miR-1302	14	-12.37
NM_032410	hsa-miR-1302	26	-12.37
NM_018207	hsa-miR-1302	4	-12.36
NM_001040441	hsa-miR-1302	7	-12.35
NM_001098832	hsa-miR-1302	4	-12.34
NM_032837	hsa-miR-1302	4	-12.34
NM_001010888	hsa-miR-1302	7	-12.33
NM_005635	hsa-miR-1302	1	-12.33
NM_001048251	hsa-miR-1302	2	-12.31
NM_144601	hsa-miR-1302	2	-12.31
NM_181553	hsa-miR-1302	2	-12.31
NM_181554	hsa-miR-1302	2	-12.31
NM_004423	hsa-miR-1302	6	-12.29
NM_005399	hsa-miR-1302	5	-12.29
NM_003924	hsa-miR-1302	4	-12.28
NM_004480	hsa-miR-1302	1	-12.26
NM_178154	hsa-miR-1302	1	-12.26
NM_178155	hsa-miR-1302	1	-12.26
NM_178156	hsa-miR-1302	1	-12.26
NM_178157	hsa-miR-1302	1	-12.26
NM_001105579	hsa-miR-1302	5	-12.23
NM_001001668	hsa-miR-1302	12	-12.22
NM_020947	hsa-miR-1302	9	-12.19
NM_003471	hsa-miR-1302	6	-12.18
NM_006820	hsa-miR-1302	11	-12.18
NM_020377	hsa-miR-1302	2	-12.18
NM_172159	hsa-miR-1302	6	-12.18
NM_172160	hsa-miR-1302	6	-12.18
NM_001018058	hsa-miR-1302	15	-12.16
NM_006321	hsa-miR-1302	3	-12.16
NM_012252	hsa-miR-1302	15	-12.16
NM_006251	hsa-miR-1302	7	-12.15
NM_206907	hsa-miR-1302	7	-12.15
NM_014847	hsa-miR-1302	3	-12.14
NM_013322	hsa-miR-1302	3	-12.12
NM_019599	hsa-miR-1302	1	-12.1
NM_022048	hsa-miR-1302	18	-12.09
NM_145010	hsa-miR-1302	2	-12.07
NM_024080	hsa-miR-1302	6	-12.06
NM_004286	hsa-miR-1302	8	-12.05
NM_002866	hsa-miR-1302	1	-12.04
NM_015093	hsa-miR-1302	3	-12.04
NM_021014	hsa-miR-1302	1	-12.03
NM_001127192	hsa-miR-1302	6	-12.01
NM_001127193	hsa-miR-1302	6	-12.01
NM_001127194	hsa-miR-1302	6	-12.01
NM_001127195	hsa-miR-1302	6	-12.01
NM_001127196	hsa-miR-1302	6	-12.01
NM_003418	hsa-miR-1302	6	-12.01
NM_002739	hsa-miR-1302	4	-12
NM_145296	hsa-miR-1302	1	-12
NM_001034832	hsa-miR-1302	1	-11.99
NM_001034832	hsa-miR-1302	1	-11.99
NM_001040612	hsa-miR-1302	1	-11.99
NM_001040612	hsa-miR-1302	1	-11.99
NM_001111125	hsa-miR-1302	3	-11.99
NM_005636	hsa-miR-1302	1	-11.99
NM_005636	hsa-miR-1302	1	-11.99
NM_015075	hsa-miR-1302	6	-11.99
NM_175729	hsa-miR-1302	1	-11.99
NM_175729	hsa-miR-1302	1	-11.99
NM_012174	hsa-miR-1302	3	-11.96
NM_022474	hsa-miR-1302	10	-11.96
NM_153348	hsa-miR-1302	3	-11.96
NM_001134405	hsa-miR-1302	7	-11.93
NM_001134406	hsa-miR-1302	7	-11.93
NM_138290	hsa-miR-1302	7	-11.93
NM_001009931	hsa-miR-1302	1	-11.92
NM_001018004	hsa-miR-1302	3	-11.88
NM_001018006	hsa-miR-1302	3	-11.88
NM_001018007	hsa-miR-1302	3	-11.88
NM_001018020	hsa-miR-1302	3	-11.88
NM_004849	hsa-miR-1302	5	-11.88
NM_014648	hsa-miR-1302	2	-11.88
NM_182607	hsa-miR-1302	3	-11.86
NM_001014342	hsa-miR-1302	3	-11.85
NM_001104629	hsa-miR-1302	10	-11.85
NM_018302	hsa-miR-1302	10	-11.85
NM_003389	hsa-miR-1302	3	-11.83
NM_014643	hsa-miR-1302	3	-11.83
NM_052820	hsa-miR-1302	3	-11.83
NM_181453	hsa-miR-1302	4	-11.82
NM_000833	hsa-miR-1302	22	-11.8
NM_001134407	hsa-miR-1302	22	-11.8
NM_005455	hsa-miR-1302	2	-11.8
NM_203350	hsa-miR-1302	2	-11.8
NM_175861	hsa-miR-1302	14	-11.79
NM_007051	hsa-miR-1302	2	-11.78
NM_015110	hsa-miR-1302	9	-11.77
NM_000555	hsa-miR-1302	19	-11.76
NM_032173	hsa-miR-1302	5	-11.76
NM_178151	hsa-miR-1302	19	-11.76
NM_178152	hsa-miR-1302	19	-11.76
NM_178153	hsa-miR-1302	19	-11.76
NM_017596	hsa-miR-1302	5	-11.75
NM_001039570	hsa-miR-1302	13	-11.74
NM_014603	hsa-miR-1302	6	-11.72
NM_024665	hsa-miR-1302	6	-11.72
NM_006684	hsa-miR-1302	1	-11.68
NM_021110	hsa-miR-1302	4	-11.68
NM_001130083	hsa-miR-1302	7	-11.67
NM_001130084	hsa-miR-1302	7	-11.67
NM_001130085	hsa-miR-1302	7	-11.67
NM_001130086	hsa-miR-1302	7	-11.67
NM_001130087	hsa-miR-1302	7	-11.67
NM_032432	hsa-miR-1302	7	-11.67
NM_001079537	hsa-miR-1302	6	-11.66
NM_177452	hsa-miR-1302	6	-11.66
NM_001127257	hsa-miR-1302	1	-11.65
NM_015508	hsa-miR-1302	3	-11.65
NM_020342	hsa-miR-1302	1	-11.65
NM_020872	hsa-miR-1302	3	-11.65
NM_053064	hsa-miR-1302	5	-11.65
NM_004779	hsa-miR-1302	3	-11.64
NM_000899	hsa-miR-1302	9	-11.63
NM_001098531	hsa-miR-1302	5	-11.63
NM_001098532	hsa-miR-1302	5	-11.63
NM_003994	hsa-miR-1302	9	-11.63
NM_006105	hsa-miR-1302	5	-11.63
NM_001130842	hsa-miR-1302	7	-11.62
NM_020652	hsa-miR-1302	7	-11.62
NM_001098175	hsa-miR-1302	24	-11.6
NM_001164178	hsa-miR-1302	24	-11.6
NM_001164179	hsa-miR-1302	24	-11.6
NM_001164181	hsa-miR-1302	24	-11.6
NM_001164182	hsa-miR-1302	24	-11.6
NM_001164183	hsa-miR-1302	24	-11.6
NM_001776	hsa-miR-1302	24	-11.6
NM_001009984	hsa-miR-1302	6	-11.59
NM_020718	hsa-miR-1302	14	-11.59
NM_175066	hsa-miR-1302	6	-11.59
NM_001134232	hsa-miR-1302	14	-11.58
NM_018374	hsa-miR-1302	14	-11.58
NM_000091	hsa-miR-1302	11	-11.57
NM_020751	hsa-miR-1302	5	-11.57
NM_031362	hsa-miR-1302	11	-11.57
NM_031365	hsa-miR-1302	11	-11.57
NM_031366	hsa-miR-1302	11	-11.57
NM_006965	hsa-miR-1302	7	-11.56
NM_138445	hsa-miR-1302	2	-11.56
NM_002015	hsa-miR-1302	4	-11.54
NM_018137	hsa-miR-1302	1	-11.54
NM_176823	hsa-miR-1302	17	-11.54
NM_003161	hsa-miR-1302	8	-11.53
NM_007043	hsa-miR-1302	6	-11.52
NM_144664	hsa-miR-1302	5	-11.52
NM_001015048	hsa-miR-1302	4	-11.51
NM_001015049	hsa-miR-1302	4	-11.51
NM_004873	hsa-miR-1302	4	-11.51
NM_018227	hsa-miR-1302	9	-11.51
NM_173075	hsa-miR-1302	11	-11.51
NM_001085377	hsa-miR-1302	11	-11.5
NM_002387	hsa-miR-1302	11	-11.5
NM_018222	hsa-miR-1302	4	-11.5
NM_001080529	hsa-miR-1302	3	-11.49
NM_152695	hsa-miR-1302	7	-11.49
NM_153042	hsa-miR-1302	5	-11.49
NM_001145031	hsa-miR-1302	5	-11.48
NM_002658	hsa-miR-1302	5	-11.48
NM_015848	hsa-miR-1302	1	-11.48
NM_030641	hsa-miR-1302	16	-11.48
NM_174962	hsa-miR-1302	1	-11.48
NM_152624	hsa-miR-1302	15	-11.47
NM_001040436	hsa-miR-1302	1	-11.46
NM_003574	hsa-miR-1302	11	-11.46
NM_194434	hsa-miR-1302	11	-11.46
NM_001039580	hsa-miR-1302	13	-11.45
NM_001258	hsa-miR-1302	3	-11.45
NM_000051	hsa-miR-1302	6	-11.43
NM_001077445	hsa-miR-1302	3	-11.43
NM_004453	hsa-miR-1302	1	-11.43
NM_014735	hsa-miR-1302	3	-11.43
NM_138292	hsa-miR-1302	6	-11.43
NM_001910	hsa-miR-1302	3	-11.42
NM_018362	hsa-miR-1302	6	-11.42
NM_148964	hsa-miR-1302	3	-11.42
NM_013272	hsa-miR-1302	4	-11.39
NM_015035	hsa-miR-1302	8	-11.39
NM_018652	hsa-miR-1302	3	-11.39
NM_032256	hsa-miR-1302	4	-11.39
NM_001127671	hsa-miR-1302	10	-11.38
NM_002310	hsa-miR-1302	10	-11.38
NM_015562	hsa-miR-1302	5	-11.38
NM_001134233	hsa-miR-1302	4	-11.37
NM_001005473	hsa-miR-1302	13	-11.36
NM_001104647	hsa-miR-1302	7	-11.36
NM_018155	hsa-miR-1302	7	-11.36
NM_198493	hsa-miR-1302	4	-11.36
NM_000850	hsa-miR-1302	1	-11.35
NM_001080475	hsa-miR-1302	12	-11.34
NM_001101800	hsa-miR-1302	4	-11.34
NM_001101801	hsa-miR-1302	4	-11.34
NM_001144	hsa-miR-1302	6	-11.34
NM_001145337	hsa-miR-1302	8	-11.34
NM_001145339	hsa-miR-1302	8	-11.34
NM_001145340	hsa-miR-1302	8	-11.34
NM_002392	hsa-miR-1302	8	-11.34
NM_006878	hsa-miR-1302	8	-11.34
NM_006879	hsa-miR-1302	8	-11.34
NM_006881	hsa-miR-1302	8	-11.34
NM_006882	hsa-miR-1302	8	-11.34
NM_016603	hsa-miR-1302	4	-11.34
NM_152753	hsa-miR-1302	6	-11.34
NM_152356	hsa-miR-1302	4	-11.32
NM_198315	hsa-miR-1302	1	-11.32
NM_001142401	hsa-miR-1302	2	-11.31
NM_001142402	hsa-miR-1302	2	-11.31
NM_006016	hsa-miR-1302	2	-11.31
NM_022066	hsa-miR-1302	4	-11.31
NM_014325	hsa-miR-1302	2	-11.3
NM_002727	hsa-miR-1302	2	-11.29
NM_005239	hsa-miR-1302	4	-11.29
NM_006859	hsa-miR-1302	1	-11.29
NM_152902	hsa-miR-1302	4	-11.29
NM_194451	hsa-miR-1302	1	-11.29
NM_001007471	hsa-miR-1302	1	-11.28
NM_001083585	hsa-miR-1302	3	-11.28
NM_004703	hsa-miR-1302	3	-11.28
NM_014293	hsa-miR-1302	8	-11.28
NM_020952	hsa-miR-1302	1	-11.28
NM_024971	hsa-miR-1302	1	-11.28
NM_206944	hsa-miR-1302	1	-11.28
NM_206945	hsa-miR-1302	1	-11.28
NM_206946	hsa-miR-1302	1	-11.28
NM_206947	hsa-miR-1302	1	-11.28
NM_002640	hsa-miR-1302	7	-11.27
NM_004093	hsa-miR-1302	8	-11.27
NM_018700	hsa-miR-1302	2	-11.27
NM_198833	hsa-miR-1302	7	-11.27
NM_000295	hsa-miR-1302	5	-11.26
NM_001002235	hsa-miR-1302	5	-11.26
NM_001002236	hsa-miR-1302	5	-11.26
NM_001127700	hsa-miR-1302	5	-11.26
NM_001127701	hsa-miR-1302	5	-11.26
NM_001127702	hsa-miR-1302	5	-11.26
NM_001127703	hsa-miR-1302	5	-11.26
NM_001127704	hsa-miR-1302	5	-11.26
NM_001127705	hsa-miR-1302	5	-11.26
NM_001127706	hsa-miR-1302	5	-11.26
NM_001127707	hsa-miR-1302	5	-11.26
NM_133334	hsa-miR-1302	12	-11.26
NM_025191	hsa-miR-1302	7	-11.25
NM_178191	hsa-miR-1302	3	-11.25
NM_004748	hsa-miR-1302	7	-11.23
NM_013386	hsa-miR-1302	3	-11.23
NM_020739	hsa-miR-1302	7	-11.23
NM_213651	hsa-miR-1302	3	-11.23
NM_001801	hsa-miR-1302	2	-11.22
NM_013320	hsa-miR-1302	9	-11.22
NM_001025079	hsa-miR-1302	5	-11.21
NM_001777	hsa-miR-1302	5	-11.21
NM_001991	hsa-miR-1302	7	-11.21
NM_178148	hsa-miR-1302	3	-11.21
NM_198793	hsa-miR-1302	5	-11.21
NM_004797	hsa-miR-1302	8	-11.2
NM_024592	hsa-miR-1302	4	-11.19
NM_182832	hsa-miR-1302	11	-11.19
NM_201546	hsa-miR-1302	3	-11.19
NM_053043	hsa-miR-1302	11	-11.18
NM_015063	hsa-miR-1302	4	-11.17
NM_006139	hsa-miR-1302	6	-11.16
NM_000142	hsa-miR-1302	4	-11.15
NM_001163213	hsa-miR-1302	4	-11.15
NM_022491	hsa-miR-1302	5	-11.15
NM_022965	hsa-miR-1302	4	-11.15
NM_152730	hsa-miR-1302	3	-11.15
NM_173050	hsa-miR-1302	1	-11.13
NM_001102566	hsa-miR-1302	1	-11.12
NM_001130067	hsa-miR-1302	10	-11.12
NM_003114	hsa-miR-1302	3	-11.12
NM_015271	hsa-miR-1302	10	-11.12
NM_172218	hsa-miR-1302	3	-11.12
NM_014487	hsa-miR-1302	1	-11.11
NM_024616	hsa-miR-1302	4	-11.11
NM_003873	hsa-miR-1302	5	-11.1
NM_032266	hsa-miR-1302	1	-11.1
NM_001145306	hsa-miR-1302	22	-11.09
NM_001259	hsa-miR-1302	22	-11.09
NM_005063	hsa-miR-1302	2	-11.09
NM_018269	hsa-miR-1302	3	-11.09
NM_001039891	hsa-miR-1302	4	-11.08
NM_001146291	hsa-miR-1302	4	-11.08
NM_001037174	hsa-miR-1302	5	-11.07
NM_001137675	hsa-miR-1302	10	-11.07
NM_012097	hsa-miR-1302	5	-11.07
NM_022121	hsa-miR-1302	10	-11.07
NM_177985	hsa-miR-1302	5	-11.07
NM_000104	hsa-miR-1302	7	-11.06
NM_005633	hsa-miR-1302	5	-11.06
NM_201274	hsa-miR-1302	3	-11.06
NM_000202	hsa-miR-1302	5	-11.05
NM_001142498	hsa-miR-1302	4	-11.05
NM_002657	hsa-miR-1302	9	-11.05
NM_012238	hsa-miR-1302	4	-11.05
NM_170679	hsa-miR-1302	6	-11.05
NM_001135776	hsa-miR-1302	6	-11.04
NM_006930	hsa-miR-1302	7	-11.04
NM_014007	hsa-miR-1302	6	-11.04
NM_001218	hsa-miR-1302	5	-11.03
NM_012262	hsa-miR-1302	12	-11.03
NM_206925	hsa-miR-1302	5	-11.03
NM_012296	hsa-miR-1302	8	-11.01
NM_024407	hsa-miR-1302	1	-11.01
NM_080491	hsa-miR-1302	8	-11.01
NM_173358	hsa-miR-1302	1	-11.01
NM_001008756	hsa-miR-1302	7	-11
NM_005829	hsa-miR-1302	9	-11
NM_022497	hsa-miR-1302	9	-11
NM_152785	hsa-miR-1302	7	-11
NM_198515	hsa-miR-1302	2	-11
NM_153259	hsa-miR-1302	3	-10.99
NM_005920	hsa-miR-1302	5	-10.98
NM_014160	hsa-miR-1302	2	-10.98
NM_024711	hsa-miR-1302	4	-10.98
NM_138337	hsa-miR-1302	2	-10.98
NM_173833	hsa-miR-1302	7	-10.98
NM_201623	hsa-miR-1302	2	-10.98
NM_000577	hsa-miR-1302	2	-10.96
NM_005066	hsa-miR-1302	1	-10.96
NM_173841	hsa-miR-1302	2	-10.96
NM_173842	hsa-miR-1302	2	-10.96
NM_173843	hsa-miR-1302	2	-10.96
NM_001042555	hsa-miR-1302	13	-10.94
NM_006301	hsa-miR-1302	4	-10.94
NM_006654	hsa-miR-1302	13	-10.94
NM_024095	hsa-miR-1302	6	-10.94
NM_001007527	hsa-miR-1302	2	-10.93
NM_001040061	hsa-miR-1302	7	-10.93
NM_018416	hsa-miR-1302	6	-10.93
NM_019892	hsa-miR-1302	4	-10.93
NM_024944	hsa-miR-1302	2	-10.93
NM_203463	hsa-miR-1302	11	-10.93
NM_001080	hsa-miR-1302	7	-10.91
NM_007062	hsa-miR-1302	1	-10.91
NM_012281	hsa-miR-1302	4	-10.91
NM_170740	hsa-miR-1302	7	-10.91
NM_001042549	hsa-miR-1302	18	-10.9
NM_001144823	hsa-miR-1302	2	-10.9
NM_005848	hsa-miR-1302	2	-10.9
NM_015471	hsa-miR-1302	18	-10.9
NM_030806	hsa-miR-1302	19	-10.9
NM_000405	hsa-miR-1302	5	-10.89
NM_001009880	hsa-miR-1302	12	-10.89
NM_006950	hsa-miR-1302	6	-10.89
NM_015264	hsa-miR-1302	12	-10.89
NM_015595	hsa-miR-1302	6	-10.89
NM_133499	hsa-miR-1302	6	-10.89
NM_000875	hsa-miR-1302	11	-10.88
NM_000912	hsa-miR-1302	10	-10.88
NM_001135581	hsa-miR-1302	7	-10.88
NM_003038	hsa-miR-1302	7	-10.88
NM_001127321	hsa-miR-1302	17	-10.87
NM_001127322	hsa-miR-1302	17	-10.87
NM_012117	hsa-miR-1302	17	-10.87
NM_012234	hsa-miR-1302	12	-10.87
NM_001135179	hsa-miR-1302	23	-10.86
NM_003634	hsa-miR-1302	1	-10.86
NM_016598	hsa-miR-1302	23	-10.86
NM_001003407	hsa-miR-1302	9	-10.85
NM_001003408	hsa-miR-1302	9	-10.85
NM_002313	hsa-miR-1302	9	-10.85
NM_006720	hsa-miR-1302	9	-10.85
NM_014930	hsa-miR-1302	5	-10.85
NM_021201	hsa-miR-1302	1	-10.85
NM_024907	hsa-miR-1302	3	-10.85
NM_024989	hsa-miR-1302	8	-10.85
NM_148169	hsa-miR-1302	3	-10.85
NM_206938	hsa-miR-1302	1	-10.85
NM_206939	hsa-miR-1302	1	-10.85
NM_206940	hsa-miR-1302	1	-10.85
NM_001039690	hsa-miR-1302	9	-10.83
NM_001040144	hsa-miR-1302	9	-10.83
NM_001040146	hsa-miR-1302	9	-10.83
NM_020765	hsa-miR-1302	1	-10.83
NM_001037165	hsa-miR-1302	15	-10.82
NM_005589	hsa-miR-1302	2	-10.82
NM_020876	hsa-miR-1302	1	-10.81
NM_001008220	hsa-miR-1302	8	-10.79
NM_001012968	hsa-miR-1302	3	-10.79
NM_004061	hsa-miR-1302	1	-10.79
NM_006650	hsa-miR-1302	8	-10.79
NM_012414	hsa-miR-1302	4	-10.79
NM_021015	hsa-miR-1302	1	-10.79
NM_175723	hsa-miR-1302	1	-10.79
NM_003941	hsa-miR-1302	4	-10.78
NM_015213	hsa-miR-1302	4	-10.78
NM_001040709	hsa-miR-1302	5	-10.77
NM_001056	hsa-miR-1302	4	-10.77
NM_001145224	hsa-miR-1302	4	-10.77
NM_003410	hsa-miR-1302	5	-10.77
NM_014793	hsa-miR-1302	2	-10.77
NM_020956	hsa-miR-1302	10	-10.77
NM_022454	hsa-miR-1302	3	-10.77
NM_176825	hsa-miR-1302	4	-10.77
NM_001113738	hsa-miR-1302	10	-10.76
NM_001135699	hsa-miR-1302	6	-10.76
NM_001135700	hsa-miR-1302	6	-10.76
NM_001135701	hsa-miR-1302	6	-10.76
NM_001135702	hsa-miR-1302	6	-10.76
NM_003406	hsa-miR-1302	6	-10.76
NM_003664	hsa-miR-1302	2	-10.76
NM_004852	hsa-miR-1302	35	-10.76
NM_006224	hsa-miR-1302	8	-10.76
NM_031461	hsa-miR-1302	2	-10.76
NM_145690	hsa-miR-1302	6	-10.76
NM_001145399	hsa-miR-1302	7	-10.75
NM_004686	hsa-miR-1302	5	-10.75
NM_015172	hsa-miR-1302	4	-10.75
NM_016267	hsa-miR-1302	2	-10.75
NM_021961	hsa-miR-1302	14	-10.75
NM_001115016	hsa-miR-1302	4	-10.74
NM_017546	hsa-miR-1302	2	-10.74
NM_017991	hsa-miR-1302	4	-10.74
NM_018040	hsa-miR-1302	2	-10.74
NM_014388	hsa-miR-1302	11	-10.73
NM_015245	hsa-miR-1302	2	-10.73
NM_015310	hsa-miR-1302	15	-10.73
NM_016206	hsa-miR-1302	16	-10.73
NM_206909	hsa-miR-1302	15	-10.73
NM_000849	hsa-miR-1302	8	-10.72
NM_001010875	hsa-miR-1302	5	-10.72
NM_018566	hsa-miR-1302	6	-10.72
NM_030569	hsa-miR-1302	7	-10.72
NM_032817	hsa-miR-1302	7	-10.72
NM_001111031	hsa-miR-1302	15	-10.7
NM_001111032	hsa-miR-1302	15	-10.7
NM_001111033	hsa-miR-1302	15	-10.7
NM_017684	hsa-miR-1302	3	-10.7
NM_020821	hsa-miR-1302	3	-10.7
NM_022131	hsa-miR-1302	6	-10.7
NM_145259	hsa-miR-1302	15	-10.7
NM_023930	hsa-miR-1302	2	-10.69
NM_145262	hsa-miR-1302	7	-10.69
NM_001040653	hsa-miR-1302	23	-10.68
NM_019589	hsa-miR-1302	5	-10.68
NM_032025	hsa-miR-1302	4	-10.68
NM_001114979	hsa-miR-1302	2	-10.66
NM_001114982	hsa-miR-1302	2	-10.66
NM_001130103	hsa-miR-1302	1	-10.66
NM_005203	hsa-miR-1302	1	-10.66
NM_012420	hsa-miR-1302	4	-10.66
NM_080798	hsa-miR-1302	1	-10.66
NM_080799	hsa-miR-1302	1	-10.66
NM_080800	hsa-miR-1302	1	-10.66
NM_080801	hsa-miR-1302	1	-10.66
NM_080802	hsa-miR-1302	1	-10.66
NM_080803	hsa-miR-1302	1	-10.66
NM_080804	hsa-miR-1302	1	-10.66
NM_080805	hsa-miR-1302	1	-10.66
NM_080806	hsa-miR-1302	1	-10.66
NM_080807	hsa-miR-1302	1	-10.66
NM_080808	hsa-miR-1302	1	-10.66
NM_080809	hsa-miR-1302	1	-10.66
NM_080810	hsa-miR-1302	1	-10.66
NM_080811	hsa-miR-1302	1	-10.66
NM_080812	hsa-miR-1302	1	-10.66
NM_080813	hsa-miR-1302	1	-10.66
NM_080814	hsa-miR-1302	1	-10.66
NM_080815	hsa-miR-1302	1	-10.66
NM_000529	hsa-miR-1302	6	-10.65
NM_005802	hsa-miR-1302	2	-10.65
NM_199181	hsa-miR-1302	1	-10.65
NM_001085357	hsa-miR-1302	3	-10.64
NM_001102610	hsa-miR-1302	1	-10.64
NM_181780	hsa-miR-1302	3	-10.64
NM_001100829	hsa-miR-1302	14	-10.63
NM_006284	hsa-miR-1302	1	-10.63
NM_015077	hsa-miR-1302	9	-10.63
NM_022130	hsa-miR-1302	2	-10.63
NM_001033047	hsa-miR-1302	7	-10.62
NM_001146156	hsa-miR-1302	3	-10.61
NM_002093	hsa-miR-1302	3	-10.61
NM_016617	hsa-miR-1302	1	-10.61
NM_017974	hsa-miR-1302	3	-10.61
NM_030803	hsa-miR-1302	3	-10.61
NM_031422	hsa-miR-1302	18	-10.61
NM_001145149	hsa-miR-1302	5	-10.6
NM_001145149	hsa-miR-1302	5	-10.6
NM_005638	hsa-miR-1302	5	-10.6
NM_005638	hsa-miR-1302	5	-10.6
NM_030936	hsa-miR-1302	3	-10.6
NM_000949	hsa-miR-1302	27	-10.59
NM_001099678	hsa-miR-1302	11	-10.59
NM_138381	hsa-miR-1302	9	-10.59
NM_000192	hsa-miR-1302	5	-10.58
NM_001130033	hsa-miR-1302	4	-10.58
NM_001130034	hsa-miR-1302	4	-10.58
NM_001130035	hsa-miR-1302	4	-10.58
NM_001130036	hsa-miR-1302	4	-10.58
NM_004058	hsa-miR-1302	3	-10.58
NM_021200	hsa-miR-1302	4	-10.58
NM_080590	hsa-miR-1302	3	-10.58
NM_080717	hsa-miR-1302	5	-10.58
NM_181486	hsa-miR-1302	5	-10.58
NM_198846	hsa-miR-1302	4	-10.58
NM_001042494	hsa-miR-1302	3	-10.57
NM_001042495	hsa-miR-1302	3	-10.57
NM_001042496	hsa-miR-1302	3	-10.57
NM_001042497	hsa-miR-1302	3	-10.57
NM_005135	hsa-miR-1302	3	-10.57
NM_017861	hsa-miR-1302	7	-10.57
NM_018086	hsa-miR-1302	2	-10.57
NM_133647	hsa-miR-1302	3	-10.57
NM_001245	hsa-miR-1302	3	-10.56
NM_004663	hsa-miR-1302	5	-10.56
NM_198461	hsa-miR-1302	23	-10.56
NM_198845	hsa-miR-1302	3	-10.56
NM_001001331	hsa-miR-1302	8	-10.55
NM_001683	hsa-miR-1302	8	-10.55
NM_018356	hsa-miR-1302	6	-10.55
NM_177951	hsa-miR-1302	5	-10.55
NM_001003652	hsa-miR-1302	15	-10.54
NM_001098517	hsa-miR-1302	8	-10.54
NM_001135937	hsa-miR-1302	15	-10.54
NM_003439	hsa-miR-1302	5	-10.54
NM_005407	hsa-miR-1302	5	-10.54
NM_005901	hsa-miR-1302	15	-10.54
NM_014333	hsa-miR-1302	8	-10.54
NM_018290	hsa-miR-1302	3	-10.54
NM_198468	hsa-miR-1302	12	-10.54
NM_003118	hsa-miR-1302	4	-10.53
NM_018669	hsa-miR-1302	2	-10.53
NM_033103	hsa-miR-1302	3	-10.53
NM_001080530	hsa-miR-1302	12	-10.52
NM_001142568	hsa-miR-1302	15	-10.52
NM_001432	hsa-miR-1302	8	-10.52
NM_001942	hsa-miR-1302	2	-10.52
NM_006933	hsa-miR-1302	13	-10.52
NM_015205	hsa-miR-1302	10	-10.52
NM_020235	hsa-miR-1302	15	-10.52
NM_032189	hsa-miR-1302	9	-10.52
NM_175876	hsa-miR-1302	6	-10.52
NM_199131	hsa-miR-1302	8	-10.52
NM_001044387	hsa-miR-1302	11	-10.51
NM_001044388	hsa-miR-1302	11	-10.51
NM_001448	hsa-miR-1302	4	-10.51
NM_004419	hsa-miR-1302	2	-10.51
NM_017769	hsa-miR-1302	10	-10.51
NM_018178	hsa-miR-1302	8	-10.51
NM_024341	hsa-miR-1302	11	-10.51
NM_194249	hsa-miR-1302	2	-10.51
NM_021094	hsa-miR-1302	4	-10.5
NM_134431	hsa-miR-1302	4	-10.5
NM_052831	hsa-miR-1302	1	-10.49
NM_001145161	hsa-miR-1302	2	-10.48
NM_001164623	hsa-miR-1302	6	-10.48
NM_003005	hsa-miR-1302	2	-10.48
NM_012154	hsa-miR-1302	6	-10.48
NM_012453	hsa-miR-1302	3	-10.47
NM_000163	hsa-miR-1302	2	-10.46
NM_001005375	hsa-miR-1302	4	-10.46
NM_001005375	hsa-miR-1302	4	-10.46
NM_001005785	hsa-miR-1302	4	-10.46
NM_001005785	hsa-miR-1302	4	-10.46
NM_001005786	hsa-miR-1302	4	-10.46
NM_001005786	hsa-miR-1302	4	-10.46
NM_001145289	hsa-miR-1302	5	-10.46
NM_001312	hsa-miR-1302	3	-10.46
NM_002892	hsa-miR-1302	4	-10.46
NM_004081	hsa-miR-1302	4	-10.46
NM_020363	hsa-miR-1302	4	-10.46
NM_020364	hsa-miR-1302	4	-10.46
NM_020364	hsa-miR-1302	4	-10.46
NM_020364	hsa-miR-1302	4	-10.46
NM_020420	hsa-miR-1302	4	-10.46
NM_020420	hsa-miR-1302	4	-10.46
NM_020420	hsa-miR-1302	4	-10.46
NM_023000	hsa-miR-1302	4	-10.46
NM_023001	hsa-miR-1302	4	-10.46
NM_024052	hsa-miR-1302	4	-10.46
NM_001080779	hsa-miR-1302	4	-10.45
NM_001080950	hsa-miR-1302	4	-10.45
NM_001160147	hsa-miR-1302	25	-10.45
NM_001160148	hsa-miR-1302	25	-10.45
NM_002649	hsa-miR-1302	8	-10.45
NM_002897	hsa-miR-1302	3	-10.45
NM_003125	hsa-miR-1302	2	-10.45
NM_016836	hsa-miR-1302	3	-10.45
NM_030637	hsa-miR-1302	25	-10.45
NM_030761	hsa-miR-1302	9	-10.45
NM_033375	hsa-miR-1302	4	-10.45
NM_152705	hsa-miR-1302	4	-10.45
NM_178013	hsa-miR-1302	5	-10.45
NM_194293	hsa-miR-1302	1	-10.45
NM_001093725	hsa-miR-1302	9	-10.44
NM_012153	hsa-miR-1302	7	-10.44
NM_017666	hsa-miR-1302	1	-10.44
NM_006425	hsa-miR-1302	3	-10.43
NM_007214	hsa-miR-1302	8	-10.43
NM_004598	hsa-miR-1302	7	-10.42
NM_014959	hsa-miR-1302	10	-10.42
NM_018938	hsa-miR-1302	2	-10.42
NM_020721	hsa-miR-1302	1	-10.42
NM_044472	hsa-miR-1302	2	-10.42
NM_001040655	hsa-miR-1302	4	-10.41
NM_001040656	hsa-miR-1302	4	-10.41
NM_001040657	hsa-miR-1302	4	-10.41
NM_001040658	hsa-miR-1302	4	-10.41
NM_001040659	hsa-miR-1302	4	-10.41
NM_001040660	hsa-miR-1302	4	-10.41
NM_013302	hsa-miR-1302	7	-10.41
NM_022905	hsa-miR-1302	4	-10.41
NM_001037293	hsa-miR-1302	10	-10.4
NM_031462	hsa-miR-1302	3	-10.4
NM_053016	hsa-miR-1302	10	-10.4
NM_134445	hsa-miR-1302	3	-10.4
NM_134446	hsa-miR-1302	3	-10.4
NM_001001549	hsa-miR-1302	7	-10.39
NM_001001550	hsa-miR-1302	7	-10.39
NM_001001555	hsa-miR-1302	7	-10.39
NM_001110	hsa-miR-1302	1	-10.39
NM_005184	hsa-miR-1302	2	-10.39
NM_005311	hsa-miR-1302	7	-10.39
NM_016258	hsa-miR-1302	2	-10.39
NM_020932	hsa-miR-1302	1	-10.39
NM_133448	hsa-miR-1302	2	-10.39
NM_153498	hsa-miR-1302	5	-10.39
NM_207506	hsa-miR-1302	1	-10.39
NM_001144903	hsa-miR-1302	1	-10.38
NM_023003	hsa-miR-1302	1	-10.38
NM_000110	hsa-miR-1302	2	-10.37
NM_001987	hsa-miR-1302	11	-10.37
NM_182526	hsa-miR-1302	7	-10.37
NM_001101417	hsa-miR-1302	5	-10.36
NM_001101426	hsa-miR-1302	5	-10.36
NM_001163278	hsa-miR-1302	9	-10.36
NM_001163279	hsa-miR-1302	9	-10.36
NM_001415	hsa-miR-1302	2	-10.36
NM_003419	hsa-miR-1302	2	-10.36
NM_005281	hsa-miR-1302	3	-10.36
NM_006057	hsa-miR-1302	3	-10.36
NM_014253	hsa-miR-1302	9	-10.36
NM_020451	hsa-miR-1302	7	-10.36
NM_033170	hsa-miR-1302	3	-10.36
NM_033171	hsa-miR-1302	3	-10.36
NM_033172	hsa-miR-1302	3	-10.36
NM_033173	hsa-miR-1302	3	-10.36
NM_206926	hsa-miR-1302	7	-10.36
NM_001008781	hsa-miR-1302	10	-10.35
NM_001017929	hsa-miR-1302	3	-10.35
NM_001018071	hsa-miR-1302	3	-10.35
NM_001042512	hsa-miR-1302	3	-10.35
NM_013382	hsa-miR-1302	6	-10.35
NM_017599	hsa-miR-1302	3	-10.35
NM_030780	hsa-miR-1302	2	-10.35
NM_152428	hsa-miR-1302	3	-10.35
NM_000337	hsa-miR-1302	17	-10.34
NM_001128209	hsa-miR-1302	17	-10.34
NM_001142594	hsa-miR-1302	2	-10.34
NM_006212	hsa-miR-1302	12	-10.34
NM_022567	hsa-miR-1302	2	-10.33
NM_003155	hsa-miR-1302	5	-10.32
NM_004426	hsa-miR-1302	6	-10.32
NM_005178	hsa-miR-1302	3	-10.32
NM_014901	hsa-miR-1302	7	-10.32
NM_138795	hsa-miR-1302	5	-10.32
NM_000284	hsa-miR-1302	4	-10.31
NM_003829	hsa-miR-1302	2	-10.31
NM_012104	hsa-miR-1302	10	-10.31
NM_138971	hsa-miR-1302	10	-10.31
NM_138972	hsa-miR-1302	10	-10.31
NM_138973	hsa-miR-1302	10	-10.31
NM_006763	hsa-miR-1302	4	-10.3
NM_001145265	hsa-miR-1302	4	-10.29
NM_001145266	hsa-miR-1302	4	-10.29
NM_014057	hsa-miR-1302	6	-10.29
NM_018389	hsa-miR-1302	4	-10.29
NM_033014	hsa-miR-1302	6	-10.29
NM_001140	hsa-miR-1302	2	-10.28
NM_032579	hsa-miR-1302	3	-10.28
NM_052861	hsa-miR-1302	5	-10.28
NM_198066	hsa-miR-1302	5	-10.28
NM_018100	hsa-miR-1302	9	-10.27
NM_000809	hsa-miR-1302	16	-10.26
NM_001102664	hsa-miR-1302	6	-10.26
NM_014586	hsa-miR-1302	8	-10.26
NM_014964	hsa-miR-1302	6	-10.26
NM_053279	hsa-miR-1302	11	-10.26
NM_138287	hsa-miR-1302	5	-10.26
NM_148921	hsa-miR-1302	6	-10.26
NM_198148	hsa-miR-1302	4	-10.26
NM_001083537	hsa-miR-1302	2	-10.25
NM_002146	hsa-miR-1302	2	-10.25
NM_004549	hsa-miR-1302	3	-10.25
NM_004760	hsa-miR-1302	6	-10.25
NM_001128174	hsa-miR-1302	2	-10.24
NM_003360	hsa-miR-1302	2	-10.24
NM_003851	hsa-miR-1302	3	-10.24
NM_016009	hsa-miR-1302	8	-10.24
NM_001083	hsa-miR-1302	8	-10.23
NM_001146102	hsa-miR-1302	3	-10.23
NM_001146103	hsa-miR-1302	3	-10.23
NM_001146104	hsa-miR-1302	3	-10.23
NM_001146105	hsa-miR-1302	3	-10.23
NM_002010	hsa-miR-1302	5	-10.23
NM_017623	hsa-miR-1302	5	-10.23
NM_031458	hsa-miR-1302	3	-10.23
NM_033430	hsa-miR-1302	8	-10.23
NM_033437	hsa-miR-1302	8	-10.23
NM_144578	hsa-miR-1302	9	-10.23
NM_199078	hsa-miR-1302	5	-10.23
NM_001015053	hsa-miR-1302	2	-10.22
NM_001806	hsa-miR-1302	5	-10.22
NM_002318	hsa-miR-1302	4	-10.22
NM_005474	hsa-miR-1302	2	-10.22
NM_005822	hsa-miR-1302	5	-10.22
NM_152313	hsa-miR-1302	3	-10.22
NM_194356	hsa-miR-1302	7	-10.22
NM_003021	hsa-miR-1302	3	-10.21
NM_004113	hsa-miR-1302	5	-10.21
NM_016255	hsa-miR-1302	8	-10.21
NM_020474	hsa-miR-1302	3	-10.21
NM_021032	hsa-miR-1302	5	-10.21
NM_018441	hsa-miR-1302	2	-10.2
NM_001744	hsa-miR-1302	3	-10.19
NM_001030007	hsa-miR-1302	9	-10.18
NM_001083947	hsa-miR-1302	5	-10.18
NM_001128	hsa-miR-1302	9	-10.18
NM_018273	hsa-miR-1302	3	-10.18
NM_019894	hsa-miR-1302	5	-10.18
NM_031216	hsa-miR-1302	5	-10.17
NM_052917	hsa-miR-1302	12	-10.17
NM_001042533	hsa-miR-1302	11	-10.16
NM_001142545	hsa-miR-1302	4	-10.16
NM_001907	hsa-miR-1302	1	-10.16
NM_020421	hsa-miR-1302	4	-10.16
NM_032778	hsa-miR-1302	11	-10.16
NM_130466	hsa-miR-1302	5	-10.16
NM_153182	hsa-miR-1302	11	-10.16
NM_183415	hsa-miR-1302	5	-10.16
NM_000399	hsa-miR-1302	3	-10.15
NM_001136177	hsa-miR-1302	3	-10.15
NM_001136178	hsa-miR-1302	3	-10.15
NM_001136179	hsa-miR-1302	3	-10.15
NM_002730	hsa-miR-1302	2	-10.15
NM_173528	hsa-miR-1302	3	-10.15
NM_207518	hsa-miR-1302	2	-10.15
NM_001136115	hsa-miR-1302	9	-10.14
NM_001145275	hsa-miR-1302	3	-10.14
NM_001145276	hsa-miR-1302	3	-10.14
NM_001337	hsa-miR-1302	3	-10.14
NM_003411	hsa-miR-1302	3	-10.14
NM_015176	hsa-miR-1302	9	-10.14
NM_024761	hsa-miR-1302	14	-10.14
NM_080654	hsa-miR-1302	1	-10.14
NM_000489	hsa-miR-1302	8	-10.13
NM_001037553	hsa-miR-1302	10	-10.13
NM_001858	hsa-miR-1302	10	-10.13
NM_012121	hsa-miR-1302	2	-10.13
NM_020132	hsa-miR-1302	10	-10.13
NM_138270	hsa-miR-1302	8	-10.13
NM_006135	hsa-miR-1302	1	-10.12
NM_013411	hsa-miR-1302	2	-10.12
NM_198485	hsa-miR-1302	6	-10.12
NM_001077498	hsa-miR-1302	6	-10.11
NM_014051	hsa-miR-1302	2	-10.11
NM_018182	hsa-miR-1302	6	-10.11
NM_002213	hsa-miR-1302	1	-10.1
NM_015193	hsa-miR-1302	1	-10.1
NM_021255	hsa-miR-1302	11	-10.1
NM_145167	hsa-miR-1302	7	-10.1
NM_198581	hsa-miR-1302	10	-10.1
NM_005312	hsa-miR-1302	5	-10.09
NM_198679	hsa-miR-1302	5	-10.09
NM_003112	hsa-miR-1302	4	-10.08
NM_017681	hsa-miR-1302	1	-10.08
NM_021964	hsa-miR-1302	9	-10.08
NM_053002	hsa-miR-1302	2	-10.08
NM_001025598	hsa-miR-1302	2	-10.07
NM_001102559	hsa-miR-1302	3	-10.07
NM_014730	hsa-miR-1302	9	-10.07
NM_018984	hsa-miR-1302	10	-10.07
NM_181720	hsa-miR-1302	2	-10.07
NM_001134656	hsa-miR-1302	6	-10.06
NM_001135805	hsa-miR-1302	3	-10.06
NM_001135806	hsa-miR-1302	3	-10.06
NM_005491	hsa-miR-1302	1	-10.06
NM_005639	hsa-miR-1302	3	-10.06
NM_207404	hsa-miR-1302	6	-10.06
NM_001134473	hsa-miR-1302	10	-10.05
NM_001137552	hsa-miR-1302	5	-10.05
NM_001137553	hsa-miR-1302	5	-10.05
NM_003373	hsa-miR-1302	4	-10.05
NM_004735	hsa-miR-1302	5	-10.05
NM_014000	hsa-miR-1302	4	-10.05
NM_014615	hsa-miR-1302	10	-10.05
NM_018219	hsa-miR-1302	2	-10.05
NM_006416	hsa-miR-1302	2	-10.04
NM_012095	hsa-miR-1302	9	-10.04
NM_015140	hsa-miR-1302	1	-10.04
NM_203365	hsa-miR-1302	3	-10.04
NM_207012	hsa-miR-1302	9	-10.04
NM_000358	hsa-miR-1302	2	-10.03
NM_001135993	hsa-miR-1302	3	-10.03
NM_007231	hsa-miR-1302	3	-10.03
NM_017646	hsa-miR-1302	2	-10.03
NM_153211	hsa-miR-1302	3	-10.03
NM_001145343	hsa-miR-1302	9	-10.02
NM_001145344	hsa-miR-1302	9	-10.02
NM_001145345	hsa-miR-1302	9	-10.02
NM_018672	hsa-miR-1302	4	-10.02
NM_032838	hsa-miR-1302	9	-10.02
NM_133480	hsa-miR-1302	1	-10.02
NM_172232	hsa-miR-1302	4	-10.02
NM_178011	hsa-miR-1302	6	-10.02
NM_003124	hsa-miR-1302	2	-10.01
NM_006581	hsa-miR-1302	20	-10.01
NM_018948	hsa-miR-1302	4	-10.01
NM_020375	hsa-miR-1302	14	-10.01
NM_001045477	hsa-miR-1302	4	-10
NM_014048	hsa-miR-1302	8	-10
NM_138967	hsa-miR-1302	10	-10
NM_182554	hsa-miR-1302	3	-10
NM_182588	hsa-miR-1302	4	-10
NM_001003681	hsa-miR-1302	3	-9.99
NM_001010000	hsa-miR-1302	10	-9.99
NM_001011708	hsa-miR-1302	5	-9.99
NM_002755	hsa-miR-1302	3	-9.99
NM_013341	hsa-miR-1302	5	-9.99
NM_001163417	hsa-miR-1302	6	-9.98
NM_001163418	hsa-miR-1302	6	-9.98
NM_006011	hsa-miR-1302	12	-9.98
NM_006464	hsa-miR-1302	7	-9.98
NM_024607	hsa-miR-1302	8	-9.98
NM_032042	hsa-miR-1302	6	-9.98
NM_153362	hsa-miR-1302	1	-9.98
NM_001042594	hsa-miR-1302	3	-9.97
NM_004513	hsa-miR-1302	4	-9.97
NM_015450	hsa-miR-1302	3	-9.97
NM_172217	hsa-miR-1302	4	-9.97
NM_001007248	hsa-miR-1302	2	-9.96
NM_001039659	hsa-miR-1302	4	-9.96
NM_001039660	hsa-miR-1302	4	-9.96
NM_001145055	hsa-miR-1302	4	-9.96
NM_001145057	hsa-miR-1302	4	-9.96
NM_004261	hsa-miR-1302	2	-9.96
NM_004397	hsa-miR-1302	9	-9.96
NM_020857	hsa-miR-1302	1	-9.96
NM_173042	hsa-miR-1302	4	-9.96
NM_198849	hsa-miR-1302	4	-9.96
NM_000505	hsa-miR-1302	1	-9.95
NM_000721	hsa-miR-1302	3	-9.95
NM_001018025	hsa-miR-1302	4	-9.95
NM_032818	hsa-miR-1302	12	-9.95
NM_173348	hsa-miR-1302	2	-9.95
NM_173554	hsa-miR-1302	2	-9.95
NM_138444	hsa-miR-1302	11	-9.93
NM_001243	hsa-miR-1302	3	-9.92
NM_005935	hsa-miR-1302	13	-9.92
NM_020935	hsa-miR-1302	11	-9.92
NM_021626	hsa-miR-1302	1	-9.92
NM_024751	hsa-miR-1302	6	-9.92
NM_152942	hsa-miR-1302	3	-9.92
NM_001135213	hsa-miR-1302	5	-9.91
NM_001135214	hsa-miR-1302	5	-9.91
NM_014776	hsa-miR-1302	5	-9.91
NM_015026	hsa-miR-1302	8	-9.91
NM_057169	hsa-miR-1302	5	-9.91
NM_057170	hsa-miR-1302	5	-9.91
NM_005236	hsa-miR-1302	5	-9.9
NM_005502	hsa-miR-1302	5	-9.9
NM_007085	hsa-miR-1302	3	-9.9
NM_198153	hsa-miR-1302	7	-9.9
NM_001160308	hsa-miR-1302	9	-9.89
NM_031915	hsa-miR-1302	9	-9.89
NM_139057	hsa-miR-1302	7	-9.89
NM_001003790	hsa-miR-1302	3	-9.88
NM_001003791	hsa-miR-1302	3	-9.88
NM_001105243	hsa-miR-1302	8	-9.88
NM_003913	hsa-miR-1302	6	-9.88
NM_005831	hsa-miR-1302	5	-9.88
NM_006738	hsa-miR-1302	6	-9.88
NM_007200	hsa-miR-1302	6	-9.88
NM_020766	hsa-miR-1302	8	-9.88
NM_144767	hsa-miR-1302	6	-9.88
NM_006391	hsa-miR-1302	4	-9.87
NM_080658	hsa-miR-1302	2	-9.87
NM_001616	hsa-miR-1302	4	-9.86
NM_198081	hsa-miR-1302	7	-9.86
NM_001042515	hsa-miR-1302	3	-9.85
NM_001042516	hsa-miR-1302	3	-9.85
NM_001042524	hsa-miR-1302	3	-9.85
NM_001042525	hsa-miR-1302	3	-9.85
NM_003966	hsa-miR-1302	15	-9.85
NM_012259	hsa-miR-1302	3	-9.85
NM_000340	hsa-miR-1302	3	-9.84
NM_002014	hsa-miR-1302	2	-9.84
NM_002451	hsa-miR-1302	6	-9.84
NM_003478	hsa-miR-1302	8	-9.84
NM_014989	hsa-miR-1302	5	-9.84
NM_198562	hsa-miR-1302	6	-9.84
NM_013256	hsa-miR-1302	3	-9.83
NM_198392	hsa-miR-1302	10	-9.83
NM_001145667	hsa-miR-1302	6	-9.82
NM_006358	hsa-miR-1302	2	-9.82
NM_198141	hsa-miR-1302	5	-9.82
NM_004289	hsa-miR-1302	3	-9.81
NM_012470	hsa-miR-1302	2	-9.81
NM_000084	hsa-miR-1302	17	-9.8
NM_000561	hsa-miR-1302	1	-9.8
NM_000848	hsa-miR-1302	1	-9.8
NM_001040151	hsa-miR-1302	10	-9.8
NM_001114600	hsa-miR-1302	5	-9.8
NM_001127898	hsa-miR-1302	17	-9.8
NM_001127899	hsa-miR-1302	17	-9.8
NM_015609	hsa-miR-1302	5	-9.8
NM_018400	hsa-miR-1302	10	-9.8
NM_031439	hsa-miR-1302	3	-9.8
NM_146421	hsa-miR-1302	1	-9.8
NM_001018008	hsa-miR-1302	2	-9.79
NM_001030050	hsa-miR-1302	3	-9.79
NM_001114086	hsa-miR-1302	12	-9.79
NM_016929	hsa-miR-1302	12	-9.79
NM_000093	hsa-miR-1302	13	-9.78
NM_001080545	hsa-miR-1302	2	-9.78
NM_001145204	hsa-miR-1302	15	-9.78
NM_001098414	hsa-miR-1302	9	-9.77
NM_017814	hsa-miR-1302	1	-9.77
NM_152354	hsa-miR-1302	2	-9.77
NM_198484	hsa-miR-1302	9	-9.77
NM_001013649	hsa-miR-1302	10	-9.76
NM_021184	hsa-miR-1302	1	-9.76
NM_001083914	hsa-miR-1302	7	-9.75
NM_001142522	hsa-miR-1302	3	-9.75
NM_001329	hsa-miR-1302	7	-9.75
NM_012177	hsa-miR-1302	3	-9.75
NM_022802	hsa-miR-1302	7	-9.75
NM_175913	hsa-miR-1302	2	-9.75
NM_001164766	hsa-miR-1302	4	-9.74
NM_001695	hsa-miR-1302	7	-9.74
NM_004807	hsa-miR-1302	6	-9.74
NM_005028	hsa-miR-1302	10	-9.74
NM_006885	hsa-miR-1302	4	-9.74
NM_080821	hsa-miR-1302	5	-9.74
NM_181900	hsa-miR-1302	2	-9.74
NM_001080497	hsa-miR-1302	6	-9.73
NM_001949	hsa-miR-1302	6	-9.73
NM_005611	hsa-miR-1302	4	-9.73
NM_021908	hsa-miR-1302	3	-9.73
NM_144652	hsa-miR-1302	1	-9.73
NM_178339	hsa-miR-1302	1	-9.73
NM_000503	hsa-miR-1302	4	-9.72
NM_001080825	hsa-miR-1302	8	-9.72
NM_020398	hsa-miR-1302	6	-9.72
NM_172058	hsa-miR-1302	4	-9.72
NM_172059	hsa-miR-1302	4	-9.72
NM_172060	hsa-miR-1302	4	-9.72
NM_181502	hsa-miR-1302	6	-9.72
NM_001136007	hsa-miR-1302	1	-9.71
NM_001136011	hsa-miR-1302	1	-9.71
NM_001136012	hsa-miR-1302	1	-9.71
NM_004774	hsa-miR-1302	5	-9.71
NM_005971	hsa-miR-1302	1	-9.71
NM_020530	hsa-miR-1302	4	-9.71
NM_021910	hsa-miR-1302	1	-9.71
NM_173562	hsa-miR-1302	12	-9.71
NM_001100417	hsa-miR-1302	1	-9.7
NM_001142348	hsa-miR-1302	6	-9.7
NM_001142349	hsa-miR-1302	6	-9.7
NM_001142447	hsa-miR-1302	2	-9.7
NM_005933	hsa-miR-1302	3	-9.7
NM_012069	hsa-miR-1302	2	-9.7
NM_022549	hsa-miR-1302	2	-9.7
NM_174934	hsa-miR-1302	6	-9.7
NM_175748	hsa-miR-1302	1	-9.7
NM_000930	hsa-miR-1302	2	-9.69
NM_001145966	hsa-miR-1302	5	-9.69
NM_002417	hsa-miR-1302	5	-9.69
NM_020937	hsa-miR-1302	2	-9.69
NM_033011	hsa-miR-1302	2	-9.69
NM_031407	hsa-miR-1302	2	-9.68
NM_138383	hsa-miR-1302	5	-9.68
NM_019034	hsa-miR-1302	1	-9.67
NM_130446	hsa-miR-1302	9	-9.67
NM_139214	hsa-miR-1302	1	-9.67
NM_145239	hsa-miR-1302	2	-9.67
NM_145326	hsa-miR-1302	3	-9.67
NM_000926	hsa-miR-1302	21	-9.65
NM_014971	hsa-miR-1302	11	-9.65
NM_020337	hsa-miR-1302	8	-9.65
NM_030912	hsa-miR-1302	3	-9.65
NM_152272	hsa-miR-1302	4	-9.65
NM_001008239	hsa-miR-1302	5	-9.64
NM_145055	hsa-miR-1302	5	-9.64
NM_005271	hsa-miR-1302	1	-9.63
NM_015906	hsa-miR-1302	4	-9.63
NM_018279	hsa-miR-1302	3	-9.63
NM_025179	hsa-miR-1302	6	-9.63
NM_033020	hsa-miR-1302	4	-9.63
NM_001029851	hsa-miR-1302	2	-9.62
NM_001029852	hsa-miR-1302	2	-9.62
NM_001029853	hsa-miR-1302	2	-9.62
NM_001029854	hsa-miR-1302	2	-9.62
NM_001145395	hsa-miR-1302	4	-9.62
NM_002033	hsa-miR-1302	7	-9.62
NM_003719	hsa-miR-1302	2	-9.62
NM_001098516	hsa-miR-1302	12	-9.61
NM_001114634	hsa-miR-1302	3	-9.61
NM_001114635	hsa-miR-1302	3	-9.61
NM_001146106	hsa-miR-1302	12	-9.61
NM_002655	hsa-miR-1302	3	-9.61
NM_004342	hsa-miR-1302	5	-9.61
NM_033138	hsa-miR-1302	5	-9.61
NM_033139	hsa-miR-1302	5	-9.61
NM_033140	hsa-miR-1302	5	-9.61
NM_033157	hsa-miR-1302	5	-9.61
NM_152673	hsa-miR-1302	12	-9.61
NM_004992	hsa-miR-1302	15	-9.6
NM_032756	hsa-miR-1302	1	-9.6
NM_052932	hsa-miR-1302	5	-9.6
NM_173829	hsa-miR-1302	7	-9.6
NM_182691	hsa-miR-1302	5	-9.6
NM_182692	hsa-miR-1302	5	-9.6
NM_000222	hsa-miR-1302	3	-9.59
NM_001080506	hsa-miR-1302	2	-9.59
NM_001093772	hsa-miR-1302	3	-9.59
NM_006756	hsa-miR-1302	1	-9.59
NM_032236	hsa-miR-1302	4	-9.59
NM_201437	hsa-miR-1302	1	-9.59
NM_001029858	hsa-miR-1302	5	-9.58
NM_001100623	hsa-miR-1302	12	-9.58
NM_017958	hsa-miR-1302	12	-9.58
NM_001129908	hsa-miR-1302	4	-9.57
NM_001145642	hsa-miR-1302	8	-9.57
NM_001177	hsa-miR-1302	4	-9.57
NM_014687	hsa-miR-1302	9	-9.57
NM_001083962	hsa-miR-1302	7	-9.56
NM_001127190	hsa-miR-1302	4	-9.56
NM_001160094	hsa-miR-1302	6	-9.56
NM_003199	hsa-miR-1302	7	-9.56
NM_004383	hsa-miR-1302	4	-9.56
NM_005711	hsa-miR-1302	3	-9.56
NM_018473	hsa-miR-1302	6	-9.56
NM_030935	hsa-miR-1302	1	-9.56
NM_130809	hsa-miR-1302	5	-9.56
NM_199245	hsa-miR-1302	4	-9.56
NM_207577	hsa-miR-1302	8	-9.56
NM_000321	hsa-miR-1302	4	-9.55
NM_000428	hsa-miR-1302	7	-9.55
NM_004056	hsa-miR-1302	4	-9.55
NM_014231	hsa-miR-1302	3	-9.55
NM_078483	hsa-miR-1302	9	-9.55
NM_207118	hsa-miR-1302	15	-9.55
NM_003385	hsa-miR-1302	4	-9.54
NM_015113	hsa-miR-1302	5	-9.54
NM_018126	hsa-miR-1302	12	-9.54
NM_001039362	hsa-miR-1302	4	-9.53
NM_001123066	hsa-miR-1302	10	-9.53
NM_001123067	hsa-miR-1302	10	-9.53
NM_005910	hsa-miR-1302	10	-9.53
NM_007175	hsa-miR-1302	4	-9.53
NM_016834	hsa-miR-1302	10	-9.53
NM_016835	hsa-miR-1302	10	-9.53
NM_016841	hsa-miR-1302	10	-9.53
NM_024701	hsa-miR-1302	2	-9.53
NM_144583	hsa-miR-1302	4	-9.53
NM_145314	hsa-miR-1302	1	-9.53
NM_178123	hsa-miR-1302	14	-9.53
NM_198532	hsa-miR-1302	3	-9.53
NM_203341	hsa-miR-1302	2	-9.53
NM_001128324	hsa-miR-1302	2	-9.52
NM_001136554	hsa-miR-1302	6	-9.52
NM_001136555	hsa-miR-1302	6	-9.52
NM_001145411	hsa-miR-1302	2	-9.52
NM_005385	hsa-miR-1302	3	-9.52
NM_012198	hsa-miR-1302	1	-9.52
NM_012290	hsa-miR-1302	6	-9.52
NM_014915	hsa-miR-1302	3	-9.52
NM_016830	hsa-miR-1302	1	-9.52
NM_018048	hsa-miR-1302	8	-9.52
NM_030636	hsa-miR-1302	5	-9.52
NM_032575	hsa-miR-1302	3	-9.52
NM_152775	hsa-miR-1302	2	-9.52
NM_174890	hsa-miR-1302	2	-9.52
NM_001018067	hsa-miR-1302	8	-9.51
NM_001018068	hsa-miR-1302	8	-9.51
NM_001018069	hsa-miR-1302	8	-9.51
NM_001128309	hsa-miR-1302	9	-9.51
NM_001131062	hsa-miR-1302	12	-9.51
NM_001131063	hsa-miR-1302	12	-9.51
NM_003198	hsa-miR-1302	6	-9.51
NM_003392	hsa-miR-1302	10	-9.51
NM_004745	hsa-miR-1302	14	-9.51
NM_015640	hsa-miR-1302	8	-9.51
NM_024632	hsa-miR-1302	12	-9.51
NM_030927	hsa-miR-1302	9	-9.51
NM_138434	hsa-miR-1302	4	-9.51
NM_001012755	hsa-miR-1302	6	-9.5
NM_030918	hsa-miR-1302	17	-9.5
NM_001009554	hsa-miR-1302	9	-9.49
NM_001017973	hsa-miR-1302	4	-9.49
NM_001017974	hsa-miR-1302	4	-9.49
NM_001142598	hsa-miR-1302	4	-9.49
NM_001142599	hsa-miR-1302	4	-9.49
NM_001723	hsa-miR-1302	1	-9.49
NM_004199	hsa-miR-1302	4	-9.49
NM_006054	hsa-miR-1302	2	-9.49
NM_006691	hsa-miR-1302	4	-9.49
NM_012264	hsa-miR-1302	3	-9.49
NM_018002	hsa-miR-1302	5	-9.49
NM_021647	hsa-miR-1302	9	-9.49
NM_181354	hsa-miR-1302	5	-9.49
NM_201428	hsa-miR-1302	2	-9.49
NM_201429	hsa-miR-1302	2	-9.49
NM_201430	hsa-miR-1302	2	-9.49
NM_000161	hsa-miR-1302	4	-9.48
NM_001024024	hsa-miR-1302	3	-9.48
NM_001024070	hsa-miR-1302	3	-9.48
NM_001024071	hsa-miR-1302	3	-9.48
NM_005941	hsa-miR-1302	10	-9.48
NM_024610	hsa-miR-1302	1	-9.48
NM_001008393	hsa-miR-1302	7	-9.47
NM_001081492	hsa-miR-1302	8	-9.47
NM_014353	hsa-miR-1302	1	-9.47
NM_020813	hsa-miR-1302	5	-9.47
NM_182507	hsa-miR-1302	7	-9.47
NM_000983	hsa-miR-1302	4	-9.46
NM_001127213	hsa-miR-1302	3	-9.46
NM_002346	hsa-miR-1302	3	-9.46
NM_017686	hsa-miR-1302	11	-9.46
NM_020416	hsa-miR-1302	10	-9.46
NM_177538	hsa-miR-1302	16	-9.46
NM_181876	hsa-miR-1302	10	-9.46
NM_001081491	hsa-miR-1302	2	-9.45
NM_001143667	hsa-miR-1302	1	-9.45
NM_014324	hsa-miR-1302	2	-9.45
NM_016383	hsa-miR-1302	3	-9.45
NM_021211	hsa-miR-1302	1	-9.45
NM_022835	hsa-miR-1302	10	-9.45
NM_203382	hsa-miR-1302	2	-9.45
NM_002137	hsa-miR-1302	2	-9.44
NM_003108	hsa-miR-1302	8	-9.44
NM_007236	hsa-miR-1302	8	-9.44
NM_014818	hsa-miR-1302	8	-9.44
NM_015995	hsa-miR-1302	9	-9.44
NM_031243	hsa-miR-1302	2	-9.44
NM_001943	hsa-miR-1302	6	-9.43
NM_014934	hsa-miR-1302	9	-9.43
NM_016120	hsa-miR-1302	14	-9.43
NM_018370	hsa-miR-1302	4	-9.43
NM_022104	hsa-miR-1302	1	-9.43
NM_033415	hsa-miR-1302	4	-9.43
NM_183353	hsa-miR-1302	14	-9.43
NM_198968	hsa-miR-1302	9	-9.43
NM_001163380	hsa-miR-1302	6	-9.42
NM_015374	hsa-miR-1302	1	-9.42
NM_032846	hsa-miR-1302	6	-9.42
NM_000259	hsa-miR-1302	9	-9.41
NM_001024660	hsa-miR-1302	3	-9.41
NM_001034841	hsa-miR-1302	8	-9.41
NM_001142495	hsa-miR-1302	9	-9.41
NM_001142705	hsa-miR-1302	6	-9.41
NM_007064	hsa-miR-1302	3	-9.41
NM_014141	hsa-miR-1302	14	-9.41
NM_014267	hsa-miR-1302	6	-9.41
NM_001038628	hsa-miR-1302	7	-9.4
NM_003781	hsa-miR-1302	7	-9.4
NM_005578	hsa-miR-1302	11	-9.4
NM_015141	hsa-miR-1302	4	-9.4
NM_033167	hsa-miR-1302	7	-9.4
NM_033168	hsa-miR-1302	7	-9.4
NM_033169	hsa-miR-1302	7	-9.4
NM_078628	hsa-miR-1302	4	-9.4
NM_170607	hsa-miR-1302	4	-9.4
NM_198204	hsa-miR-1302	4	-9.4
NM_198205	hsa-miR-1302	4	-9.4
NM_001164694	hsa-miR-1302	11	-9.39
NM_001164695	hsa-miR-1302	11	-9.39
NM_002565	hsa-miR-1302	2	-9.39
NM_003099	hsa-miR-1302	21	-9.39
NM_004133	hsa-miR-1302	7	-9.39
NM_004666	hsa-miR-1302	3	-9.39
NM_018225	hsa-miR-1302	13	-9.39
NM_052941	hsa-miR-1302	8	-9.39
NM_148955	hsa-miR-1302	21	-9.39
NM_152826	hsa-miR-1302	21	-9.39
NM_203395	hsa-miR-1302	11	-9.39
NM_001042603	hsa-miR-1302	10	-9.38
NM_001099272	hsa-miR-1302	8	-9.38
NM_001134336	hsa-miR-1302	2	-9.38
NM_001136223	hsa-miR-1302	2	-9.38
NM_001136224	hsa-miR-1302	2	-9.38
NM_005056	hsa-miR-1302	10	-9.38
NM_018254	hsa-miR-1302	2	-9.38
NM_052893	hsa-miR-1302	8	-9.38
NM_152733	hsa-miR-1302	8	-9.38
NM_001127231	hsa-miR-1302	4	-9.37
NM_003264	hsa-miR-1302	3	-9.37
NM_004311	hsa-miR-1302	3	-9.37
NM_004646	hsa-miR-1302	5	-9.37
NM_014181	hsa-miR-1302	5	-9.37
NM_014591	hsa-miR-1302	8	-9.37
NM_014734	hsa-miR-1302	3	-9.37
NM_015225	hsa-miR-1302	5	-9.37
NM_015570	hsa-miR-1302	4	-9.37
NM_019106	hsa-miR-1302	7	-9.37
NM_020123	hsa-miR-1302	9	-9.37
NM_020318	hsa-miR-1302	1	-9.37
NM_173191	hsa-miR-1302	8	-9.37
NM_173192	hsa-miR-1302	8	-9.37
NM_173193	hsa-miR-1302	8	-9.37
NM_173194	hsa-miR-1302	8	-9.37
NM_173195	hsa-miR-1302	8	-9.37
NM_001098812	hsa-miR-1302	6	-9.36
NM_001098813	hsa-miR-1302	7	-9.36
NM_001127891	hsa-miR-1302	2	-9.36
NM_001134709	hsa-miR-1302	2	-9.36
NM_003472	hsa-miR-1302	2	-9.36
NM_004530	hsa-miR-1302	2	-9.36
NM_015146	hsa-miR-1302	7	-9.36
NM_020546	hsa-miR-1302	7	-9.36
NM_033055	hsa-miR-1302	3	-9.36
NM_172341	hsa-miR-1302	1	-9.36
NM_000843	hsa-miR-1302	11	-9.35
NM_003417	hsa-miR-1302	29	-9.35
NM_017848	hsa-miR-1302	11	-9.35
NM_032827	hsa-miR-1302	4	-9.35
NM_020964	hsa-miR-1302	18	-9.34
NM_173536	hsa-miR-1302	8	-9.34
NM_001018112	hsa-miR-1302	2	-9.33
NM_001145453	hsa-miR-1302	20	-9.33
NM_005264	hsa-miR-1302	20	-9.33
NM_006371	hsa-miR-1302	7	-9.33
NM_014990	hsa-miR-1302	4	-9.33
NM_020946	hsa-miR-1302	5	-9.33
NM_145793	hsa-miR-1302	20	-9.33
NM_194301	hsa-miR-1302	3	-9.33
NM_198584	hsa-miR-1302	4	-9.33
NM_001024912	hsa-miR-1302	4	-9.32
NM_001025580	hsa-miR-1302	7	-9.32
NM_001078173	hsa-miR-1302	6	-9.32
NM_001098398	hsa-miR-1302	5	-9.32
NM_001100164	hsa-miR-1302	9	-9.32
NM_001100165	hsa-miR-1302	9	-9.32
NM_001100166	hsa-miR-1302	9	-9.32
NM_001130834	hsa-miR-1302	1	-9.32
NM_001290	hsa-miR-1302	1	-9.32
NM_001712	hsa-miR-1302	4	-9.32
NM_002026	hsa-miR-1302	2	-9.32
NM_004371	hsa-miR-1302	5	-9.32
NM_005109	hsa-miR-1302	8	-9.32
NM_014721	hsa-miR-1302	9	-9.32
NM_015365	hsa-miR-1302	7	-9.32
NM_018228	hsa-miR-1302	4	-9.32
NM_153373	hsa-miR-1302	1	-9.32
NM_212474	hsa-miR-1302	2	-9.32
NM_212475	hsa-miR-1302	2	-9.32
NM_212476	hsa-miR-1302	2	-9.32
NM_212478	hsa-miR-1302	2	-9.32
NM_212482	hsa-miR-1302	2	-9.32
NM_001002231	hsa-miR-1302	6	-9.31
NM_001105251	hsa-miR-1302	4	-9.31
NM_002890	hsa-miR-1302	2	-9.31
NM_005324	hsa-miR-1302	4	-9.31
NM_006916	hsa-miR-1302	3	-9.31
NM_013381	hsa-miR-1302	8	-9.31
NM_014733	hsa-miR-1302	4	-9.31
NM_022650	hsa-miR-1302	2	-9.31
NM_133264	hsa-miR-1302	8	-9.31
NM_199229	hsa-miR-1302	3	-9.31
NM_006313	hsa-miR-1302	2	-9.3
NM_014452	hsa-miR-1302	3	-9.3
NM_014717	hsa-miR-1302	2	-9.3
NM_000933	hsa-miR-1302	2	-9.29
NM_001098272	hsa-miR-1302	1	-9.29
NM_001114093	hsa-miR-1302	4	-9.29
NM_002130	hsa-miR-1302	1	-9.29
NM_015578	hsa-miR-1302	4	-9.29
NM_021116	hsa-miR-1302	14	-9.29
NM_145808	hsa-miR-1302	4	-9.29
NM_182797	hsa-miR-1302	2	-9.29
NM_000398	hsa-miR-1302	2	-9.28
NM_001127649	hsa-miR-1302	4	-9.28
NM_001129819	hsa-miR-1302	2	-9.28
NM_004459	hsa-miR-1302	2	-9.28
NM_007326	hsa-miR-1302	2	-9.28
NM_007350	hsa-miR-1302	8	-9.28
NM_007355	hsa-miR-1302	1	-9.28
NM_017929	hsa-miR-1302	4	-9.28
NM_182641	hsa-miR-1302	2	-9.28
NM_201252	hsa-miR-1302	4	-9.28
NM_001010883	hsa-miR-1302	4	-9.27
NM_001142290	hsa-miR-1302	16	-9.27
NM_001142291	hsa-miR-1302	16	-9.27
NM_007054	hsa-miR-1302	4	-9.27
NM_000429	hsa-miR-1302	7	-9.26
NM_001042548	hsa-miR-1302	2	-9.26
NM_005102	hsa-miR-1302	2	-9.26
NM_014395	hsa-miR-1302	5	-9.26
NM_016272	hsa-miR-1302	5	-9.26
NM_173667	hsa-miR-1302	4	-9.26
NM_175736	hsa-miR-1302	16	-9.26
NM_198900	hsa-miR-1302	16	-9.26
NM_001014380	hsa-miR-1302	11	-9.25
NM_001142289	hsa-miR-1302	5	-9.25
NM_001161407	hsa-miR-1302	8	-9.25
NM_005598	hsa-miR-1302	5	-9.25
NM_015246	hsa-miR-1302	5	-9.25
NM_018385	hsa-miR-1302	4	-9.25
NM_019080	hsa-miR-1302	8	-9.25
NM_032116	hsa-miR-1302	11	-9.25
NM_052832	hsa-miR-1302	1	-9.25
NM_001012614	hsa-miR-1302	1	-9.24
NM_001328	hsa-miR-1302	1	-9.24
NM_006136	hsa-miR-1302	3	-9.24
NM_001079802	hsa-miR-1302	12	-9.23
NM_001145045	hsa-miR-1302	6	-9.23
NM_006731	hsa-miR-1302	12	-9.23
NM_020124	hsa-miR-1302	1	-9.23
NM_024630	hsa-miR-1302	1	-9.23
NM_153746	hsa-miR-1302	1	-9.23
NM_005551	hsa-miR-1302	5	-9.22
NM_017650	hsa-miR-1302	12	-9.22
NM_020776	hsa-miR-1302	5	-9.22
NM_032276	hsa-miR-1302	7	-9.22
NM_001011666	hsa-miR-1302	13	-9.21
NM_004904	hsa-miR-1302	13	-9.21
NM_007360	hsa-miR-1302	2	-9.21
NM_015349	hsa-miR-1302	6	-9.21
NM_024947	hsa-miR-1302	13	-9.21
NM_182898	hsa-miR-1302	13	-9.21
NM_182899	hsa-miR-1302	13	-9.21
NM_023074	hsa-miR-1302	3	-9.2
NM_198503	hsa-miR-1302	4	-9.2
NM_000112	hsa-miR-1302	9	-9.19
NM_001014436	hsa-miR-1302	2	-9.19
NM_001025231	hsa-miR-1302	2	-9.19
NM_001122956	hsa-miR-1302	2	-9.19
NM_001143757	hsa-miR-1302	8	-9.19
NM_005471	hsa-miR-1302	2	-9.19
NM_014063	hsa-miR-1302	2	-9.19
NM_014504	hsa-miR-1302	4	-9.19
NM_014606	hsa-miR-1302	4	-9.19
NM_020826	hsa-miR-1302	6	-9.19
NM_030626	hsa-miR-1302	8	-9.19
NM_004104	hsa-miR-1302	2	-9.18
NM_017594	hsa-miR-1302	9	-9.18
NM_024524	hsa-miR-1302	4	-9.18
NM_032740	hsa-miR-1302	3	-9.18
NM_033316	hsa-miR-1302	2	-9.18
NM_052899	hsa-miR-1302	2	-9.18
NM_000253	hsa-miR-1302	3	-9.17
NM_003218	hsa-miR-1302	5	-9.17
NM_015039	hsa-miR-1302	10	-9.17
NM_015602	hsa-miR-1302	6	-9.17
NM_016577	hsa-miR-1302	6	-9.17
NM_017489	hsa-miR-1302	5	-9.17
NM_133444	hsa-miR-1302	3	-9.17
NM_170706	hsa-miR-1302	10	-9.17
NM_182765	hsa-miR-1302	4	-9.17
NM_003930	hsa-miR-1302	6	-9.16
NM_006815	hsa-miR-1302	3	-9.16
NM_015651	hsa-miR-1302	3	-9.16
NM_000324	hsa-miR-1302	4	-9.15
NM_000569	hsa-miR-1302	3	-9.15
NM_000570	hsa-miR-1302	3	-9.15
NM_000891	hsa-miR-1302	3	-9.15
NM_000991	hsa-miR-1302	9	-9.15
NM_001039547	hsa-miR-1302	17	-9.15
NM_001127592	hsa-miR-1302	3	-9.15
NM_001127593	hsa-miR-1302	3	-9.15
NM_001127595	hsa-miR-1302	3	-9.15
NM_001127596	hsa-miR-1302	3	-9.15
NM_001136134	hsa-miR-1302	9	-9.15
NM_004379	hsa-miR-1302	16	-9.15
NM_006306	hsa-miR-1302	6	-9.15
NM_013423	hsa-miR-1302	3	-9.15
NM_013427	hsa-miR-1302	3	-9.15
NM_014232	hsa-miR-1302	2	-9.15
NM_021809	hsa-miR-1302	4	-9.15
NM_021925	hsa-miR-1302	5	-9.15
NM_134442	hsa-miR-1302	16	-9.15
NM_001145933	hsa-miR-1302	1	-9.14
NM_001145934	hsa-miR-1302	1	-9.14
NM_003841	hsa-miR-1302	2	-9.14
NM_012253	hsa-miR-1302	1	-9.14
NM_012279	hsa-miR-1302	5	-9.14
NM_016089	hsa-miR-1302	3	-9.14
NM_017890	hsa-miR-1302	7	-9.14
NM_152564	hsa-miR-1302	7	-9.14
NM_001033081	hsa-miR-1302	4	-9.13
NM_001033082	hsa-miR-1302	4	-9.13
NM_002395	hsa-miR-1302	1	-9.13
NM_002588	hsa-miR-1302	5	-9.13
NM_003735	hsa-miR-1302	5	-9.13
NM_003736	hsa-miR-1302	5	-9.13
NM_005972	hsa-miR-1302	1	-9.13
NM_014518	hsa-miR-1302	3	-9.13
NM_018912	hsa-miR-1302	5	-9.13
NM_018913	hsa-miR-1302	5	-9.13
NM_018914	hsa-miR-1302	5	-9.13
NM_018915	hsa-miR-1302	5	-9.13
NM_018916	hsa-miR-1302	5	-9.13
NM_018917	hsa-miR-1302	5	-9.13
NM_018918	hsa-miR-1302	5	-9.13
NM_018919	hsa-miR-1302	5	-9.13
NM_018920	hsa-miR-1302	5	-9.13
NM_018921	hsa-miR-1302	5	-9.13
NM_018922	hsa-miR-1302	5	-9.13
NM_018923	hsa-miR-1302	5	-9.13
NM_018924	hsa-miR-1302	5	-9.13
NM_018925	hsa-miR-1302	5	-9.13
NM_018926	hsa-miR-1302	5	-9.13
NM_018927	hsa-miR-1302	5	-9.13
NM_018928	hsa-miR-1302	5	-9.13
NM_018929	hsa-miR-1302	5	-9.13
NM_032088	hsa-miR-1302	5	-9.13
NM_032092	hsa-miR-1302	5	-9.13
NM_032403	hsa-miR-1302	5	-9.13
NM_144585	hsa-miR-1302	3	-9.13
NM_153378	hsa-miR-1302	3	-9.13
NM_207315	hsa-miR-1302	8	-9.13
NM_001080517	hsa-miR-1302	2	-9.12
NM_001127211	hsa-miR-1302	2	-9.12
NM_001128160	hsa-miR-1302	4	-9.12
NM_001128161	hsa-miR-1302	4	-9.12
NM_001130864	hsa-miR-1302	1	-9.12
NM_001663	hsa-miR-1302	3	-9.12
NM_002147	hsa-miR-1302	2	-9.12
NM_002316	hsa-miR-1302	8	-9.12
NM_002594	hsa-miR-1302	7	-9.12
NM_014517	hsa-miR-1302	4	-9.12
NM_018330	hsa-miR-1302	2	-9.12
NM_001017995	hsa-miR-1302	7	-9.11
NM_002338	hsa-miR-1302	18	-9.11
NM_004263	hsa-miR-1302	4	-9.11
NM_014862	hsa-miR-1302	7	-9.11
NM_017628	hsa-miR-1302	9	-9.11
NM_022574	hsa-miR-1302	2	-9.11
NM_001010904	hsa-miR-1302	2	-9.1
NM_001031749	hsa-miR-1302	1	-9.1
NM_001042413	hsa-miR-1302	9	-9.1
NM_001042604	hsa-miR-1302	11	-9.1
NM_001077665	hsa-miR-1302	1	-9.1
NM_001161520	hsa-miR-1302	6	-9.1
NM_002616	hsa-miR-1302	2	-9.1
NM_019001	hsa-miR-1302	11	-9.1
NM_025081	hsa-miR-1302	3	-9.1
NM_031445	hsa-miR-1302	2	-9.1
NM_152629	hsa-miR-1302	9	-9.1
NM_182573	hsa-miR-1302	1	-9.1
NM_198076	hsa-miR-1302	5	-9.1
NM_000176	hsa-miR-1302	5	-9.09
NM_001018074	hsa-miR-1302	5	-9.09
NM_001018075	hsa-miR-1302	5	-9.09
NM_001018076	hsa-miR-1302	5	-9.09
NM_001018077	hsa-miR-1302	5	-9.09
NM_001024094	hsa-miR-1302	5	-9.09
NM_001039771	hsa-miR-1302	3	-9.09
NM_001040619	hsa-miR-1302	5	-9.09
NM_001127493	hsa-miR-1302	7	-9.09
NM_001134445	hsa-miR-1302	3	-9.09
NM_001135589	hsa-miR-1302	1	-9.09
NM_001148	hsa-miR-1302	7	-9.09
NM_012137	hsa-miR-1302	3	-9.09
NM_020977	hsa-miR-1302	7	-9.09
NM_021202	hsa-miR-1302	5	-9.09
NM_032569	hsa-miR-1302	5	-9.09
NM_198402	hsa-miR-1302	1	-9.09
NM_000587	hsa-miR-1302	3	-9.08
NM_002872	hsa-miR-1302	2	-9.08
NM_013316	hsa-miR-1302	1	-9.08
NM_020853	hsa-miR-1302	8	-9.08
NM_024685	hsa-miR-1302	1	-9.08
NM_000718	hsa-miR-1302	3	-9.07
NM_001126340	hsa-miR-1302	14	-9.07
NM_001412	hsa-miR-1302	6	-9.07
NM_001745	hsa-miR-1302	1	-9.07
NM_032831	hsa-miR-1302	14	-9.07
NM_001001396	hsa-miR-1302	9	-9.06
NM_001080467	hsa-miR-1302	8	-9.06
NM_006226	hsa-miR-1302	6	-9.06
NM_006862	hsa-miR-1302	1	-9.06
NM_007088	hsa-miR-1302	3	-9.06
NM_007371	hsa-miR-1302	5	-9.06
NM_014683	hsa-miR-1302	11	-9.06
NM_152448	hsa-miR-1302	4	-9.06
NM_153263	hsa-miR-1302	4	-9.06
NM_000108	hsa-miR-1302	3	-9.05
NM_001013662	hsa-miR-1302	4	-9.05
NM_001128933	hsa-miR-1302	16	-9.05
NM_001740	hsa-miR-1302	2	-9.05
NM_002223	hsa-miR-1302	5	-9.05
NM_003681	hsa-miR-1302	8	-9.05
NM_006076	hsa-miR-1302	4	-9.05
NM_015000	hsa-miR-1302	7	-9.05
NM_015455	hsa-miR-1302	8	-9.05
NM_001136265	hsa-miR-1302	6	-9.04
NM_001684	hsa-miR-1302	8	-9.04
NM_005009	hsa-miR-1302	1	-9.04
NM_006572	hsa-miR-1302	10	-9.04
NM_014999	hsa-miR-1302	2	-9.04
NM_018246	hsa-miR-1302	8	-9.04
NM_021143	hsa-miR-1302	2	-9.04
NM_145052	hsa-miR-1302	7	-9.04
NM_004090	hsa-miR-1302	4	-9.03
NM_012306	hsa-miR-1302	9	-9.03
NM_014421	hsa-miR-1302	4	-9.03
NM_018030	hsa-miR-1302	3	-9.03
NM_031412	hsa-miR-1302	4	-9.03
NM_080597	hsa-miR-1302	3	-9.03
NM_001012279	hsa-miR-1302	10	-9.02
NM_001033117	hsa-miR-1302	7	-9.02
NM_001042683	hsa-miR-1302	1	-9.02
NM_001134851	hsa-miR-1302	3	-9.02
NM_001134852	hsa-miR-1302	3	-9.02
NM_003202	hsa-miR-1302	3	-9.02
NM_014850	hsa-miR-1302	7	-9.02
NM_016373	hsa-miR-1302	3	-9.02
NM_022658	hsa-miR-1302	3	-9.02
NM_173822	hsa-miR-1302	7	-9.02
NM_198841	hsa-miR-1302	1	-9.02
NM_199423	hsa-miR-1302	3	-9.02
NM_201632	hsa-miR-1302	3	-9.02
NM_201634	hsa-miR-1302	3	-9.02
NM_213648	hsa-miR-1302	3	-9.02
NM_000799	hsa-miR-1302	3	-9.01
NM_001076683	hsa-miR-1302	6	-9.01
NM_001076684	hsa-miR-1302	6	-9.01
NM_003262	hsa-miR-1302	12	-9.01
NM_005668	hsa-miR-1302	6	-9.01
NM_006348	hsa-miR-1302	4	-9.01
NM_014233	hsa-miR-1302	6	-9.01
NM_181733	hsa-miR-1302	4	-9.01
NM_001135106	hsa-miR-1302	1	-9
NM_020429	hsa-miR-1302	7	-9
NM_022900	hsa-miR-1302	2	-9
NM_133447	hsa-miR-1302	1	-9
NM_144596	hsa-miR-1302	2	-9
NM_173475	hsa-miR-1302	2	-9
NM_181349	hsa-miR-1302	7	-9
NM_198309	hsa-miR-1302	2	-9
NM_198310	hsa-miR-1302	2	-9
NM_001146699	hsa-miR-1302	1	-8.99
NM_002006	hsa-miR-1302	8	-8.99
NM_003200	hsa-miR-1302	5	-8.99
NM_014314	hsa-miR-1302	5	-8.99
NM_152739	hsa-miR-1302	1	-8.99
NM_182543	hsa-miR-1302	1	-8.99
NM_001136139	hsa-miR-1302	4	-8.98
NM_001145408	hsa-miR-1302	2	-8.98
NM_001145409	hsa-miR-1302	2	-8.98
NM_001145410	hsa-miR-1302	2	-8.98
NM_007363	hsa-miR-1302	2	-8.98
NM_022459	hsa-miR-1302	8	-8.98
NM_025000	hsa-miR-1302	10	-8.98
NM_152463	hsa-miR-1302	1	-8.98
NM_153184	hsa-miR-1302	4	-8.98
NM_001164372	hsa-miR-1302	1	-8.97
NM_007059	hsa-miR-1302	1	-8.97
NM_016301	hsa-miR-1302	1	-8.97
NM_022896	hsa-miR-1302	4	-8.97
NM_145278	hsa-miR-1302	5	-8.97
NM_001033045	hsa-miR-1302	10	-8.96
NM_001142857	hsa-miR-1302	1	-8.96
NM_152529	hsa-miR-1302	10	-8.96
NM_001159694	hsa-miR-1302	8	-8.95
NM_004319	hsa-miR-1302	7	-8.95
NM_004556	hsa-miR-1302	1	-8.95
NM_006526	hsa-miR-1302	1	-8.95
NM_015047	hsa-miR-1302	2	-8.95
NM_016242	hsa-miR-1302	8	-8.95
NM_020760	hsa-miR-1302	5	-8.95
NM_152437	hsa-miR-1302	8	-8.95
NM_000411	hsa-miR-1302	8	-8.94
NM_001004303	hsa-miR-1302	3	-8.94
NM_002208	hsa-miR-1302	1	-8.94
NM_002349	hsa-miR-1302	2	-8.94
NM_014636	hsa-miR-1302	5	-8.94
NM_000144	hsa-miR-1302	9	-8.93
NM_001113434	hsa-miR-1302	17	-8.93
NM_001123363	hsa-miR-1302	5	-8.93
NM_001123363	hsa-miR-1302	5	-8.93
NM_001142386	hsa-miR-1302	3	-8.93
NM_001163	hsa-miR-1302	4	-8.93
NM_001164463	hsa-miR-1302	4	-8.93
NM_001164463	hsa-miR-1302	4	-8.93
NM_001164463	hsa-miR-1302	4	-8.93
NM_005054	hsa-miR-1302	4	-8.93
NM_005054	hsa-miR-1302	4	-8.93
NM_021914	hsa-miR-1302	6	-8.93
NM_033364	hsa-miR-1302	9	-8.93
NM_138638	hsa-miR-1302	6	-8.93
NM_181425	hsa-miR-1302	9	-8.93
NM_016205	hsa-miR-1302	4	-8.92
NM_018420	hsa-miR-1302	8	-8.92
NM_152855	hsa-miR-1302	2	-8.92
NM_001077397	hsa-miR-1302	4	-8.91
NM_001077685	hsa-miR-1302	1	-8.91
NM_001077686	hsa-miR-1302	1	-8.91
NM_005840	hsa-miR-1302	11	-8.91
NM_005840	hsa-miR-1302	11	-8.91
NM_015291	hsa-miR-1302	7	-8.91
NM_025224	hsa-miR-1302	5	-8.91
NM_133446	hsa-miR-1302	1	-8.91
NM_182972	hsa-miR-1302	4	-8.91
NM_000606	hsa-miR-1302	1	-8.9
NM_001005463	hsa-miR-1302	4	-8.9
NM_012387	hsa-miR-1302	1	-8.9
NM_014335	hsa-miR-1302	4	-8.9
NM_001001484	hsa-miR-1302	1	-8.89
NM_002569	hsa-miR-1302	4	-8.89
NM_012447	hsa-miR-1302	1	-8.89
NM_016322	hsa-miR-1302	6	-8.89
NM_020804	hsa-miR-1302	3	-8.89
NM_030664	hsa-miR-1302	1	-8.89
NM_000719	hsa-miR-1302	14	-8.88
NM_000810	hsa-miR-1302	1	-8.88
NM_001105529	hsa-miR-1302	7	-8.88
NM_001127893	hsa-miR-1302	3	-8.88
NM_001129827	hsa-miR-1302	14	-8.88
NM_001129829	hsa-miR-1302	14	-8.88
NM_001129830	hsa-miR-1302	14	-8.88
NM_001129831	hsa-miR-1302	14	-8.88
NM_001129832	hsa-miR-1302	14	-8.88
NM_001129833	hsa-miR-1302	14	-8.88
NM_001129834	hsa-miR-1302	14	-8.88
NM_001129835	hsa-miR-1302	14	-8.88
NM_001129836	hsa-miR-1302	14	-8.88
NM_001129837	hsa-miR-1302	14	-8.88
NM_001129838	hsa-miR-1302	14	-8.88
NM_001129839	hsa-miR-1302	14	-8.88
NM_001129840	hsa-miR-1302	14	-8.88
NM_001129841	hsa-miR-1302	14	-8.88
NM_001129842	hsa-miR-1302	14	-8.88
NM_001129843	hsa-miR-1302	14	-8.88
NM_001129844	hsa-miR-1302	14	-8.88
NM_001129846	hsa-miR-1302	14	-8.88
NM_003793	hsa-miR-1302	2	-8.88
NM_006095	hsa-miR-1302	7	-8.88
NM_014494	hsa-miR-1302	5	-8.88
NM_014702	hsa-miR-1302	10	-8.88
NM_014851	hsa-miR-1302	11	-8.88
NM_017893	hsa-miR-1302	6	-8.88
NM_020219	hsa-miR-1302	3	-8.88
NM_020988	hsa-miR-1302	3	-8.88
NM_033343	hsa-miR-1302	2	-8.88
NM_153607	hsa-miR-1302	5	-8.88
NM_199460	hsa-miR-1302	14	-8.88
NM_001004308	hsa-miR-1302	4	-8.87
NM_001096	hsa-miR-1302	1	-8.87
NM_001145646	hsa-miR-1302	4	-8.87
NM_013364	hsa-miR-1302	9	-8.87
NM_031301	hsa-miR-1302	4	-8.87
NM_033261	hsa-miR-1302	2	-8.87
NM_198830	hsa-miR-1302	1	-8.87
NM_001110781	hsa-miR-1302	4	-8.86
NM_001113513	hsa-miR-1302	9	-8.86
NM_002040	hsa-miR-1302	3	-8.86
NM_003899	hsa-miR-1302	9	-8.86
NM_006713	hsa-miR-1302	5	-8.86
NM_020801	hsa-miR-1302	5	-8.86
NM_024953	hsa-miR-1302	5	-8.86
NM_032826	hsa-miR-1302	8	-8.86
NM_153337	hsa-miR-1302	8	-8.86
NM_001159673	hsa-miR-1302	9	-8.85
NM_001159674	hsa-miR-1302	9	-8.85
NM_001159676	hsa-miR-1302	9	-8.85
NM_001159677	hsa-miR-1302	9	-8.85
NM_001135255	hsa-miR-1302	8	-8.84
NM_001135256	hsa-miR-1302	8	-8.84
NM_002460	hsa-miR-1302	9	-8.84
NM_002758	hsa-miR-1302	2	-8.84
NM_005610	hsa-miR-1302	8	-8.84
NM_014877	hsa-miR-1302	14	-8.84
NM_058238	hsa-miR-1302	8	-8.84
NM_001001666	hsa-miR-1302	2	-8.83
NM_001033667	hsa-miR-1302	2	-8.83
NM_001286	hsa-miR-1302	5	-8.83
NM_001884	hsa-miR-1302	7	-8.83
NM_006080	hsa-miR-1302	9	-8.83
NM_021629	hsa-miR-1302	15	-8.83
NM_138959	hsa-miR-1302	9	-8.83
NM_173478	hsa-miR-1302	2	-8.83
NM_001017980	hsa-miR-1302	6	-8.82
NM_003156	hsa-miR-1302	4	-8.82
NM_012384	hsa-miR-1302	3	-8.82
NM_014797	hsa-miR-1302	4	-8.82
NM_015920	hsa-miR-1302	3	-8.82
NM_020897	hsa-miR-1302	4	-8.82
NM_024734	hsa-miR-1302	19	-8.82
NM_032735	hsa-miR-1302	2	-8.82
NM_152439	hsa-miR-1302	2	-8.82
NM_000148	hsa-miR-1302	2	-8.81
NM_000616	hsa-miR-1302	4	-8.81
NM_001122681	hsa-miR-1302	14	-8.81
NM_001145855	hsa-miR-1302	14	-8.81
NM_001145856	hsa-miR-1302	14	-8.81
NM_003023	hsa-miR-1302	14	-8.81
NM_003607	hsa-miR-1302	5	-8.81
NM_014826	hsa-miR-1302	5	-8.81
NM_014911	hsa-miR-1302	34	-8.81
NM_020918	hsa-miR-1302	3	-8.81
NM_024086	hsa-miR-1302	8	-8.81
NM_000857	hsa-miR-1302	5	-8.8
NM_001004125	hsa-miR-1302	4	-8.8
NM_144770	hsa-miR-1302	2	-8.8
NM_001008537	hsa-miR-1302	13	-8.79
NM_001447	hsa-miR-1302	2	-8.79
NM_014788	hsa-miR-1302	8	-8.79
NM_033221	hsa-miR-1302	8	-8.79
NM_144965	hsa-miR-1302	1	-8.79
NM_175885	hsa-miR-1302	1	-8.79
NM_001099455	hsa-miR-1302	9	-8.78
NM_001099679	hsa-miR-1302	2	-8.78
NM_001128626	hsa-miR-1302	5	-8.78
NM_001128627	hsa-miR-1302	5	-8.78
NM_001130528	hsa-miR-1302	11	-8.78
NM_003838	hsa-miR-1302	5	-8.78
NM_003971	hsa-miR-1302	11	-8.78
NM_007114	hsa-miR-1302	5	-8.78
NM_012210	hsa-miR-1302	2	-8.78
NM_016376	hsa-miR-1302	11	-8.78
NM_016564	hsa-miR-1302	1	-8.78
NM_018340	hsa-miR-1302	9	-8.78
NM_020148	hsa-miR-1302	5	-8.78
NM_033260	hsa-miR-1302	2	-8.78
NM_144600	hsa-miR-1302	4	-8.78
NM_001020825	hsa-miR-1302	4	-8.77
NM_001099694	hsa-miR-1302	7	-8.77
NM_001127394	hsa-miR-1302	3	-8.77
NM_001135212	hsa-miR-1302	7	-8.77
NM_001144995	hsa-miR-1302	4	-8.77
NM_004859	hsa-miR-1302	4	-8.77
NM_020699	hsa-miR-1302	6	-8.77
NM_052965	hsa-miR-1302	3	-8.77
NM_181342	hsa-miR-1302	7	-8.77
NM_001101802	hsa-miR-1302	5	-8.76
NM_013995	hsa-miR-1302	5	-8.76
NM_014294	hsa-miR-1302	3	-8.76
NM_016621	hsa-miR-1302	5	-8.76
NM_024928	hsa-miR-1302	14	-8.76
NM_030821	hsa-miR-1302	8	-8.76
NM_177968	hsa-miR-1302	3	-8.76
NM_000551	hsa-miR-1302	1	-8.75
NM_001008701	hsa-miR-1302	6	-8.75
NM_001099280	hsa-miR-1302	1	-8.75
NM_001099281	hsa-miR-1302	1	-8.75
NM_001142523	hsa-miR-1302	13	-8.75
NM_002025	hsa-miR-1302	13	-8.75
NM_007199	hsa-miR-1302	13	-8.75
NM_014921	hsa-miR-1302	6	-8.75
NM_020229	hsa-miR-1302	2	-8.75
NM_021959	hsa-miR-1302	5	-8.75
NM_198156	hsa-miR-1302	1	-8.75
NM_001012514	hsa-miR-1302	3	-8.74
NM_001012516	hsa-miR-1302	3	-8.74
NM_001025356	hsa-miR-1302	6	-8.74
NM_001134830	hsa-miR-1302	3	-8.74
NM_001134831	hsa-miR-1302	3	-8.74
NM_001142678	hsa-miR-1302	6	-8.74
NM_017651	hsa-miR-1302	3	-8.74
NM_030926	hsa-miR-1302	3	-8.74
NM_175058	hsa-miR-1302	3	-8.74
NM_000699	hsa-miR-1302	1	-8.73
NM_001114396	hsa-miR-1302	5	-8.73
NM_002262	hsa-miR-1302	5	-8.73
NM_007334	hsa-miR-1302	5	-8.73
NM_014644	hsa-miR-1302	2	-8.73
NM_133374	hsa-miR-1302	9	-8.73
NM_152787	hsa-miR-1302	7	-8.73
NM_016652	hsa-miR-1302	8	-8.72
NM_198465	hsa-miR-1302	2	-8.72
NM_001042550	hsa-miR-1302	7	-8.71
NM_001042551	hsa-miR-1302	7	-8.71
NM_001075098	hsa-miR-1302	5	-8.71
NM_002424	hsa-miR-1302	4	-8.71
NM_005942	hsa-miR-1302	4	-8.71
NM_005943	hsa-miR-1302	5	-8.71
NM_005957	hsa-miR-1302	10	-8.71
NM_006444	hsa-miR-1302	7	-8.71
NM_012464	hsa-miR-1302	7	-8.71
NM_013281	hsa-miR-1302	4	-8.71
NM_015696	hsa-miR-1302	2	-8.71
NM_018638	hsa-miR-1302	7	-8.71
NM_020829	hsa-miR-1302	3	-8.71
NM_031942	hsa-miR-1302	3	-8.71
NM_138928	hsa-miR-1302	4	-8.71
NM_145810	hsa-miR-1302	3	-8.71
NM_181701	hsa-miR-1302	3	-8.71
NM_198391	hsa-miR-1302	4	-8.71
NM_001001938	hsa-miR-1302	11	-8.7
NM_001135575	hsa-miR-1302	7	-8.7
NM_001136264	hsa-miR-1302	3	-8.7
NM_001136266	hsa-miR-1302	3	-8.7
NM_001136267	hsa-miR-1302	3	-8.7
NM_001136268	hsa-miR-1302	3	-8.7
NM_001142413	hsa-miR-1302	11	-8.7
NM_001543	hsa-miR-1302	12	-8.7
NM_002234	hsa-miR-1302	1	-8.7
NM_004822	hsa-miR-1302	9	-8.7
NM_014764	hsa-miR-1302	3	-8.7
NM_022482	hsa-miR-1302	8	-8.7
NM_033219	hsa-miR-1302	1	-8.7
NM_001099294	hsa-miR-1302	10	-8.69
NM_001105669	hsa-miR-1302	2	-8.69
NM_001116	hsa-miR-1302	7	-8.69
NM_001135037	hsa-miR-1302	10	-8.69
NM_005927	hsa-miR-1302	10	-8.69
NM_005955	hsa-miR-1302	9	-8.69
NM_015306	hsa-miR-1302	7	-8.69
NM_016271	hsa-miR-1302	2	-8.69
NM_152407	hsa-miR-1302	7	-8.69
NM_198128	hsa-miR-1302	2	-8.69
NM_000449	hsa-miR-1302	4	-8.68
NM_000525	hsa-miR-1302	3	-8.68
NM_001025603	hsa-miR-1302	4	-8.68
NM_001126111	hsa-miR-1302	3	-8.68
NM_001455	hsa-miR-1302	5	-8.68
NM_004337	hsa-miR-1302	3	-8.68
NM_012288	hsa-miR-1302	13	-8.68
NM_016078	hsa-miR-1302	4	-8.68
NM_020340	hsa-miR-1302	6	-8.68
NM_152434	hsa-miR-1302	1	-8.68
NM_173598	hsa-miR-1302	36	-8.68
NM_173814	hsa-miR-1302	15	-8.68
NM_201559	hsa-miR-1302	5	-8.68
NM_000406	hsa-miR-1302	8	-8.67
NM_001012763	hsa-miR-1302	8	-8.67
NM_001142351	hsa-miR-1302	12	-8.67
NM_001584	hsa-miR-1302	2	-8.67
NM_001713	hsa-miR-1302	3	-8.67
NM_032528	hsa-miR-1302	12	-8.67
NM_033403	hsa-miR-1302	7	-8.67
NM_000276	hsa-miR-1302	3	-8.66
NM_001142579	hsa-miR-1302	6	-8.66
NM_001145647	hsa-miR-1302	5	-8.66
NM_001587	hsa-miR-1302	3	-8.66
NM_002899	hsa-miR-1302	2	-8.66
NM_016346	hsa-miR-1302	1	-8.66
NM_020762	hsa-miR-1302	6	-8.66
NM_025134	hsa-miR-1302	6	-8.66
NM_052978	hsa-miR-1302	6	-8.66
NM_152601	hsa-miR-1302	5	-8.66
NM_194320	hsa-miR-1302	4	-8.66
NM_001123395	hsa-miR-1302	9	-8.65
NM_001130059	hsa-miR-1302	11	-8.65
NM_001130060	hsa-miR-1302	11	-8.65
NM_006235	hsa-miR-1302	2	-8.65
NM_006856	hsa-miR-1302	11	-8.65
NM_138471	hsa-miR-1302	2	-8.65
NM_205833	hsa-miR-1302	2	-8.65
NM_001102371	hsa-miR-1302	3	-8.64
NM_001102396	hsa-miR-1302	11	-8.64
NM_001130916	hsa-miR-1302	5	-8.64
NM_001855	hsa-miR-1302	1	-8.64
NM_004588	hsa-miR-1302	9	-8.64
NM_004612	hsa-miR-1302	5	-8.64
NM_015023	hsa-miR-1302	3	-8.64
NM_024955	hsa-miR-1302	3	-8.64
NM_025073	hsa-miR-1302	11	-8.64
[truncated: 15,845 more rows]
