# Supplementary material for: Origin and evolution of a placental-specific microRNA family in the human genome
Source: BMC Evol Biol. 2010 Nov 10;10:346. doi: 10.1186/1471-2148-10-346 (PMC2996404; doi:10.1186/1471-2148-10-346)
Supplement: Additional file 7 — Targets, conserved sites and poorly conserved sites of miR-1302 predicted by TargetScan. 2,055 targets, with a total of 94 conserved sites and 2,334 poorly conserved sites predicted by TargetScan are listed. [file 1471-2148-10-346-S7.XLS]

## Sheet: Table S4
Target gene	Gene name	Conserved sites				Poorly conserved sites				Representative miRNA	Total context score
		total	8mer	7mer-m8	7mer-1A	total	8mer	7mer-m8	7mer-1A
FNBP1L	formin binding protein 1-like	0	0	0	0	2	2	0	0	hsa-miR-1302	-0.83
GCET2	germinal center expressed transcript 2	1	1	0	0	1	1	0	0	hsa-miR-1302	-0.82
KIAA0323	KIAA0323	0	0	0	0	2	2	0	0	hsa-miR-1302	-0.82
SULF2	sulfatase 2	0	0	0	0	2	1	1	0	hsa-miR-1302	-0.74
ZNF470	zinc finger protein 470	0	0	0	0	4	0	3	1	hsa-miR-1302	-0.69
PIP4K2A	phosphatidylinositol-5-phosphate 4-kinase, type II, alpha	0	0	0	0	2	2	0	0	hsa-miR-1302	-0.68
STK17A	serine/threonine kinase 17a	0	0	0	0	2	2	0	0	hsa-miR-1302	-0.64
TMPRSS11A	transmembrane protease, serine 11A	0	0	0	0	2	1	0	1	hsa-miR-1302	-0.62
LPP	LIM domain containing preferred translocation partner in lipoma	0	0	0	0	3	0	3	0	hsa-miR-1302	-0.59
TOR1AIP1	torsin A interacting protein 1	0	0	0	0	2	2	0	0	hsa-miR-1302	-0.58
FCGR3A	Fc fragment of IgG, low affinity IIIa, receptor (CD16a)	0	0	0	0	2	2	0	0	hsa-miR-1302	-0.57
GRM6	glutamate receptor, metabotropic 6	0	0	0	0	2	0	2	0	hsa-miR-1302	-0.57
C16orf63	chromosome 16 open reading frame 63	0	0	0	0	1	1	0	0	hsa-miR-1302	-0.55
RNF128	ring finger protein 128	0	0	0	0	1	1	0	0	hsa-miR-1302	-0.55
RIMS1	regulating synaptic membrane exocytosis 1	0	0	0	0	1	1	0	0	hsa-miR-1302	-0.55
FAT3	FAT tumor suppressor homolog 3 (Drosophila)	0	0	0	0	3	1	2	0	hsa-miR-1302	-0.54
ONECUT2	one cut homeobox 2	1	0	1	0	3	0	3	0	hsa-miR-1302	-0.54
ACMSD	aminocarboxymuconate semialdehyde decarboxylase	0	0	0	0	1	1	0	0	hsa-miR-1302	-0.54
ENSA	endosulfine alpha	1	0	1	0	1	1	0	0	hsa-miR-1302	-0.54
FLJ36031	hypothetical protein FLJ36031	0	0	0	0	1	1	0	0	hsa-miR-1302	-0.53
TIPRL	TIP41, TOR signaling pathway regulator-like (S. cerevisiae)	0	0	0	0	1	1	0	0	hsa-miR-1302	-0.52
KSR2	kinase suppressor of ras 2	0	0	0	0	7	1	5	1	hsa-miR-1302	-0.52
C10orf129	chromosome 10 open reading frame 129	0	0	0	0	1	1	0	0	hsa-miR-1302	-0.52
ATRX	alpha thalassemia/mental retardation syndrome X-linked (RAD54 homolog, S. cerevisiae)	1	0	1	0	2	0	1	1	hsa-miR-1302	-0.52
ZRANB2	zinc finger, RAN-binding domain containing 2	0	0	0	0	1	1	0	0	hsa-miR-1302	-0.51
LIAS	lipoic acid synthetase	0	0	0	0	1	1	0	0	hsa-miR-1302	-0.51
KLRA1	killer cell lectin-like receptor subfamily A, member 1	0	0	0	0	1	1	0	0	hsa-miR-1302	-0.5
VSNL1	visinin-like 1	1	1	0	0	0	0	0	0	hsa-miR-1302	-0.5
C7orf16	chromosome 7 open reading frame 16	0	0	0	0	2	1	1	0	hsa-miR-1302	-0.5
CSGALNACT2	chondroitin sulfate N-acetylgalactosaminyltransferase 2	0	0	0	0	1	1	0	0	hsa-miR-1302	-0.5
SKP1	S-phase kinase-associated protein 1	0	0	0	0	1	1	0	0	hsa-miR-1302	-0.5
C11orf58	chromosome 11 open reading frame 58	0	0	0	0	1	1	0	0	hsa-miR-1302	-0.5
ZRANB1	zinc finger, RAN-binding domain containing 1	1	1	0	0	0	0	0	0	hsa-miR-1302	-0.5
MCM8	minichromosome maintenance complex component 8	0	0	0	0	1	1	0	0	hsa-miR-1302	-0.5
ITGAE	integrin, alpha E (antigen CD103, human mucosal lymphocyte antigen 1; alpha polypeptide)	0	0	0	0	1	1	0	0	hsa-miR-1302	-0.5
ETNK1	ethanolamine kinase 1	0	0	0	0	1	1	0	0	hsa-miR-1302	-0.49
PECR	peroxisomal trans-2-enoyl-CoA reductase	0	0	0	0	1	1	0	0	hsa-miR-1302	-0.48
PRUNE2	prune homolog 2 (Drosophila)	0	0	0	0	2	1	1	0	hsa-miR-1302	-0.48
PALM2	paralemmin 2	0	0	0	0	2	0	2	0	hsa-miR-1302	-0.48
TUBGCP3	tubulin, gamma complex associated protein 3	0	0	0	0	1	1	0	0	hsa-miR-1302	-0.47
ATM	ataxia telangiectasia mutated	0	0	0	0	2	1	1	0	hsa-miR-1302	-0.47
SLC38A2	solute carrier family 38, member 2	0	0	0	0	1	1	0	0	hsa-miR-1302	-0.47
SLC35E3	solute carrier family 35, member E3	1	1	0	0	0	0	0	0	hsa-miR-1302	-0.47
TMEM106B	transmembrane protein 106B	1	0	1	0	2	0	2	0	hsa-miR-1302	-0.47
IDI2	isopentenyl-diphosphate delta isomerase 2	0	0	0	0	1	1	0	0	hsa-miR-1302	-0.47
KITLG	KIT ligand	0	0	0	0	1	1	0	0	hsa-miR-1302	-0.47
BTLA	B and T lymphocyte associated	0	0	0	0	1	1	0	0	hsa-miR-1302	-0.46
TRAM2	translocation associated membrane protein 2	0	0	0	0	5	2	2	1	hsa-miR-1302	-0.45
EIF4EBP2	eukaryotic translation initiation factor 4E binding protein 2	0	0	0	0	1	1	0	0	hsa-miR-1302	-0.45
CTBP2	C-terminal binding protein 2	1	1	0	0	0	0	0	0	hsa-miR-1302	-0.45
DOCK3	dedicator of cytokinesis 3	1	1	0	0	0	0	0	0	hsa-miR-1302	-0.45
ALDH5A1	aldehyde dehydrogenase 5 family, member A1 (succinate-semialdehyde dehydrogenase)	0	0	0	0	2	1	0	1	hsa-miR-1302	-0.45
GSTCD	glutathione S-transferase, C-terminal domain containing	0	0	0	0	1	1	0	0	hsa-miR-1302	-0.45
TMEM132B	transmembrane protein 132B	0	0	0	0	2	1	1	0	hsa-miR-1302	-0.45
MRPL30	mitochondrial ribosomal protein L30	0	0	0	0	1	1	0	0	hsa-miR-1302	-0.44
NCALD	neurocalcin delta	0	0	0	0	2	1	1	0	hsa-miR-1302	-0.44
UMPS	uridine monophosphate synthetase	0	0	0	0	1	1	0	0	hsa-miR-1302	-0.44
C10orf97	chromosome 10 open reading frame 97	0	0	0	0	1	1	0	0	hsa-miR-1302	-0.43
TNS1	tensin 1	0	0	0	0	3	1	2	0	hsa-miR-1302	-0.43
TCEA1	transcription elongation factor A (SII), 1	0	0	0	0	1	1	0	0	hsa-miR-1302	-0.43
CALM3	calmodulin 3 (phosphorylase kinase, delta)	1	1	0	0	0	0	0	0	hsa-miR-1302	-0.43
RUSC1	RUN and SH3 domain containing 1	1	1	0	0	0	0	0	0	hsa-miR-1302	-0.43
TRPS1	trichorhinophalangeal syndrome I	1	1	0	0	1	0	0	1	hsa-miR-1302	-0.43
PER1	period homolog 1 (Drosophila)	0	0	0	0	1	1	0	0	hsa-miR-1302	-0.42
CPNE8	copine VIII	0	0	0	0	1	1	0	0	hsa-miR-1302	-0.42
BCO2	beta-carotene oxygenase 2	0	0	0	0	1	1	0	0	hsa-miR-1302	-0.42
CLEC12A	C-type lectin domain family 12, member A	0	0	0	0	2	0	2	0	hsa-miR-1302	-0.42
COL4A3	collagen, type IV, alpha 3 (Goodpasture antigen)	0	0	0	0	2	1	1	0	hsa-miR-1302	-0.41
SLITRK6	SLIT and NTRK-like family, member 6	0	0	0	0	1	1	0	0	hsa-miR-1302	-0.41
GPC4	glypican 4	0	0	0	0	2	0	2	0	hsa-miR-1302	-0.41
ESR1	estrogen receptor 1	0	0	0	0	2	0	1	1	hsa-miR-1302	-0.41
IL1RN	interleukin 1 receptor antagonist	0	0	0	0	1	1	0	0	hsa-miR-1302	-0.41
LZIC	leucine zipper and CTNNBIP1 domain containing	0	0	0	0	1	1	0	0	hsa-miR-1302	-0.4
PAIP1	poly(A) binding protein interacting protein 1	0	0	0	0	1	1	0	0	hsa-miR-1302	-0.4
USO1	USO1 homolog, vesicle docking protein (yeast)	0	0	0	0	1	1	0	0	hsa-miR-1302	-0.4
CCDC108	coiled-coil domain containing 108	0	0	0	0	1	1	0	0	hsa-miR-1302	-0.4
AMFR	autocrine motility factor receptor	0	0	0	0	3	1	1	1	hsa-miR-1302	-0.4
KDELR3	KDEL (Lys-Asp-Glu-Leu) endoplasmic reticulum protein retention receptor 3	0	0	0	0	1	1	0	0	hsa-miR-1302	-0.4
PRKCDBP	protein kinase C, delta binding protein	0	0	0	0	1	1	0	0	hsa-miR-1302	-0.4
SIGLEC10	sialic acid binding Ig-like lectin 10	0	0	0	0	1	1	0	0	hsa-miR-1302	-0.4
KTELC1	KTEL (Lys-Tyr-Glu-Leu) containing 1	0	0	0	0	2	0	1	1	hsa-miR-1302	-0.39
SULT1C2	sulfotransferase family, cytosolic, 1C, member 2	0	0	0	0	2	0	1	1	hsa-miR-1302	-0.39
FKBP9	FK506 binding protein 9, 63 kDa	0	0	0	0	1	1	0	0	hsa-miR-1302	-0.39
GBP1	guanylate binding protein 1, interferon-inducible, 67kDa	0	0	0	0	1	1	0	0	hsa-miR-1302	-0.39
RNF180	ring finger protein 180	0	0	0	0	1	1	0	0	hsa-miR-1302	-0.39
NKD1	naked cuticle homolog 1 (Drosophila)	0	0	0	0	1	1	0	0	hsa-miR-1302	-0.39
PPM1D	protein phosphatase 1D magnesium-dependent, delta isoform	0	0	0	0	1	1	0	0	hsa-miR-1302	-0.39
ARID5B	AT rich interactive domain 5B (MRF1-like)	0	0	0	0	1	1	0	0	hsa-miR-1302	-0.39
UBA6	ubiquitin-like modifier activating enzyme 6	1	1	0	0	0	0	0	0	hsa-miR-1302	-0.39
FGFR2	fibroblast growth factor receptor 2 (bacteria-expressed kinase, keratinocyte growth factor receptor, craniofacial dysostosis 1, Crouzon syndrome, Pfeiffer syndrome, Jackson-Weiss syndrome)	1	1	0	0	0	0	0	0	hsa-miR-1302	-0.38
DNAJC22	DnaJ (Hsp40) homolog, subfamily C, member 22	1	1	0	0	0	0	0	0	hsa-miR-1302	-0.38
ITIH5	inter-alpha (globulin) inhibitor H5	0	0	0	0	1	1	0	0	hsa-miR-1302	-0.38
NDUFC2	NADH dehydrogenase (ubiquinone) 1, subcomplex unknown, 2, 14.5kDa	0	0	0	0	1	1	0	0	hsa-miR-1302	-0.38
FAM46C	family with sequence similarity 46, member C	0	0	0	0	1	1	0	0	hsa-miR-1302	-0.38
C8orf4	chromosome 8 open reading frame 4	0	0	0	0	1	1	0	0	hsa-miR-1302	-0.38
S100A10	S100 calcium binding protein A10	0	0	0	0	1	1	0	0	hsa-miR-1302	-0.38
C1orf106	chromosome 1 open reading frame 106	0	0	0	0	3	0	2	1	hsa-miR-1302	-0.38
FAIM3	Fas apoptotic inhibitory molecule 3	0	0	0	0	1	1	0	0	hsa-miR-1302	-0.38
PCK2	phosphoenolpyruvate carboxykinase 2 (mitochondrial)	0	0	0	0	1	1	0	0	hsa-miR-1302	-0.38
SLC30A9	solute carrier family 30 (zinc transporter), member 9	0	0	0	0	1	0	1	0	hsa-miR-1302	-0.38
TADA3L	transcriptional adaptor 3 (NGG1 homolog, yeast)-like	0	0	0	0	1	1	0	0	hsa-miR-1302	-0.37
SMAD2	SMAD family member 2	1	1	0	0	0	0	0	0	hsa-miR-1302	-0.37
SLC1A4	solute carrier family 1 (glutamate/neutral amino acid transporter), member 4	0	0	0	0	2	0	2	0	hsa-miR-1302	-0.37
GCNT2	glucosaminyl (N-acetyl) transferase 2, I-branching enzyme (I blood group)	0	0	0	0	1	1	0	0	hsa-miR-1302	-0.37
CCDC69	coiled-coil domain containing 69	0	0	0	0	2	1	1	0	hsa-miR-1302	-0.37
C10orf81	chromosome 10 open reading frame 81	1	1	0	0	0	0	0	0	hsa-miR-1302	-0.37
NLGN4X	neuroligin 4, X-linked	0	0	0	0	2	0	2	0	hsa-miR-1302	-0.37
SCN4B	sodium channel, voltage-gated, type IV, beta	1	0	1	0	2	0	2	0	hsa-miR-1302	-0.37
NRF1	nuclear respiratory factor 1	0	0	0	0	1	1	0	0	hsa-miR-1302	-0.37
SNX10	sorting nexin 10	0	0	0	0	1	1	0	0	hsa-miR-1302	-0.37
SOX17	SRY (sex determining region Y)-box 17	0	0	0	0	1	1	0	0	hsa-miR-1302	-0.36
AFF1	AF4/FMR2 family, member 1	1	1	0	0	1	0	1	0	hsa-miR-1302	-0.36
ITGB5	integrin, beta 5	0	0	0	0	1	1	0	0	hsa-miR-1302	-0.36
C5orf24	chromosome 5 open reading frame 24	0	0	0	0	2	0	2	0	hsa-miR-1302	-0.36
UBE2K	ubiquitin-conjugating enzyme E2K (UBC1 homolog, yeast)	0	0	0	0	2	0	2	0	hsa-miR-1302	-0.36
KIAA0408	KIAA0408	0	0	0	0	1	1	0	0	hsa-miR-1302	-0.36
KLK13	kallikrein-related peptidase 13	0	0	0	0	1	1	0	0	hsa-miR-1302	-0.36
FUNDC2	FUN14 domain containing 2	0	0	0	0	1	1	0	0	hsa-miR-1302	-0.36
C6orf222	chromosome 6 open reading frame 222	0	0	0	0	1	1	0	0	hsa-miR-1302	-0.36
NPHP1	nephronophthisis 1 (juvenile)	0	0	0	0	1	1	0	0	hsa-miR-1302	-0.36
PIB5PA	phosphatidylinositol (4,5) bisphosphate 5-phosphatase, A	0	0	0	0	1	1	0	0	hsa-miR-1302	-0.36
CREG1	cellular repressor of E1A-stimulated genes 1	0	0	0	0	1	0	1	0	hsa-miR-1302	-0.36
LOC51035	SAPK substrate protein 1	1	0	1	0	1	0	1	0	hsa-miR-1302	-0.36
HUWE1	HECT, UBA and WWE domain containing 1	0	0	0	0	2	1	1	0	hsa-miR-1302	-0.36
SYT10	synaptotagmin X	0	0	0	0	1	0	1	0	hsa-miR-1302	-0.36
HIG2	hypoxia-inducible protein 2	0	0	0	0	1	1	0	0	hsa-miR-1302	-0.36
TMEM143	transmembrane protein 143	0	0	0	0	1	1	0	0	hsa-miR-1302	-0.36
MCAM	melanoma cell adhesion molecule	1	0	1	0	0	0	0	0	hsa-miR-1302	-0.36
LRRC10	leucine rich repeat containing 10	0	0	0	0	1	1	0	0	hsa-miR-1302	-0.36
TRIM48	tripartite motif-containing 48	0	0	0	0	1	1	0	0	hsa-miR-1302	-0.35
DCP2	DCP2 decapping enzyme homolog (S. cerevisiae)	0	0	0	0	2	0	2	0	hsa-miR-1302	-0.35
MRTO4	mRNA turnover 4 homolog (S. cerevisiae)	0	0	0	0	1	1	0	0	hsa-miR-1302	-0.35
SLC17A8	solute carrier family 17 (sodium-dependent inorganic phosphate cotransporter), member 8	0	0	0	0	1	1	0	0	hsa-miR-1302	-0.35
CLEC16A	C-type lectin domain family 16, member A	0	0	0	0	3	0	3	0	hsa-miR-1302	-0.35
GZF1	GDNF-inducible zinc finger protein 1	0	0	0	0	2	1	0	1	hsa-miR-1302	-0.35
KRT222P	keratin 222 pseudogene	0	0	0	0	1	1	0	0	hsa-miR-1302	-0.35
PUM2	pumilio homolog 2 (Drosophila)	0	0	0	0	2	0	2	0	hsa-miR-1302	-0.35
USP48	ubiquitin specific peptidase 48	1	1	0	0	0	0	0	0	hsa-miR-1302	-0.35
FRMPD2L2	FERM and PDZ domain containing 2 like 2	0	0	0	0	1	1	0	0	hsa-miR-1302	-0.35
FRMPD2L1	FERM and PDZ domain containing 2 like 1	0	0	0	0	1	1	0	0	hsa-miR-1302	-0.35
ADD3	adducin 3 (gamma)	0	0	0	0	1	1	0	0	hsa-miR-1302	-0.35
MFAP4	microfibrillar-associated protein 4	0	0	0	0	2	1	1	0	hsa-miR-1302	-0.35
NUDT16L1	nudix (nucleoside diphosphate linked moiety X)-type motif 16-like 1	0	0	0	0	2	1	1	0	hsa-miR-1302	-0.35
FAM177A1	family with sequence similarity 177, member A1	0	0	0	0	1	0	1	0	hsa-miR-1302	-0.35
GOLSYN	Golgi-localized protein	0	0	0	0	2	0	2	0	hsa-miR-1302	-0.34
MAP2K6	mitogen-activated protein kinase kinase 6	0	0	0	0	1	0	1	0	hsa-miR-1302	-0.34
YWHAZ	tyrosine 3-monooxygenase/tryptophan 5-monooxygenase activation protein, zeta polypeptide	1	0	1	0	1	0	1	0	hsa-miR-1302	-0.34
MYO1A	myosin IA	0	0	0	0	1	1	0	0	hsa-miR-1302	-0.34
RHPN2	rhophilin, Rho GTPase binding protein 2	0	0	0	0	1	1	0	0	hsa-miR-1302	-0.34
FRMPD2	FERM and PDZ domain containing 2	0	0	0	0	1	1	0	0	hsa-miR-1302	-0.34
TM6SF1	transmembrane 6 superfamily member 1	0	0	0	0	1	0	1	0	hsa-miR-1302	-0.34
CDC16	cell division cycle 16 homolog (S. cerevisiae)	0	0	0	0	2	0	2	0	hsa-miR-1302	-0.34
LIG4	ligase IV, DNA, ATP-dependent	0	0	0	0	1	0	1	0	hsa-miR-1302	-0.34
MAP2K3	mitogen-activated protein kinase kinase 3	1	1	0	0	0	0	0	0	hsa-miR-1302	-0.34
MAP3K12	mitogen-activated protein kinase kinase kinase 12	0	0	0	0	2	0	2	0	hsa-miR-1302	-0.34
LUZP2	leucine zipper protein 2	0	0	0	0	2	0	1	1	hsa-miR-1302	-0.34
C3orf65	chromosome 3 open reading frame 65	0	0	0	0	2	0	2	0	hsa-miR-1302	-0.34
MXD1	MAX dimerization protein 1	1	1	0	0	1	0	1	0	hsa-miR-1302	-0.34
ALS2CR4	amyotrophic lateral sclerosis 2 (juvenile) chromosome region, candidate 4	0	0	0	0	1	0	1	0	hsa-miR-1302	-0.34
PHC3	polyhomeotic homolog 3 (Drosophila)	0	0	0	0	2	1	1	0	hsa-miR-1302	-0.34
CDC2L6	cell division cycle 2-like 6 (CDK8-like)	1	1	0	0	0	0	0	0	hsa-miR-1302	-0.34
SLC36A4	solute carrier family 36 (proton/amino acid symporter), member 4	0	0	0	0	1	0	1	0	hsa-miR-1302	-0.34
KCNC4	potassium voltage-gated channel, Shaw-related subfamily, member 4	0	0	0	0	1	1	0	0	hsa-miR-1302	-0.33
STMN1	stathmin 1/oncoprotein 18	0	0	0	0	1	1	0	0	hsa-miR-1302	-0.33
YAF2	YY1 associated factor 2	0	0	0	0	1	1	0	0	hsa-miR-1302	-0.33
ACSL6	acyl-CoA synthetase long-chain family member 6	1	1	0	0	0	0	0	0	hsa-miR-1302	-0.33
NPHS2	nephrosis 2, idiopathic, steroid-resistant (podocin)	0	0	0	0	1	1	0	0	hsa-miR-1302	-0.33
PRAMEF8	PRAME family member 8	0	0	0	0	2	0	2	0	hsa-miR-1302	-0.33
OLR1	oxidized low density lipoprotein (lectin-like) receptor 1	0	0	0	0	1	1	0	0	hsa-miR-1302	-0.33
GPR37L1	G protein-coupled receptor 37 like 1	0	0	0	0	2	1	1	0	hsa-miR-1302	-0.33
TRAK1	trafficking protein, kinesin binding 1	0	0	0	0	3	0	2	1	hsa-miR-1302	-0.33
MEPCE	methylphosphate capping enzyme	0	0	0	0	1	1	0	0	hsa-miR-1302	-0.33
MMAB	methylmalonic aciduria (cobalamin deficiency) cblB type	1	0	1	0	1	0	1	0	hsa-miR-1302	-0.33
ATP2C1	ATPase, Ca++ transporting, type 2C, member 1	0	0	0	0	2	0	0	2	hsa-miR-1302	-0.32
GM2A	GM2 ganglioside activator	0	0	0	0	2	1	0	1	hsa-miR-1302	-0.32
C10orf25	chromosome 10 open reading frame 25	1	1	0	0	1	0	1	0	hsa-miR-1302	-0.32
PPM1F	protein phosphatase 1F (PP2C domain containing)	0	0	0	0	5	1	2	2	hsa-miR-1302	-0.32
UNC45B	unc-45 homolog B (C. elegans)	0	0	0	0	2	1	1	0	hsa-miR-1302	-0.32
FBXW8	F-box and WD repeat domain containing 8	0	0	0	0	1	1	0	0	hsa-miR-1302	-0.32
FCGR3B	Fc fragment of IgG, low affinity IIIb, receptor (CD16b)	0	0	0	0	1	1	0	0	hsa-miR-1302	-0.32
HOXB5	homeobox B5	0	0	0	0	1	1	0	0	hsa-miR-1302	-0.32
C20orf194	chromosome 20 open reading frame 194	1	0	1	0	2	1	1	0	hsa-miR-1302	-0.32
PPARD	peroxisome proliferator-activated receptor delta	0	0	0	0	1	1	0	0	hsa-miR-1302	-0.32
IQGAP2	IQ motif containing GTPase activating protein 2	0	0	0	0	1	0	1	0	hsa-miR-1302	-0.32
PAN2	PAN2 polyA specific ribonuclease subunit homolog (S. cerevisiae)	1	1	0	0	0	0	0	0	hsa-miR-1302	-0.32
ATAD1	ATPase family, AAA domain containing 1	0	0	0	0	1	0	1	0	hsa-miR-1302	-0.32
PLEKHA7	pleckstrin homology domain containing, family A member 7	0	0	0	0	1	1	0	0	hsa-miR-1302	-0.32
VPS13C	vacuolar protein sorting 13 homolog C (S. cerevisiae)	0	0	0	0	1	0	1	0	hsa-miR-1302	-0.32
STARD7	StAR-related lipid transfer (START) domain containing 7	0	0	0	0	1	0	1	0	hsa-miR-1302	-0.32
GGA2	golgi associated, gamma adaptin ear containing, ARF binding protein 2	0	0	0	0	1	1	0	0	hsa-miR-1302	-0.32
FAM104A	family with sequence similarity 104, member A	0	0	0	0	1	0	1	0	hsa-miR-1302	-0.32
TCL1B	T-cell leukemia/lymphoma 1B	0	0	0	0	2	0	2	0	hsa-miR-1302	-0.32
APOA4	apolipoprotein A-IV	1	1	0	0	0	0	0	0	hsa-miR-1302	-0.32
C1D	nuclear DNA-binding protein	0	0	0	0	1	0	1	0	hsa-miR-1302	-0.32
AP3M1	adaptor-related protein complex 3, mu 1 subunit	0	0	0	0	1	1	0	0	hsa-miR-1302	-0.32
RUFY3	RUN and FYVE domain containing 3	0	0	0	0	1	0	1	0	hsa-miR-1302	-0.32
ZCCHC16	zinc finger, CCHC domain containing 16	0	0	0	0	1	1	0	0	hsa-miR-1302	-0.31
RBP1	retinol binding protein 1, cellular	0	0	0	0	1	1	0	0	hsa-miR-1302	-0.31
CPXM2	carboxypeptidase X (M14 family), member 2	0	0	0	0	2	1	0	1	hsa-miR-1302	-0.31
GANC	glucosidase, alpha; neutral C	0	0	0	0	2	0	2	0	hsa-miR-1302	-0.31
FAM20B	family with sequence similarity 20, member B	0	0	0	0	1	1	0	0	hsa-miR-1302	-0.31
TRIM55	tripartite motif-containing 55	0	0	0	0	1	0	1	0	hsa-miR-1302	-0.31
TEF	thyrotrophic embryonic factor	0	0	0	0	2	0	2	0	hsa-miR-1302	-0.31
CEACAM7	carcinoembryonic antigen-related cell adhesion molecule 7	0	0	0	0	1	1	0	0	hsa-miR-1302	-0.31
C12orf4	chromosome 12 open reading frame 4	0	0	0	0	1	0	1	0	hsa-miR-1302	-0.31
C1orf124	chromosome 1 open reading frame 124	0	0	0	0	1	0	1	0	hsa-miR-1302	-0.31
KANK4	KN motif and ankyrin repeat domains 4	1	0	1	0	0	0	0	0	hsa-miR-1302	-0.31
EXT1	exostoses (multiple) 1	1	1	0	0	0	0	0	0	hsa-miR-1302	-0.31
SOX13	SRY (sex determining region Y)-box 13	0	0	0	0	2	1	0	1	hsa-miR-1302	-0.31
GPATCH2	G patch domain containing 2	0	0	0	0	1	0	1	0	hsa-miR-1302	-0.31
CUL4B	cullin 4B	0	0	0	0	1	1	0	0	hsa-miR-1302	-0.31
FGF2	fibroblast growth factor 2 (basic)	0	0	0	0	1	0	1	0	hsa-miR-1302	-0.31
SOCS2	suppressor of cytokine signaling 2	0	0	0	0	1	1	0	0	hsa-miR-1302	-0.31
ETFDH	electron-transferring-flavoprotein dehydrogenase	0	0	0	0	1	0	1	0	hsa-miR-1302	-0.31
PKIG	protein kinase (cAMP-dependent, catalytic) inhibitor gamma	0	0	0	0	2	1	1	0	hsa-miR-1302	-0.31
TMTC1	transmembrane and tetratricopeptide repeat containing 1	0	0	0	0	1	0	1	0	hsa-miR-1302	-0.31
CABLES2	Cdk5 and Abl enzyme substrate 2	0	0	0	0	2	0	2	0	hsa-miR-1302	-0.31
RNF144B	ring finger 144B	0	0	0	0	2	0	1	1	hsa-miR-1302	-0.31
MGC12966	hypothetical protein LOC84792	0	0	0	0	1	1	0	0	hsa-miR-1302	-0.3
NRK	Nik related kinase	1	1	0	0	0	0	0	0	hsa-miR-1302	-0.3
SAMD9	sterile alpha motif domain containing 9	0	0	0	0	1	1	0	0	hsa-miR-1302	-0.3
ADAM10	ADAM metallopeptidase domain 10	0	0	0	0	1	0	1	0	hsa-miR-1302	-0.3
KRBA1	KRAB-A domain containing 1	0	0	0	0	1	1	0	0	hsa-miR-1302	-0.3
ISG20L2	interferon stimulated exonuclease gene 20kDa-like 2	0	0	0	0	3	0	2	1	hsa-miR-1302	-0.3
E2F6	E2F transcription factor 6	0	0	0	0	1	1	0	0	hsa-miR-1302	-0.3
RNF4	ring finger protein 4	0	0	0	0	1	1	0	0	hsa-miR-1302	-0.3
C21orf33	chromosome 21 open reading frame 33	0	0	0	0	1	1	0	0	hsa-miR-1302	-0.3
KLRK1	killer cell lectin-like receptor subfamily K, member 1	0	0	0	0	1	0	1	0	hsa-miR-1302	-0.3
MAP3K7IP2	mitogen-activated protein kinase kinase kinase 7 interacting protein 2	0	0	0	0	2	0	2	0	hsa-miR-1302	-0.3
SLC5A7	solute carrier family 5 (choline transporter), member 7	0	0	0	0	1	1	0	0	hsa-miR-1302	-0.3
TRAF4	TNF receptor-associated factor 4	1	1	0	0	0	0	0	0	hsa-miR-1302	-0.3
TAF4B	TAF4b RNA polymerase II, TATA box binding protein (TBP)-associated factor, 105kDa	0	0	0	0	1	1	0	0	hsa-miR-1302	-0.3
B3GALT5	UDP-Gal:betaGlcNAc beta 1,3-galactosyltransferase, polypeptide 5	0	0	0	0	1	1	0	0	hsa-miR-1302	-0.3
PSMC4	proteasome (prosome, macropain) 26S subunit, ATPase, 4	0	0	0	0	1	1	0	0	hsa-miR-1302	-0.3
SLC43A3	solute carrier family 43, member 3	0	0	0	0	1	1	0	0	hsa-miR-1302	-0.3
ANUBL1	AN1, ubiquitin-like, homolog (Xenopus laevis)	0	0	0	0	1	0	1	0	hsa-miR-1302	-0.3
MTX3	metaxin 3	0	0	0	0	1	0	1	0	hsa-miR-1302	-0.3
CCDC4	coiled-coil domain containing 4	0	0	0	0	3	0	3	0	hsa-miR-1302	-0.3
FAM81A	family with sequence similarity 81, member A	0	0	0	0	2	0	2	0	hsa-miR-1302	-0.29
LY75	lymphocyte antigen 75	0	0	0	0	1	0	1	0	hsa-miR-1302	-0.29
ZNF587	zinc finger protein 587	0	0	0	0	2	1	0	1	hsa-miR-1302	-0.29
HRNR	hornerin	0	0	0	0	1	1	0	0	hsa-miR-1302	-0.29
FAT	FAT tumor suppressor homolog 1 (Drosophila)	0	0	0	0	1	1	0	0	hsa-miR-1302	-0.29
GOLGA6B	golgi autoantigen, golgin subfamily a, 6B	0	0	0	0	1	0	1	0	hsa-miR-1302	-0.29
TGIF2	TGFB-induced factor homeobox 2	0	0	0	0	1	0	1	0	hsa-miR-1302	-0.29
ASB8	ankyrin repeat and SOCS box-containing 8	0	0	0	0	1	1	0	0	hsa-miR-1302	-0.29
TNRC6A	trinucleotide repeat containing 6A	0	0	0	0	2	1	1	0	hsa-miR-1302	-0.29
OSM	oncostatin M	0	0	0	0	2	1	1	0	hsa-miR-1302	-0.29
ANKRD52	ankyrin repeat domain 52	1	1	0	0	0	0	0	0	hsa-miR-1302	-0.29
RAB37	RAB37, member RAS oncogene family	1	1	0	0	0	0	0	0	hsa-miR-1302	-0.29
KIAA0146	KIAA0146	0	0	0	0	1	0	1	0	hsa-miR-1302	-0.29
FKBP4	FK506 binding protein 4, 59kDa	0	0	0	0	1	1	0	0	hsa-miR-1302	-0.29
PDCD6IP	programmed cell death 6 interacting protein	0	0	0	0	2	0	2	0	hsa-miR-1302	-0.29
C17orf39	chromosome 17 open reading frame 39	0	0	0	0	1	1	0	0	hsa-miR-1302	-0.29
FAS	Fas (TNF receptor superfamily, member 6)	0	0	0	0	1	0	1	0	hsa-miR-1302	-0.29
HDAC3	histone deacetylase 3	0	0	0	0	1	1	0	0	hsa-miR-1302	-0.29
TMC5	transmembrane channel-like 5	0	0	0	0	1	1	0	0	hsa-miR-1302	-0.29
PRMT6	protein arginine methyltransferase 6	0	0	0	0	1	0	1	0	hsa-miR-1302	-0.29
TEGT	testis enhanced gene transcript (BAX inhibitor 1)	0	0	0	0	1	1	0	0	hsa-miR-1302	-0.29
TYRO3	TYRO3 protein tyrosine kinase	1	1	0	0	0	0	0	0	hsa-miR-1302	-0.29
GMEB1	glucocorticoid modulatory element binding protein 1	0	0	0	0	1	0	1	0	hsa-miR-1302	-0.29
MMP24	matrix metallopeptidase 24 (membrane-inserted)	0	0	0	0	2	0	2	0	hsa-miR-1302	-0.29
MYH9	myosin, heavy chain 9, non-muscle	0	0	0	0	2	1	1	0	hsa-miR-1302	-0.29
DUSP3	dual specificity phosphatase 3	1	1	0	0	0	0	0	0	hsa-miR-1302	-0.29
IQCK	IQ motif containing K	0	0	0	0	2	0	0	2	hsa-miR-1302	-0.29
CNOT1	CCR4-NOT transcription complex, subunit 1	0	0	0	0	1	1	0	0	hsa-miR-1302	-0.28
MED18	mediator complex subunit 18	0	0	0	0	1	0	1	0	hsa-miR-1302	-0.28
TREML4	triggering receptor expressed on myeloid cells-like 4	0	0	0	0	2	0	2	0	hsa-miR-1302	-0.28
C17orf85	chromosome 17 open reading frame 85	0	0	0	0	1	0	1	0	hsa-miR-1302	-0.28
ATP10B	ATPase, class V, type 10B	0	0	0	0	2	0	1	1	hsa-miR-1302	-0.28
RP11-345P4.4	similar to solute carrier family 35, member E2	0	0	0	0	3	1	1	1	hsa-miR-1302	-0.28
CTSE	cathepsin E	0	0	0	0	1	0	1	0	hsa-miR-1302	-0.28
MKRN2	makorin, ring finger protein, 2	0	0	0	0	1	1	0	0	hsa-miR-1302	-0.28
SNX1	sorting nexin 1	0	0	0	0	2	0	2	0	hsa-miR-1302	-0.28
CALB1	calbindin 1, 28kDa	0	0	0	0	1	0	1	0	hsa-miR-1302	-0.28
ZNF26	zinc finger protein 26	0	0	0	0	1	0	1	0	hsa-miR-1302	-0.28
PTPRR	protein tyrosine phosphatase, receptor type, R	0	0	0	0	1	0	1	0	hsa-miR-1302	-0.28
E2F3	E2F transcription factor 3	0	0	0	0	3	1	2	0	hsa-miR-1302	-0.28
CD164	CD164 molecule, sialomucin	0	0	0	0	1	0	1	0	hsa-miR-1302	-0.28
DOCK5	dedicator of cytokinesis 5	0	0	0	0	1	0	1	0	hsa-miR-1302	-0.28
FAM119A	family with sequence similarity 119, member A	0	0	0	0	1	0	1	0	hsa-miR-1302	-0.28
RGS18	regulator of G-protein signaling 18	0	0	0	0	1	1	0	0	hsa-miR-1302	-0.28
MGC13057	hypothetical protein MGC13057	0	0	0	0	2	0	1	1	hsa-miR-1302	-0.28
TBC1D2B	TBC1 domain family, member 2B	0	0	0	0	1	1	0	0	hsa-miR-1302	-0.28
C1orf157	chromosome 1 open reading frame 157	0	0	0	0	1	0	1	0	hsa-miR-1302	-0.28
CDCP2	CUB domain containing protein 2	0	0	0	0	1	0	1	0	hsa-miR-1302	-0.28
ITGB3	integrin, beta 3 (platelet glycoprotein IIIa, antigen CD61)	0	0	0	0	2	0	2	0	hsa-miR-1302	-0.28
C15orf56	chromosome 15 open reading frame 56	0	0	0	0	3	0	2	1	hsa-miR-1302	-0.28
CCPG1	cell cycle progression 1	0	0	0	0	1	0	1	0	hsa-miR-1302	-0.28
CD302	CD302 molecule	0	0	0	0	1	1	0	0	hsa-miR-1302	-0.27
BET1	blocked early in transport 1 homolog (S. cerevisiae)	0	0	0	0	1	0	1	0	hsa-miR-1302	-0.27
HUNK	hormonally up-regulated Neu-associated kinase	0	0	0	0	2	0	2	0	hsa-miR-1302	-0.27
MFN2	mitofusin 2	0	0	0	0	2	1	1	0	hsa-miR-1302	-0.27
PRKY	protein kinase, Y-linked	0	0	0	0	1	1	0	0	hsa-miR-1302	-0.27
GFPT2	glutamine-fructose-6-phosphate transaminase 2	0	0	0	0	1	1	0	0	hsa-miR-1302	-0.27
FCRLA	Fc receptor-like A	0	0	0	0	1	0	1	0	hsa-miR-1302	-0.27
PDE11A	phosphodiesterase 11A	1	1	0	0	0	0	0	0	hsa-miR-1302	-0.27
LHX6	LIM homeobox 6	0	0	0	0	1	1	0	0	hsa-miR-1302	-0.27
FAM120C	family with sequence similarity 120C	1	0	1	0	1	0	1	0	hsa-miR-1302	-0.27
EEPD1	endonuclease/exonuclease/phosphatase family domain containing 1	0	0	0	0	1	1	0	0	hsa-miR-1302	-0.27
ATG16L1	ATG16 autophagy related 16-like 1 (S. cerevisiae)	0	0	0	0	1	1	0	0	hsa-miR-1302	-0.27
ZNF667	zinc finger protein 667	0	0	0	0	1	0	1	0	hsa-miR-1302	-0.27
CD8A	CD8a molecule	0	0	0	0	1	1	0	0	hsa-miR-1302	-0.27
XCL1	chemokine (C motif) ligand 1	0	0	0	0	1	0	1	0	hsa-miR-1302	-0.27
NHLH1	nescient helix loop helix 1	0	0	0	0	2	1	0	1	hsa-miR-1302	-0.27
SYT1	synaptotagmin I	0	0	0	0	1	0	1	0	hsa-miR-1302	-0.27
ABI1	abl-interactor 1	1	1	0	0	0	0	0	0	hsa-miR-1302	-0.27
AP1G2	adaptor-related protein complex 1, gamma 2 subunit	0	0	0	0	1	1	0	0	hsa-miR-1302	-0.27
SNAP29	synaptosomal-associated protein, 29kDa	0	0	0	0	1	0	1	0	hsa-miR-1302	-0.27
ZNF578	zinc finger protein 578	0	0	0	0	1	1	0	0	hsa-miR-1302	-0.27
SGSH	N-sulfoglucosamine sulfohydrolase (sulfamidase)	0	0	0	0	2	0	2	0	hsa-miR-1302	-0.27
C6orf106	chromosome 6 open reading frame 106	0	0	0	0	1	1	0	0	hsa-miR-1302	-0.27
OXR1	oxidation resistance 1	0	0	0	0	1	0	1	0	hsa-miR-1302	-0.27
PTK2B	PTK2B protein tyrosine kinase 2 beta	0	0	0	0	1	0	1	0	hsa-miR-1302	-0.27
VAMP7	vesicle-associated membrane protein 7	0	0	0	0	1	0	1	0	hsa-miR-1302	-0.27
SLC16A2	solute carrier family 16, member 2 (monocarboxylic acid transporter 8)	0	0	0	0	2	0	1	1	hsa-miR-1302	-0.27
ZNF236	zinc finger protein 236	0	0	0	0	1	1	0	0	hsa-miR-1302	-0.27
HOXD3	homeobox D3	0	0	0	0	1	1	0	0	hsa-miR-1302	-0.27
TOLLIP	toll interacting protein	0	0	0	0	1	1	0	0	hsa-miR-1302	-0.27
GABRA5	gamma-aminobutyric acid (GABA) A receptor, alpha 5	0	0	0	0	1	0	1	0	hsa-miR-1302	-0.26
C15orf57	chromosome 15 open reading frame 57	1	1	0	0	0	0	0	0	hsa-miR-1302	-0.26
MAGEC2	melanoma antigen family C, 2	0	0	0	0	1	0	1	0	hsa-miR-1302	-0.26
FBXW7	F-box and WD repeat domain containing 7	1	1	0	0	0	0	0	0	hsa-miR-1302	-0.26
PDZD3	PDZ domain containing 3	0	0	0	0	1	1	0	0	hsa-miR-1302	-0.26
C3orf72	chromosome 3 open reading frame 72	0	0	0	0	1	1	0	0	hsa-miR-1302	-0.26
ANKRD22	ankyrin repeat domain 22	0	0	0	0	1	1	0	0	hsa-miR-1302	-0.26
MYOZ3	myozenin 3	0	0	0	0	3	0	1	2	hsa-miR-1302	-0.26
OPRK1	opioid receptor, kappa 1	0	0	0	0	1	0	1	0	hsa-miR-1302	-0.26
IL16	interleukin 16 (lymphocyte chemoattractant factor)	0	0	0	0	3	0	3	0	hsa-miR-1302	-0.26
C2orf30	chromosome 2 open reading frame 30	0	0	0	0	1	0	1	0	hsa-miR-1302	-0.26
ARHGAP19	Rho GTPase activating protein 19	0	0	0	0	2	0	2	0	hsa-miR-1302	-0.26
CD4	CD4 molecule	0	0	0	0	2	1	0	1	hsa-miR-1302	-0.26
CYP11A1	cytochrome P450, family 11, subfamily A, polypeptide 1	0	0	0	0	1	1	0	0	hsa-miR-1302	-0.26
SLC12A6	solute carrier family 12 (potassium/chloride transporters), member 6	0	0	0	0	1	0	1	0	hsa-miR-1302	-0.26
MBD1	methyl-CpG binding domain protein 1	0	0	0	0	1	0	1	0	hsa-miR-1302	-0.26
SARM1	sterile alpha and TIR motif containing 1	0	0	0	0	1	1	0	0	hsa-miR-1302	-0.26
NME4	non-metastatic cells 4, protein expressed in	0	0	0	0	1	1	0	0	hsa-miR-1302	-0.26
SMG1	PI-3-kinase-related kinase SMG-1	0	0	0	0	1	1	0	0	hsa-miR-1302	-0.26
RASL10B	RAS-like, family 10, member B	1	1	0	0	1	0	1	0	hsa-miR-1302	-0.26
BTNL3	butyrophilin-like 3	0	0	0	0	1	0	1	0	hsa-miR-1302	-0.26
CBL	Cas-Br-M (murine) ecotropic retroviral transforming sequence	1	0	0	1	3	0	1	2	hsa-miR-1302	-0.26
KCNT1	potassium channel, subfamily T, member 1	0	0	0	0	2	1	1	0	hsa-miR-1302	-0.26
GOLGA6	golgi autoantigen, golgin subfamily a, 6	0	0	0	0	1	0	1	0	hsa-miR-1302	-0.26
ZNF417	zinc finger protein 417	0	0	0	0	2	0	2	0	hsa-miR-1302	-0.26
MIER3	mesoderm induction early response 1, family member 3	0	0	0	0	1	0	1	0	hsa-miR-1302	-0.26
DDX52	DEAD (Asp-Glu-Ala-Asp) box polypeptide 52	0	0	0	0	1	0	1	0	hsa-miR-1302	-0.26
ZNF654	zinc finger protein 654	0	0	0	0	1	1	0	0	hsa-miR-1302	-0.26
SLC19A3	solute carrier family 19, member 3	0	0	0	0	1	0	1	0	hsa-miR-1302	-0.26
WWC2	WW and C2 domain containing 2	0	0	0	0	1	1	0	0	hsa-miR-1302	-0.26
TRAF5	TNF receptor-associated factor 5	0	0	0	0	1	0	1	0	hsa-miR-1302	-0.26
CCDC62	coiled-coil domain containing 62	0	0	0	0	1	1	0	0	hsa-miR-1302	-0.26
ZNF280C	zinc finger protein 280C	0	0	0	0	1	0	1	0	hsa-miR-1302	-0.25
PRPH2	peripherin 2 (retinal degeneration, slow)	0	0	0	0	3	0	2	1	hsa-miR-1302	-0.25
HDHD1A	haloacid dehalogenase-like hydrolase domain containing 1A	0	0	0	0	1	0	1	0	hsa-miR-1302	-0.25
PJA2	praja 2, RING-H2 motif containing	1	1	0	0	0	0	0	0	hsa-miR-1302	-0.25
PLEKHF2	pleckstrin homology domain containing, family F (with FYVE domain) member 2	0	0	0	0	1	0	0	1	hsa-miR-1302	-0.25
RAPH1	Ras association (RalGDS/AF-6) and pleckstrin homology domains 1	0	0	0	0	2	0	2	0	hsa-miR-1302	-0.25
F5	coagulation factor V (proaccelerin, labile factor)	0	0	0	0	1	0	1	0	hsa-miR-1302	-0.25
MED13	mediator complex subunit 13	0	0	0	0	2	0	1	1	hsa-miR-1302	-0.25
MLXIP	MLX interacting protein	0	0	0	0	3	1	2	0	hsa-miR-1302	-0.25
DENND4C	DENN/MADD domain containing 4C	0	0	0	0	1	0	1	0	hsa-miR-1302	-0.25
IRF2	interferon regulatory factor 2	0	0	0	0	1	0	1	0	hsa-miR-1302	-0.25
C1orf115	chromosome 1 open reading frame 115	0	0	0	0	2	1	1	0	hsa-miR-1302	-0.25
PITPNA	phosphatidylinositol transfer protein, alpha	0	0	0	0	1	1	0	0	hsa-miR-1302	-0.25
EDA2R	ectodysplasin A2 receptor	0	0	0	0	2	0	2	0	hsa-miR-1302	-0.25
ZMYM1	zinc finger, MYM-type 1	0	0	0	0	1	0	1	0	hsa-miR-1302	-0.25
PGM1	phosphoglucomutase 1	0	0	0	0	1	0	1	0	hsa-miR-1302	-0.25
AKR1B10	aldo-keto reductase family 1, member B10 (aldose reductase)	0	0	0	0	1	0	1	0	hsa-miR-1302	-0.25
MAP3K7IP1	mitogen-activated protein kinase kinase kinase 7 interacting protein 1	0	0	0	0	2	1	1	0	hsa-miR-1302	-0.25
GFAP	glial fibrillary acidic protein	0	0	0	0	1	0	1	0	hsa-miR-1302	-0.25
MC2R	melanocortin 2 receptor (adrenocorticotropic hormone)	0	0	0	0	2	0	1	1	hsa-miR-1302	-0.25
CBX2	chromobox homolog 2 (Pc class homolog, Drosophila)	0	0	0	0	3	1	2	0	hsa-miR-1302	-0.25
ADHFE1	alcohol dehydrogenase, iron containing, 1	0	0	0	0	1	1	0	0	hsa-miR-1302	-0.25
AKAP6	A kinase (PRKA) anchor protein 6	1	1	0	0	0	0	0	0	hsa-miR-1302	-0.24
CASKIN2	CASK interacting protein 2	0	0	0	0	1	1	0	0	hsa-miR-1302	-0.24
TIMP3	TIMP metallopeptidase inhibitor 3 (Sorsby fundus dystrophy, pseudoinflammatory)	0	0	0	0	1	1	0	0	hsa-miR-1302	-0.24
SRRD	SRR1 domain containing	0	0	0	0	1	0	1	0	hsa-miR-1302	-0.24
TLR10	toll-like receptor 10	0	0	0	0	1	0	1	0	hsa-miR-1302	-0.24
DMC1	DMC1 dosage suppressor of mck1 homolog, meiosis-specific homologous recombination (yeast)	0	0	0	0	1	0	1	0	hsa-miR-1302	-0.24
ZNF471	zinc finger protein 471	0	0	0	0	1	0	1	0	hsa-miR-1302	-0.24
EDEM3	ER degradation enhancer, mannosidase alpha-like 3	0	0	0	0	1	0	1	0	hsa-miR-1302	-0.24
BCL6B	B-cell CLL/lymphoma 6, member B (zinc finger protein)	0	0	0	0	1	0	1	0	hsa-miR-1302	-0.24
TAC3	tachykinin 3 (neuromedin K, neurokinin beta)	0	0	0	0	1	1	0	0	hsa-miR-1302	-0.24
MCC	mutated in colorectal cancers	0	0	0	0	1	1	0	0	hsa-miR-1302	-0.24
CNOT4	CCR4-NOT transcription complex, subunit 4	0	0	0	0	1	0	1	0	hsa-miR-1302	-0.24
ZNF592	zinc finger protein 592	0	0	0	0	3	0	2	1	hsa-miR-1302	-0.24
LZTS1	leucine zipper, putative tumor suppressor 1	0	0	0	0	5	0	4	1	hsa-miR-1302	-0.24
CACNA1E	calcium channel, voltage-dependent, R type, alpha 1E subunit	0	0	0	0	1	1	0	0	hsa-miR-1302	-0.24
GIT2	G protein-coupled receptor kinase interactor 2	0	0	0	0	3	0	3	0	hsa-miR-1302	-0.24
KIAA1576	KIAA1576 protein	0	0	0	0	1	1	0	0	hsa-miR-1302	-0.24
MOSC1	MOCO sulphurase C-terminal domain containing 1	0	0	0	0	1	0	1	0	hsa-miR-1302	-0.24
FLJ32679	golgin-like hypothetical protein LOC440321	0	0	0	0	1	0	1	0	hsa-miR-1302	-0.24
GSG1	germ cell associated 1	0	0	0	0	1	0	1	0	hsa-miR-1302	-0.24
EZH1	enhancer of zeste homolog 1 (Drosophila)	0	0	0	0	3	0	3	0	hsa-miR-1302	-0.24
GNS	glucosamine (N-acetyl)-6-sulfatase (Sanfilippo disease IIID)	0	0	0	0	1	0	1	0	hsa-miR-1302	-0.24
CD207	CD207 molecule, langerin	1	0	1	0	0	0	0	0	hsa-miR-1302	-0.24
APOBEC3F	apolipoprotein B mRNA editing enzyme, catalytic polypeptide-like 3F	0	0	0	0	1	1	0	0	hsa-miR-1302	-0.24
ERC1	ELKS/RAB6-interacting/CAST family member 1	0	0	0	0	2	0	2	0	hsa-miR-1302	-0.24
C10orf107	chromosome 10 open reading frame 107	0	0	0	0	1	0	0	1	hsa-miR-1302	-0.24
SSBP4	single stranded DNA binding protein 4	0	0	0	0	1	0	1	0	hsa-miR-1302	-0.24
PET112L	PET112-like (yeast)	0	0	0	0	1	1	0	0	hsa-miR-1302	-0.24
TOPORS	topoisomerase I binding, arginine/serine-rich	0	0	0	0	1	0	1	0	hsa-miR-1302	-0.24
LUZP4	leucine zipper protein 4	0	0	0	0	1	0	1	0	hsa-miR-1302	-0.24
NFX1	nuclear transcription factor, X-box binding 1	0	0	0	0	1	0	1	0	hsa-miR-1302	-0.23
NAPB	N-ethylmaleimide-sensitive factor attachment protein, beta	0	0	0	0	1	0	1	0	hsa-miR-1302	-0.23
ZNF746	zinc finger protein 746	0	0	0	0	2	0	1	1	hsa-miR-1302	-0.23
FKTN	fukutin	0	0	0	0	2	1	0	1	hsa-miR-1302	-0.23
UPRT	uracil phosphoribosyltransferase (FUR1) homolog (S. cerevisiae)	0	0	0	0	1	0	1	0	hsa-miR-1302	-0.23
GDAP1	ganglioside-induced differentiation-associated protein 1	0	0	0	0	2	0	2	0	hsa-miR-1302	-0.23
CCDC88C	coiled-coil domain containing 88C	0	0	0	0	2	0	1	1	hsa-miR-1302	-0.23
PRRX1	paired related homeobox 1	0	0	0	0	1	0	1	0	hsa-miR-1302	-0.23
PI4K2A	phosphatidylinositol 4-kinase type 2 alpha	0	0	0	0	3	0	1	2	hsa-miR-1302	-0.23
FMNL2	formin-like 2	0	0	0	0	1	0	1	0	hsa-miR-1302	-0.23
RP13-347D8.3	KIAA1210 protein	0	0	0	0	1	1	0	0	hsa-miR-1302	-0.23
PLAGL2	pleiomorphic adenoma gene-like 2	0	0	0	0	2	1	0	1	hsa-miR-1302	-0.23
KIAA1632	KIAA1632	0	0	0	0	2	0	2	0	hsa-miR-1302	-0.23
ZSCAN22	zinc finger and SCAN domain containing 22	0	0	0	0	3	0	2	1	hsa-miR-1302	-0.23
SDHC	succinate dehydrogenase complex, subunit C, integral membrane protein, 15kDa	0	0	0	0	2	0	1	1	hsa-miR-1302	-0.23
RABGEF1	RAB guanine nucleotide exchange factor (GEF) 1	0	0	0	0	1	0	1	0	hsa-miR-1302	-0.23
PVRIG	poliovirus receptor related immunoglobulin domain containing	0	0	0	0	1	0	1	0	hsa-miR-1302	-0.23
SEPSECS	Sep (O-phosphoserine) tRNA:Sec (selenocysteine) tRNA synthase	0	0	0	0	1	0	1	0	hsa-miR-1302	-0.23
CACNB2	calcium channel, voltage-dependent, beta 2 subunit	0	0	0	0	1	0	1	0	hsa-miR-1302	-0.23
VPS54	vacuolar protein sorting 54 homolog (S. cerevisiae)	1	0	1	0	0	0	0	0	hsa-miR-1302	-0.23
LRRC58	leucine rich repeat containing 58	0	0	0	0	2	0	2	0	hsa-miR-1302	-0.23
PPP1R10	protein phosphatase 1, regulatory (inhibitor) subunit 10	0	0	0	0	1	0	1	0	hsa-miR-1302	-0.23
GAS7	growth arrest-specific 7	0	0	0	0	3	0	2	1	hsa-miR-1302	-0.23
SPIRE1	spire homolog 1 (Drosophila)	0	0	0	0	2	0	2	0	hsa-miR-1302	-0.23
MAOA	monoamine oxidase A	0	0	0	0	1	0	1	0	hsa-miR-1302	-0.23
SMAD5	SMAD family member 5	0	0	0	0	1	0	1	0	hsa-miR-1302	-0.23
FER1L6	fer-1-like 6 (C. elegans)	0	0	0	0	1	0	1	0	hsa-miR-1302	-0.23
C1orf144	chromosome 1 open reading frame 144	1	1	0	0	0	0	0	0	hsa-miR-1302	-0.23
CILP	cartilage intermediate layer protein, nucleotide pyrophosphohydrolase	0	0	0	0	1	0	1	0	hsa-miR-1302	-0.23
ZBTB24	zinc finger and BTB domain containing 24	0	0	0	0	1	0	1	0	hsa-miR-1302	-0.23
CD1E	CD1e molecule	0	0	0	0	1	0	1	0	hsa-miR-1302	-0.23
WDR26	WD repeat domain 26	0	0	0	0	1	0	1	0	hsa-miR-1302	-0.23
ZNF333	zinc finger protein 333	0	0	0	0	1	0	1	0	hsa-miR-1302	-0.23
LOC342897	similar to F-box only protein 2	0	0	0	0	2	0	2	0	hsa-miR-1302	-0.23
SLC4A4	solute carrier family 4, sodium bicarbonate cotransporter, member 4	1	0	1	0	0	0	0	0	hsa-miR-1302	-0.23
KRR1	KRR1, small subunit (SSU) processome component, homolog (yeast)	0	0	0	0	1	0	1	0	hsa-miR-1302	-0.23
GLDN	gliomedin	0	0	0	0	1	1	0	0	hsa-miR-1302	-0.23
IQGAP1	IQ motif containing GTPase activating protein 1	0	0	0	0	1	0	1	0	hsa-miR-1302	-0.23
PDS5B	PDS5, regulator of cohesion maintenance, homolog B (S. cerevisiae)	0	0	0	0	1	0	1	0	hsa-miR-1302	-0.23
FCGR2A	Fc fragment of IgG, low affinity IIa, receptor (CD32)	0	0	0	0	2	0	0	2	hsa-miR-1302	-0.23
TUSC5	tumor suppressor candidate 5	0	0	0	0	2	0	2	0	hsa-miR-1302	-0.23
IGF1R	insulin-like growth factor 1 receptor	0	0	0	0	2	0	2	0	hsa-miR-1302	-0.22
CYP1B1	cytochrome P450, family 1, subfamily B, polypeptide 1	0	0	0	0	1	0	1	0	hsa-miR-1302	-0.22
TSNAX	translin-associated factor X	0	0	0	0	1	0	1	0	hsa-miR-1302	-0.22
C10orf119	chromosome 10 open reading frame 119	0	0	0	0	1	0	0	1	hsa-miR-1302	-0.22
SLC25A43	solute carrier family 25, member 43	0	0	0	0	1	0	1	0	hsa-miR-1302	-0.22
WDR17	WD repeat domain 17	0	0	0	0	1	0	1	0	hsa-miR-1302	-0.22
FOXA3	forkhead box A3	0	0	0	0	1	0	1	0	hsa-miR-1302	-0.22
SNX27	sorting nexin family member 27	0	0	0	0	2	0	2	0	hsa-miR-1302	-0.22
SOS1	son of sevenless homolog 1 (Drosophila)	0	0	0	0	1	1	0	0	hsa-miR-1302	-0.22
C9orf72	chromosome 9 open reading frame 72	0	0	0	0	1	0	1	0	hsa-miR-1302	-0.22
XPO5	exportin 5	0	0	0	0	1	0	1	0	hsa-miR-1302	-0.22
DNAJC5	DnaJ (Hsp40) homolog, subfamily C, member 5	0	0	0	0	1	0	1	0	hsa-miR-1302	-0.22
KCNH8	potassium voltage-gated channel, subfamily H (eag-related), member 8	0	0	0	0	1	0	1	0	hsa-miR-1302	-0.22
MKI67	antigen identified by monoclonal antibody Ki-67	0	0	0	0	1	1	0	0	hsa-miR-1302	-0.22
PPP6C	protein phosphatase 6, catalytic subunit	0	0	0	0	1	0	1	0	hsa-miR-1302	-0.22
USP6	ubiquitin specific peptidase 6 (Tre-2 oncogene)	0	0	0	0	1	0	1	0	hsa-miR-1302	-0.22
GOLPH3L	golgi phosphoprotein 3-like	0	0	0	0	1	0	1	0	hsa-miR-1302	-0.22
ZNF20	zinc finger protein 20	0	0	0	0	1	0	1	0	hsa-miR-1302	-0.22
BEST3	bestrophin 3	0	0	0	0	1	0	1	0	hsa-miR-1302	-0.22
ARPP-21	cyclic AMP-regulated phosphoprotein, 21 kD	0	0	0	0	1	0	1	0	hsa-miR-1302	-0.22
C14orf118	chromosome 14 open reading frame 118	0	0	0	0	1	0	1	0	hsa-miR-1302	-0.22
ZNF597	zinc finger protein 597	0	0	0	0	1	0	1	0	hsa-miR-1302	-0.22
UBP1	upstream binding protein 1 (LBP-1a)	0	0	0	0	1	0	1	0	hsa-miR-1302	-0.22
MRPL35	mitochondrial ribosomal protein L35	0	0	0	0	1	0	1	0	hsa-miR-1302	-0.22
MOBKL2B	MOB1, Mps One Binder kinase activator-like 2B (yeast)	0	0	0	0	2	0	2	0	hsa-miR-1302	-0.22
ZNF74	zinc finger protein 74	0	0	0	0	1	1	0	0	hsa-miR-1302	-0.22
NPC1L1	NPC1 (Niemann-Pick disease, type C1, gene)-like 1	0	0	0	0	1	0	1	0	hsa-miR-1302	-0.22
CDO1	cysteine dioxygenase, type I	0	0	0	0	1	0	1	0	hsa-miR-1302	-0.22
GPR56	G protein-coupled receptor 56	0	0	0	0	1	1	0	0	hsa-miR-1302	-0.22
SLITRK3	SLIT and NTRK-like family, member 3	0	0	0	0	1	0	1	0	hsa-miR-1302	-0.22
UBE3A	ubiquitin protein ligase E3A (human papilloma virus E6-associated protein, Angelman syndrome)	0	0	0	0	1	0	1	0	hsa-miR-1302	-0.22
FMO2	flavin containing monooxygenase 2 (non-functional)	0	0	0	0	1	0	1	0	hsa-miR-1302	-0.22
PDK3	pyruvate dehydrogenase kinase, isozyme 3	0	0	0	0	1	0	1	0	hsa-miR-1302	-0.22
EXPH5	exophilin 5	0	0	0	0	1	0	1	0	hsa-miR-1302	-0.22
HGSNAT	heparan-alpha-glucosaminide N-acetyltransferase	0	0	0	0	1	1	0	0	hsa-miR-1302	-0.22
FRMD4B	FERM domain containing 4B	0	0	0	0	1	0	1	0	hsa-miR-1302	-0.22
BID	BH3 interacting domain death agonist	0	0	0	0	1	0	1	0	hsa-miR-1302	-0.21
FAM168A	family with sequence similarity 168, member A	0	0	0	0	1	0	1	0	hsa-miR-1302	-0.21
GRPEL2	GrpE-like 2, mitochondrial (E. coli)	0	0	0	0	1	0	1	0	hsa-miR-1302	-0.21
N4BP1	NEDD4 binding protein 1	0	0	0	0	1	0	1	0	hsa-miR-1302	-0.21
REXO1L1	REX1, RNA exonuclease 1 homolog (S. cerevisiae)-like 1	0	0	0	0	2	1	1	0	hsa-miR-1302	-0.21
DYNC1I1	dynein, cytoplasmic 1, intermediate chain 1	0	0	0	0	1	0	1	0	hsa-miR-1302	-0.21
MAGI3	membrane associated guanylate kinase, WW and PDZ domain containing 3	0	0	0	0	2	0	1	1	hsa-miR-1302	-0.21
IL17REL	interleukin 17 receptor E-like	0	0	0	0	3	0	3	0	hsa-miR-1302	-0.21
SH3BP2	SH3-domain binding protein 2	0	0	0	0	1	1	0	0	hsa-miR-1302	-0.21
UBXD8	UBX domain containing 8	0	0	0	0	2	1	1	0	hsa-miR-1302	-0.21
TMEM155	transmembrane protein 155	0	0	0	0	1	0	1	0	hsa-miR-1302	-0.21
AQP6	aquaporin 6, kidney specific	0	0	0	0	1	0	1	0	hsa-miR-1302	-0.21
JARID1A	jumonji, AT rich interactive domain 1A	0	0	0	0	1	1	0	0	hsa-miR-1302	-0.21
GMIP	GEM interacting protein	0	0	0	0	1	0	1	0	hsa-miR-1302	-0.21
C7orf42	chromosome 7 open reading frame 42	0	0	0	0	1	1	0	0	hsa-miR-1302	-0.21
CREG2	cellular repressor of E1A-stimulated genes 2	0	0	0	0	1	1	0	0	hsa-miR-1302	-0.21
ZADH2	zinc binding alcohol dehydrogenase domain containing 2	0	0	0	0	2	0	2	0	hsa-miR-1302	-0.21
DDB2	damage-specific DNA binding protein 2, 48kDa	0	0	0	0	1	1	0	0	hsa-miR-1302	-0.21
HCN3	hyperpolarization activated cyclic nucleotide-gated potassium channel 3	0	0	0	0	1	0	1	0	hsa-miR-1302	-0.21
SP1	Sp1 transcription factor	0	0	0	0	1	0	1	0	hsa-miR-1302	-0.21
MED20	mediator complex subunit 20	0	0	0	0	1	0	1	0	hsa-miR-1302	-0.21
ETS2	v-ets erythroblastosis virus E26 oncogene homolog 2 (avian)	0	0	0	0	1	0	1	0	hsa-miR-1302	-0.21
KIAA1530	KIAA1530	0	0	0	0	1	0	1	0	hsa-miR-1302	-0.21
RAB39B	RAB39B, member RAS oncogene family	0	0	0	0	1	0	1	0	hsa-miR-1302	-0.21
GCK	glucokinase (hexokinase 4)	0	0	0	0	1	1	0	0	hsa-miR-1302	-0.21
FAM153C	family with sequence similarity 153, member C	0	0	0	0	1	0	1	0	hsa-miR-1302	-0.21
LPAL2	lipoprotein, Lp(a)-like 2	0	0	0	0	1	0	1	0	hsa-miR-1302	-0.21
BBS7	Bardet-Biedl syndrome 7	0	0	0	0	1	0	0	1	hsa-miR-1302	-0.21
PSMB9	proteasome (prosome, macropain) subunit, beta type, 9 (large multifunctional peptidase 2)	0	0	0	0	1	0	1	0	hsa-miR-1302	-0.21
MTMR8	myotubularin related protein 8	0	0	0	0	1	0	1	0	hsa-miR-1302	-0.21
CYBASC3	cytochrome b, ascorbate dependent 3	0	0	0	0	2	0	1	1	hsa-miR-1302	-0.21
FSCN1	fascin homolog 1, actin-bundling protein (Strongylocentrotus purpuratus)	0	0	0	0	1	1	0	0	hsa-miR-1302	-0.21
FADD	Fas (TNFRSF6)-associated via death domain	0	0	0	0	1	0	1	0	hsa-miR-1302	-0.21
ZDHHC5	zinc finger, DHHC-type containing 5	0	0	0	0	1	0	1	0	hsa-miR-1302	-0.21
UFM1	ubiquitin-fold modifier 1	0	0	0	0	1	0	1	0	hsa-miR-1302	-0.21
USP47	ubiquitin specific peptidase 47	0	0	0	0	1	0	1	0	hsa-miR-1302	-0.21
PC	pyruvate carboxylase	0	0	0	0	1	0	1	0	hsa-miR-1302	-0.2
GLUD1	glutamate dehydrogenase 1	0	0	0	0	1	0	1	0	hsa-miR-1302	-0.2
CBY1	chibby homolog 1 (Drosophila)	0	0	0	0	1	0	1	0	hsa-miR-1302	-0.2
L3MBTL3	l(3)mbt-like 3 (Drosophila)	0	0	0	0	1	0	1	0	hsa-miR-1302	-0.2
TMEM90A	transmembrane protein 90A	0	0	0	0	2	0	1	1	hsa-miR-1302	-0.2
CALCOCO2	calcium binding and coiled-coil domain 2	0	0	0	0	1	0	1	0	hsa-miR-1302	-0.2
AP1GBP1	AP1 gamma subunit binding protein 1	0	0	0	0	1	0	1	0	hsa-miR-1302	-0.2
OSBPL3	oxysterol binding protein-like 3	0	0	0	0	1	0	1	0	hsa-miR-1302	-0.2
FLJ20309	hypothetical protein FLJ20309	0	0	0	0	2	0	2	0	hsa-miR-1302	-0.2
FANCA	Fanconi anemia, complementation group A	0	0	0	0	1	0	1	0	hsa-miR-1302	-0.2
LOXL2	lysyl oxidase-like 2	0	0	0	0	1	0	1	0	hsa-miR-1302	-0.2
PRTFDC1	phosphoribosyl transferase domain containing 1	0	0	0	0	1	0	0	1	hsa-miR-1302	-0.2
ST7	suppression of tumorigenicity 7	0	0	0	0	1	0	1	0	hsa-miR-1302	-0.2
SYT14L	synaptotagmin XIV-like	0	0	0	0	1	0	0	1	hsa-miR-1302	-0.2
AP1G1	adaptor-related protein complex 1, gamma 1 subunit	0	0	0	0	1	0	1	0	hsa-miR-1302	-0.2
DLC1	deleted in liver cancer 1	0	0	0	0	1	1	0	0	hsa-miR-1302	-0.2
PIN4	protein (peptidylprolyl cis/trans isomerase) NIMA-interacting, 4 (parvulin)	0	0	0	0	1	0	1	0	hsa-miR-1302	-0.2
GPT2	glutamic pyruvate transaminase (alanine aminotransferase) 2	0	0	0	0	2	1	1	0	hsa-miR-1302	-0.2
NWD1	NACHT and WD repeat domain containing 1	0	0	0	0	2	0	1	1	hsa-miR-1302	-0.2
RFC1	replication factor C (activator 1) 1, 145kDa	0	0	0	0	1	0	1	0	hsa-miR-1302	-0.2
SLC37A3	solute carrier family 37 (glycerol-3-phosphate transporter), member 3	0	0	0	0	1	0	1	0	hsa-miR-1302	-0.2
FRMD6	FERM domain containing 6	0	0	0	0	1	1	0	0	hsa-miR-1302	-0.2
BLNK	B-cell linker	0	0	0	0	1	0	0	1	hsa-miR-1302	-0.2
KRT4	keratin 4	0	0	0	0	1	0	1	0	hsa-miR-1302	-0.2
GABRB3	gamma-aminobutyric acid (GABA) A receptor, beta 3	0	0	0	0	1	0	1	0	hsa-miR-1302	-0.2
DUSP28	dual specificity phosphatase 28	0	0	0	0	1	0	1	0	hsa-miR-1302	-0.2
INPP5E	inositol polyphosphate-5-phosphatase, 72 kDa	0	0	0	0	1	0	1	0	hsa-miR-1302	-0.2
DDX51	DEAD (Asp-Glu-Ala-Asp) box polypeptide 51	0	0	0	0	3	0	2	1	hsa-miR-1302	-0.2
ZXDC	ZXD family zinc finger C	0	0	0	0	1	0	1	0	hsa-miR-1302	-0.2
BRWD1	bromodomain and WD repeat domain containing 1	0	0	0	0	1	1	0	0	hsa-miR-1302	-0.2
TBC1D1	TBC1 (tre-2/USP6, BUB2, cdc16) domain family, member 1	0	0	0	0	1	0	1	0	hsa-miR-1302	-0.2
KCNG4	potassium voltage-gated channel, subfamily G, member 4	0	0	0	0	1	0	1	0	hsa-miR-1302	-0.2
RNF185	ring finger protein 185	0	0	0	0	1	0	1	0	hsa-miR-1302	-0.2
FTO	fat mass and obesity associated	0	0	0	0	2	1	0	1	hsa-miR-1302	-0.2
RNASEN	ribonuclease type III, nuclear	0	0	0	0	1	0	1	0	hsa-miR-1302	-0.2
WISP1	WNT1 inducible signaling pathway protein 1	0	0	0	0	1	0	1	0	hsa-miR-1302	-0.2
ADRBK2	adrenergic, beta, receptor kinase 2	0	0	0	0	1	0	1	0	hsa-miR-1302	-0.2
PLDN	pallidin homolog (mouse)	0	0	0	0	1	0	1	0	hsa-miR-1302	-0.2
ADAMDEC1	ADAM-like, decysin 1	0	0	0	0	1	0	1	0	hsa-miR-1302	-0.2
NDRG2	NDRG family member 2	0	0	0	0	1	0	1	0	hsa-miR-1302	-0.2
TRIM46	tripartite motif-containing 46	0	0	0	0	2	0	1	1	hsa-miR-1302	-0.2
SUPT7L	suppressor of Ty 7 (S. cerevisiae)-like	0	0	0	0	1	0	1	0	hsa-miR-1302	-0.2
SIX4	SIX homeobox 4	0	0	0	0	1	0	1	0	hsa-miR-1302	-0.2
AGPAT3	1-acylglycerol-3-phosphate O-acyltransferase 3	0	0	0	0	2	1	1	0	hsa-miR-1302	-0.19
AP4S1	adaptor-related protein complex 4, sigma 1 subunit	0	0	0	0	2	0	1	1	hsa-miR-1302	-0.19
MGAT4A	mannosyl (alpha-1,3-)-glycoprotein beta-1,4-N-acetylglucosaminyltransferase, isozyme A	0	0	0	0	1	0	1	0	hsa-miR-1302	-0.19
ZNF354C	zinc finger protein 354C	0	0	0	0	1	0	1	0	hsa-miR-1302	-0.19
TRIM62	tripartite motif-containing 62	0	0	0	0	1	0	1	0	hsa-miR-1302	-0.19
SLC2A12	solute carrier family 2 (facilitated glucose transporter), member 12	0	0	0	0	1	1	0	0	hsa-miR-1302	-0.19
H3F3B	H3 histone, family 3B (H3.3B)	0	0	0	0	1	0	1	0	hsa-miR-1302	-0.19
ZNF655	zinc finger protein 655	0	0	0	0	1	0	0	1	hsa-miR-1302	-0.19
RPL31	ribosomal protein L31	0	0	0	0	1	0	1	0	hsa-miR-1302	-0.19
NPTX1	neuronal pentraxin I	1	0	0	1	0	0	0	0	hsa-miR-1302	-0.19
SNF1LK2	SNF1-like kinase 2	0	0	0	0	2	0	2	0	hsa-miR-1302	-0.19
TCHP	trichoplein, keratin filament binding	0	0	0	0	1	0	0	1	hsa-miR-1302	-0.19
MAZ	MYC-associated zinc finger protein (purine-binding transcription factor)	0	0	0	0	1	1	0	0	hsa-miR-1302	-0.19
ZNF134	zinc finger protein 134	0	0	0	0	1	0	1	0	hsa-miR-1302	-0.19
UST	uronyl-2-sulfotransferase	0	0	0	0	1	0	1	0	hsa-miR-1302	-0.19
BASP1	brain abundant, membrane attached signal protein 1	0	0	0	0	1	0	1	0	hsa-miR-1302	-0.19
KLHDC5	kelch domain containing 5	0	0	0	0	1	0	1	0	hsa-miR-1302	-0.19
LMBR1	limb region 1 homolog (mouse)	0	0	0	0	1	0	1	0	hsa-miR-1302	-0.19
FBXO11	F-box protein 11	1	0	1	0	0	0	0	0	hsa-miR-1302	-0.19
DMD	dystrophin (muscular dystrophy, Duchenne and Becker types)	0	0	0	0	1	0	1	0	hsa-miR-1302	-0.19
ZNF740	zinc finger protein 740	0	0	0	0	3	0	1	2	hsa-miR-1302	-0.19
SYNGR3	synaptogyrin 3	0	0	0	0	1	0	1	0	hsa-miR-1302	-0.19
USP15	ubiquitin specific peptidase 15	1	0	1	0	0	0	0	0	hsa-miR-1302	-0.19
RC3H1	ring finger and CCCH-type zinc finger domains 1	0	0	0	0	2	0	1	1	hsa-miR-1302	-0.19
C6orf167	chromosome 6 open reading frame 167	0	0	0	0	1	0	1	0	hsa-miR-1302	-0.19
PHKA2	phosphorylase kinase, alpha 2 (liver)	0	0	0	0	1	0	1	0	hsa-miR-1302	-0.19
CEBPG	CCAAT/enhancer binding protein (C/EBP), gamma	0	0	0	0	2	0	2	0	hsa-miR-1302	-0.19
ZNF75D	zinc finger protein 75D	0	0	0	0	1	0	1	0	hsa-miR-1302	-0.19
C3orf27	chromosome 3 open reading frame 27	0	0	0	0	1	0	1	0	hsa-miR-1302	-0.19
UBAP2L	ubiquitin associated protein 2-like	0	0	0	0	1	0	1	0	hsa-miR-1302	-0.19
EGLN3	egl nine homolog 3 (C. elegans)	0	0	0	0	1	0	1	0	hsa-miR-1302	-0.19
GRIA3	glutamate receptor, ionotrophic, AMPA 3	0	0	0	0	1	0	1	0	hsa-miR-1302	-0.19
GRAMD2	GRAM domain containing 2	0	0	0	0	2	1	1	0	hsa-miR-1302	-0.19
WDR57	WD repeat domain 57 (U5 snRNP specific)	0	0	0	0	1	0	1	0	hsa-miR-1302	-0.19
KLK7	kallikrein-related peptidase 7	0	0	0	0	1	0	1	0	hsa-miR-1302	-0.19
SALL2	sal-like 2 (Drosophila)	0	0	0	0	1	0	1	0	hsa-miR-1302	-0.19
CCDC97	coiled-coil domain containing 97	0	0	0	0	1	0	1	0	hsa-miR-1302	-0.19
HMGA1	high mobility group AT-hook 1	0	0	0	0	1	0	1	0	hsa-miR-1302	-0.19
CENPJ	centromere protein J	0	0	0	0	1	0	1	0	hsa-miR-1302	-0.19
GINS3	GINS complex subunit 3 (Psf3 homolog)	0	0	0	0	1	0	1	0	hsa-miR-1302	-0.19
METTL9	methyltransferase like 9	0	0	0	0	1	0	1	0	hsa-miR-1302	-0.18
GRAMD1C	GRAM domain containing 1C	0	0	0	0	1	0	1	0	hsa-miR-1302	-0.18
HRH4	histamine receptor H4	0	0	0	0	1	0	1	0	hsa-miR-1302	-0.18
DTX3L	deltex 3-like (Drosophila)	0	0	0	0	1	0	1	0	hsa-miR-1302	-0.18
TMEM81	transmembrane protein 81	0	0	0	0	1	0	1	0	hsa-miR-1302	-0.18
ATCAY	ataxia, cerebellar, Cayman type	0	0	0	0	2	0	1	1	hsa-miR-1302	-0.18
EXT2	exostoses (multiple) 2	0	0	0	0	1	0	0	1	hsa-miR-1302	-0.18
NUCB1	nucleobindin 1	0	0	0	0	1	1	0	0	hsa-miR-1302	-0.18
REM1	RAS (RAD and GEM)-like GTP-binding 1	0	0	0	0	1	0	1	0	hsa-miR-1302	-0.18
C9orf7	chromosome 9 open reading frame 7	0	0	0	0	2	0	2	0	hsa-miR-1302	-0.18
TRAF3IP2	TRAF3 interacting protein 2	0	0	0	0	1	0	1	0	hsa-miR-1302	-0.18
XKR7	XK, Kell blood group complex subunit-related family, member 7	0	0	0	0	2	0	2	0	hsa-miR-1302	-0.18
SFT2D2	SFT2 domain containing 2	0	0	0	0	1	0	1	0	hsa-miR-1302	-0.18
NSL1	NSL1, MIND kinetochore complex component, homolog (S. cerevisiae)	0	0	0	0	3	0	2	1	hsa-miR-1302	-0.18
LIN28	lin-28 homolog (C. elegans)	1	1	0	0	0	0	0	0	hsa-miR-1302	-0.18
CTPS	CTP synthase	0	0	0	0	1	0	1	0	hsa-miR-1302	-0.18
KCNA3	potassium voltage-gated channel, shaker-related subfamily, member 3	0	0	0	0	1	0	1	0	hsa-miR-1302	-0.18
SLC28A1	solute carrier family 28 (sodium-coupled nucleoside transporter), member 1	0	0	0	0	1	0	1	0	hsa-miR-1302	-0.18
CRNKL1	crooked neck pre-mRNA splicing factor-like 1 (Drosophila)	0	0	0	0	1	0	1	0	hsa-miR-1302	-0.18
GATA2	GATA binding protein 2	0	0	0	0	1	1	0	0	hsa-miR-1302	-0.18
RFX2	regulatory factor X, 2 (influences HLA class II expression)	0	0	0	0	1	0	0	1	hsa-miR-1302	-0.18
KDELR2	KDEL (Lys-Asp-Glu-Leu) endoplasmic reticulum protein retention receptor 2	0	0	0	0	1	1	0	0	hsa-miR-1302	-0.18
C4orf19	chromosome 4 open reading frame 19	0	0	0	0	1	0	1	0	hsa-miR-1302	-0.18
CUL5	cullin 5	0	0	0	0	1	1	0	0	hsa-miR-1302	-0.18
SEMA4G	sema domain, immunoglobulin domain (Ig), transmembrane domain (TM) and short cytoplasmic domain, (semaphorin) 4G	0	0	0	0	2	0	2	0	hsa-miR-1302	-0.18
FAM105B	family with sequence similarity 105, member B	0	0	0	0	2	0	1	1	hsa-miR-1302	-0.18
C16orf14	chromosome 16 open reading frame 14	0	0	0	0	1	1	0	0	hsa-miR-1302	-0.18
OSBPL7	oxysterol binding protein-like 7	0	0	0	0	1	0	1	0	hsa-miR-1302	-0.18
CD47	CD47 molecule	0	0	0	0	1	0	1	0	hsa-miR-1302	-0.18
POU4F1	POU class 4 homeobox 1	1	0	1	0	0	0	0	0	hsa-miR-1302	-0.18
GALNT6	UDP-N-acetyl-alpha-D-galactosamine:polypeptide N-acetylgalactosaminyltransferase 6 (GalNAc-T6)	0	0	0	0	1	0	1	0	hsa-miR-1302	-0.18
UFD1L	ubiquitin fusion degradation 1 like (yeast)	0	0	0	0	1	0	1	0	hsa-miR-1302	-0.18
PPP1R16B	protein phosphatase 1, regulatory (inhibitor) subunit 16B	0	0	0	0	1	0	1	0	hsa-miR-1302	-0.18
FANCM	Fanconi anemia, complementation group M	0	0	0	0	1	0	1	0	hsa-miR-1302	-0.18
DENND1A	DENN/MADD domain containing 1A	0	0	0	0	1	1	0	0	hsa-miR-1302	-0.18
SNTB1	syntrophin, beta 1 (dystrophin-associated protein A1, 59kDa, basic component 1)	0	0	0	0	1	0	1	0	hsa-miR-1302	-0.18
ATXN1	ataxin 1	0	0	0	0	1	0	1	0	hsa-miR-1302	-0.18
SERPINB5	serpin peptidase inhibitor, clade B (ovalbumin), member 5	0	0	0	0	1	0	1	0	hsa-miR-1302	-0.18
SEL1L	sel-1 suppressor of lin-12-like (C. elegans)	0	0	0	0	1	0	1	0	hsa-miR-1302	-0.18
STAM2	signal transducing adaptor molecule (SH3 domain and ITAM motif) 2	0	0	0	0	1	0	1	0	hsa-miR-1302	-0.18
CENTD3	centaurin, delta 3	0	0	0	0	2	0	2	0	hsa-miR-1302	-0.18
CHMP7	CHMP family, member 7	0	0	0	0	1	0	1	0	hsa-miR-1302	-0.18
PTPRB	protein tyrosine phosphatase, receptor type, B	0	0	0	0	1	0	1	0	hsa-miR-1302	-0.18
OASL	2'-5'-oligoadenylate synthetase-like	0	0	0	0	1	0	1	0	hsa-miR-1302	-0.18
GNB4	guanine nucleotide binding protein (G protein), beta polypeptide 4	0	0	0	0	2	0	0	2	hsa-miR-1302	-0.18
SLC2A10	solute carrier family 2 (facilitated glucose transporter), member 10	0	0	0	0	1	0	1	0	hsa-miR-1302	-0.18
ZFP41	zinc finger protein 41 homolog (mouse)	0	0	0	0	1	0	1	0	hsa-miR-1302	-0.18
G6PD	glucose-6-phosphate dehydrogenase	0	0	0	0	2	0	2	0	hsa-miR-1302	-0.18
PRAMEF12	PRAME family member 12	0	0	0	0	1	0	1	0	hsa-miR-1302	-0.18
FCER1G	Fc fragment of IgE, high affinity I, receptor for; gamma polypeptide	0	0	0	0	1	0	1	0	hsa-miR-1302	-0.18
PRCP	prolylcarboxypeptidase (angiotensinase C)	0	0	0	0	1	0	1	0	hsa-miR-1302	-0.18
PADI4	peptidyl arginine deiminase, type IV	0	0	0	0	1	0	1	0	hsa-miR-1302	-0.18
BRD4	bromodomain containing 4	0	0	0	0	1	0	1	0	hsa-miR-1302	-0.18
GPD1L	glycerol-3-phosphate dehydrogenase 1-like	0	0	0	0	2	1	0	1	hsa-miR-1302	-0.18
HM13	histocompatibility (minor) 13	0	0	0	0	1	0	1	0	hsa-miR-1302	-0.18
RNF216	ring finger protein 216	0	0	0	0	1	0	0	1	hsa-miR-1302	-0.18
C1QTNF3	C1q and tumor necrosis factor related protein 3	0	0	0	0	1	1	0	0	hsa-miR-1302	-0.18
FLJ45139	FLJ45139 protein	0	0	0	0	1	0	0	1	hsa-miR-1302	-0.17
NANOS2	nanos homolog 2 (Drosophila)	0	0	0	0	1	1	0	0	hsa-miR-1302	-0.17
TNNT1	troponin T type 1 (skeletal, slow)	0	0	0	0	1	0	1	0	hsa-miR-1302	-0.17
WNT2	wingless-type MMTV integration site family member 2	0	0	0	0	1	0	0	1	hsa-miR-1302	-0.17
PYGM	phosphorylase, glycogen; muscle (McArdle syndrome, glycogen storage disease type V)	0	0	0	0	1	0	1	0	hsa-miR-1302	-0.17
RCAN3	RCAN family member 3	0	0	0	0	1	0	1	0	hsa-miR-1302	-0.17
RAB14	RAB14, member RAS oncogene family	0	0	0	0	1	0	1	0	hsa-miR-1302	-0.17
PDP2	pyruvate dehydrogenase phosphatase isoenzyme 2	0	0	0	0	1	0	1	0	hsa-miR-1302	-0.17
ATG4D	ATG4 autophagy related 4 homolog D (S. cerevisiae)	0	0	0	0	1	1	0	0	hsa-miR-1302	-0.17
ATP6V0A1	ATPase, H+ transporting, lysosomal V0 subunit a1	0	0	0	0	1	0	1	0	hsa-miR-1302	-0.17
VDAC3	voltage-dependent anion channel 3	0	0	0	0	1	0	1	0	hsa-miR-1302	-0.17
PHLDA1	pleckstrin homology-like domain, family A, member 1	0	0	0	0	1	0	1	0	hsa-miR-1302	-0.17
GALNAC4S-6ST	B cell RAG associated protein	0	0	0	0	1	1	0	0	hsa-miR-1302	-0.17
TMEM104	transmembrane protein 104	0	0	0	0	1	0	1	0	hsa-miR-1302	-0.17
TRIB2	tribbles homolog 2 (Drosophila)	0	0	0	0	1	0	1	0	hsa-miR-1302	-0.17
XPO4	exportin 4	0	0	0	0	1	0	0	1	hsa-miR-1302	-0.17
PLEKHG2	pleckstrin homology domain containing, family G (with RhoGef domain) member 2	0	0	0	0	2	0	1	1	hsa-miR-1302	-0.17
LARP4	La ribonucleoprotein domain family, member 4	0	0	0	0	1	0	1	0	hsa-miR-1302	-0.17
MPPED2	metallophosphoesterase domain containing 2	0	0	0	0	1	0	0	1	hsa-miR-1302	-0.17
FUT4	fucosyltransferase 4 (alpha (1,3) fucosyltransferase, myeloid-specific)	0	0	0	0	1	0	0	1	hsa-miR-1302	-0.17
YWHAQ	tyrosine 3-monooxygenase/tryptophan 5-monooxygenase activation protein, theta polypeptide	0	0	0	0	1	0	0	1	hsa-miR-1302	-0.17
SMCHD1	structural maintenance of chromosomes flexible hinge domain containing 1	1	0	1	0	0	0	0	0	hsa-miR-1302	-0.17
KLK15	kallikrein-related peptidase 15	0	0	0	0	1	0	1	0	hsa-miR-1302	-0.17
C6orf170	chromosome 6 open reading frame 170	0	0	0	0	1	0	0	1	hsa-miR-1302	-0.17
SHC4	SHC (Src homology 2 domain containing) family, member 4	0	0	0	0	1	0	1	0	hsa-miR-1302	-0.17
GPR26	G protein-coupled receptor 26	0	0	0	0	3	0	1	2	hsa-miR-1302	-0.17
ZNF286A	zinc finger protein 286A	0	0	0	0	1	0	0	1	hsa-miR-1302	-0.17
ADPRH	ADP-ribosylarginine hydrolase	0	0	0	0	1	0	1	0	hsa-miR-1302	-0.17
HNRNPAB	heterogeneous nuclear ribonucleoprotein A/B	0	0	0	0	1	0	1	0	hsa-miR-1302	-0.17
ST6GALNAC6	ST6 (alpha-N-acetyl-neuraminyl-2,3-beta-galactosyl-1,3)-N-acetylgalactosaminide alpha-2,6-sialyltransferase 6	0	0	0	0	1	1	0	0	hsa-miR-1302	-0.17
TPRG1	tumor protein p63 regulated 1	0	0	0	0	1	0	1	0	hsa-miR-1302	-0.17
SLC35F1	solute carrier family 35, member F1	0	0	0	0	1	0	1	0	hsa-miR-1302	-0.17
CALD1	caldesmon 1	0	0	0	0	1	0	1	0	hsa-miR-1302	-0.17
TTYH2	tweety homolog 2 (Drosophila)	0	0	0	0	2	1	1	0	hsa-miR-1302	-0.17
FAM104B	family with sequence similarity 104, member B	0	0	0	0	1	0	0	1	hsa-miR-1302	-0.17
C7orf52	chromosome 7 open reading frame 52	0	0	0	0	1	1	0	0	hsa-miR-1302	-0.17
ZNRD1	zinc ribbon domain containing 1	0	0	0	0	1	0	1	0	hsa-miR-1302	-0.17
C22orf9	chromosome 22 open reading frame 9	0	0	0	0	1	0	1	0	hsa-miR-1302	-0.17
VEGFA	vascular endothelial growth factor A	0	0	0	0	1	0	1	0	hsa-miR-1302	-0.17
SORBS1	sorbin and SH3 domain containing 1	1	1	0	0	0	0	0	0	hsa-miR-1302	-0.17
PARN	poly(A)-specific ribonuclease (deadenylation nuclease)	0	0	0	0	1	0	1	0	hsa-miR-1302	-0.17
TNPO3	transportin 3	1	0	1	0	0	0	0	0	hsa-miR-1302	-0.17
NCSTN	nicastrin	0	0	0	0	1	0	1	0	hsa-miR-1302	-0.17
TBL1Y	transducin (beta)-like 1Y-linked	0	0	0	0	1	0	1	0	hsa-miR-1302	-0.17
FCGR2B	Fc fragment of IgG, low affinity IIb, receptor (CD32)	0	0	0	0	1	0	0	1	hsa-miR-1302	-0.17
SEMA5A	sema domain, seven thrombospondin repeats (type 1 and type 1-like), transmembrane domain (TM) and short cytoplasmic domain, (semaphorin) 5A	1	0	1	0	0	0	0	0	hsa-miR-1302	-0.17
GOLIM4	golgi integral membrane protein 4	0	0	0	0	1	0	0	1	hsa-miR-1302	-0.17
KIAA0329	KIAA0329	0	0	0	0	2	0	2	0	hsa-miR-1302	-0.17
CDON	Cdon homolog (mouse)	0	0	0	0	1	0	1	0	hsa-miR-1302	-0.17
ZBTB38	zinc finger and BTB domain containing 38	0	0	0	0	1	0	1	0	hsa-miR-1302	-0.17
CRY2	cryptochrome 2 (photolyase-like)	0	0	0	0	1	0	1	0	hsa-miR-1302	-0.17
NAT10	N-acetyltransferase 10	0	0	0	0	1	0	1	0	hsa-miR-1302	-0.17
ANKRD42	ankyrin repeat domain 42	0	0	0	0	1	0	0	1	hsa-miR-1302	-0.17
SC5DL	sterol-C5-desaturase (ERG3 delta-5-desaturase homolog, S. cerevisiae)-like	0	0	0	0	1	0	1	0	hsa-miR-1302	-0.17
LL22NC03-75B3.6	KIAA1644 protein	0	0	0	0	3	0	3	0	hsa-miR-1302	-0.17
B4GALT1	UDP-Gal:betaGlcNAc beta 1,4- galactosyltransferase, polypeptide 1	0	0	0	0	1	0	1	0	hsa-miR-1302	-0.17
SYN2	synapsin II	0	0	0	0	1	0	1	0	hsa-miR-1302	-0.17
ZIC1	Zic family member 1 (odd-paired homolog, Drosophila)	1	0	0	1	0	0	0	0	hsa-miR-1302	-0.17
STARD8	StAR-related lipid transfer (START) domain containing 8	0	0	0	0	2	0	1	1	hsa-miR-1302	-0.17
ZNF449	zinc finger protein 449	0	0	0	0	1	0	1	0	hsa-miR-1302	-0.17
TPD52L3	tumor protein D52-like 3	0	0	0	0	1	0	1	0	hsa-miR-1302	-0.17
C20orf30	chromosome 20 open reading frame 30	0	0	0	0	1	0	1	0	hsa-miR-1302	-0.17
ADI1	acireductone dioxygenase 1	0	0	0	0	1	0	0	1	hsa-miR-1302	-0.17
CLSTN2	calsyntenin 2	0	0	0	0	1	0	0	1	hsa-miR-1302	-0.17
ASB13	ankyrin repeat and SOCS box-containing 13	0	0	0	0	1	0	1	0	hsa-miR-1302	-0.17
CECR6	cat eye syndrome chromosome region, candidate 6	0	0	0	0	1	0	1	0	hsa-miR-1302	-0.17
VAPA	VAMP (vesicle-associated membrane protein)-associated protein A, 33kDa	1	0	1	0	0	0	0	0	hsa-miR-1302	-0.16
TTC38	tetratricopeptide repeat domain 38	0	0	0	0	1	0	1	0	hsa-miR-1302	-0.16
NMT1	N-myristoyltransferase 1	0	0	0	0	1	0	1	0	hsa-miR-1302	-0.16
CNOT6L	CCR4-NOT transcription complex, subunit 6-like	0	0	0	0	1	1	0	0	hsa-miR-1302	-0.16
CLEC2D	C-type lectin domain family 2, member D	0	0	0	0	1	0	1	0	hsa-miR-1302	-0.16
CARS	cysteinyl-tRNA synthetase	0	0	0	0	1	0	1	0	hsa-miR-1302	-0.16
THY1	Thy-1 cell surface antigen	0	0	0	0	1	1	0	0	hsa-miR-1302	-0.16
AKIRIN2	akirin 2	0	0	0	0	1	0	0	1	hsa-miR-1302	-0.16
AZI2	5-azacytidine induced 2	0	0	0	0	1	0	1	0	hsa-miR-1302	-0.16
SPRY4	sprouty homolog 4 (Drosophila)	0	0	0	0	2	0	2	0	hsa-miR-1302	-0.16
RP5-1000E10.4	suppressor of IKK epsilon	0	0	0	0	1	1	0	0	hsa-miR-1302	-0.16
ZNRF3	zinc and ring finger 3	0	0	0	0	2	0	1	1	hsa-miR-1302	-0.16
MYF5	myogenic factor 5	0	0	0	0	1	0	0	1	hsa-miR-1302	-0.16
TFCP2L1	transcription factor CP2-like 1	0	0	0	0	1	0	1	0	hsa-miR-1302	-0.16
ZNF629	zinc finger protein 629	0	0	0	0	1	0	0	1	hsa-miR-1302	-0.16
CHAC1	ChaC, cation transport regulator homolog 1 (E. coli)	0	0	0	0	1	0	1	0	hsa-miR-1302	-0.16
LASS2	LAG1 homolog, ceramide synthase 2	0	0	0	0	1	0	1	0	hsa-miR-1302	-0.16
FAM86B1	family with sequence similarity 86, member B1	0	0	0	0	1	0	1	0	hsa-miR-1302	-0.16
GOLGA8G	golgi autoantigen, golgin subfamily a, 8G	0	0	0	0	1	0	1	0	hsa-miR-1302	-0.16
GOLGA8E	golgi autoantigen, golgin subfamily a, 8E	0	0	0	0	1	0	1	0	hsa-miR-1302	-0.16
C11orf10	chromosome 11 open reading frame 10	0	0	0	0	1	0	1	0	hsa-miR-1302	-0.16
NHLRC1	NHL repeat containing 1	0	0	0	0	1	0	0	1	hsa-miR-1302	-0.16
ATP5G3	ATP synthase, H+ transporting, mitochondrial F0 complex, subunit C3 (subunit 9)	0	0	0	0	1	0	1	0	hsa-miR-1302	-0.16
LOC729355	similar to TP53TG3 protein	0	0	0	0	1	0	1	0	hsa-miR-1302	-0.16
C17orf51	chromosome 17 open reading frame 51	0	0	0	0	1	0	1	0	hsa-miR-1302	-0.16
HYAL3	hyaluronoglucosaminidase 3	0	0	0	0	1	0	1	0	hsa-miR-1302	-0.16
INVS	inversin	0	0	0	0	1	0	1	0	hsa-miR-1302	-0.16
TP53TG3	TP53TG3 protein	0	0	0	0	1	0	1	0	hsa-miR-1302	-0.16
PGAP1	post-GPI attachment to proteins 1	0	0	0	0	1	0	1	0	hsa-miR-1302	-0.16
SYNC1	syncoilin, intermediate filament 1	0	0	0	0	1	0	0	1	hsa-miR-1302	-0.16
PSENEN	presenilin enhancer 2 homolog (C. elegans)	0	0	0	0	1	0	1	0	hsa-miR-1302	-0.16
ZNF605	zinc finger protein 605	0	0	0	0	1	0	1	0	hsa-miR-1302	-0.16
CACNA1C	calcium channel, voltage-dependent, L type, alpha 1C subunit	1	0	1	0	0	0	0	0	hsa-miR-1302	-0.16
ALDH3A1	aldehyde dehydrogenase 3 family, memberA1	0	0	0	0	1	0	1	0	hsa-miR-1302	-0.16
C18orf1	chromosome 18 open reading frame 1	0	0	0	0	1	0	1	0	hsa-miR-1302	-0.16
TXNL4B	thioredoxin-like 4B	0	0	0	0	1	0	1	0	hsa-miR-1302	-0.16
MREG	melanoregulin	0	0	0	0	1	0	0	1	hsa-miR-1302	-0.16
IYD	iodotyrosine deiodinase	0	0	0	0	1	0	0	1	hsa-miR-1302	-0.16
ABL2	v-abl Abelson murine leukemia viral oncogene homolog 2 (arg, Abelson-related gene)	0	0	0	0	1	0	1	0	hsa-miR-1302	-0.16
OXTR	oxytocin receptor	0	0	0	0	1	0	0	1	hsa-miR-1302	-0.16
C9orf47	chromosome 9 open reading frame 47	0	0	0	0	1	0	1	0	hsa-miR-1302	-0.16
ALDH3A2	aldehyde dehydrogenase 3 family, member A2	0	0	0	0	1	0	0	1	hsa-miR-1302	-0.16
SYPL2	synaptophysin-like 2	0	0	0	0	2	0	2	0	hsa-miR-1302	-0.16
ALKBH1	alkB, alkylation repair homolog 1 (E. coli)	0	0	0	0	1	0	0	1	hsa-miR-1302	-0.16
PEX26	peroxisome biogenesis factor 26	0	0	0	0	1	0	1	0	hsa-miR-1302	-0.16
THAP9	THAP domain containing 9	0	0	0	0	1	0	1	0	hsa-miR-1302	-0.16
C1QTNF2	C1q and tumor necrosis factor related protein 2	0	0	0	0	1	0	1	0	hsa-miR-1302	-0.16
KLHL6	kelch-like 6 (Drosophila)	0	0	0	0	2	0	0	2	hsa-miR-1302	-0.16
MOSPD2	motile sperm domain containing 2	0	0	0	0	1	0	1	0	hsa-miR-1302	-0.16
TRIM6	tripartite motif-containing 6	0	0	0	0	1	0	1	0	hsa-miR-1302	-0.15
ODF2	outer dense fiber of sperm tails 2	0	0	0	0	1	0	0	1	hsa-miR-1302	-0.15
RNASE4	ribonuclease, RNase A family, 4	0	0	0	0	1	0	1	0	hsa-miR-1302	-0.15
BLCAP	bladder cancer associated protein	0	0	0	0	1	1	0	0	hsa-miR-1302	-0.15
RUSC2	RUN and SH3 domain containing 2	0	0	0	0	1	0	1	0	hsa-miR-1302	-0.15
HSPBAP1	HSPB (heat shock 27kDa) associated protein 1	0	0	0	0	1	0	0	1	hsa-miR-1302	-0.15
TMTC3	transmembrane and tetratricopeptide repeat containing 3	0	0	0	0	1	0	0	1	hsa-miR-1302	-0.15
GNL3L	guanine nucleotide binding protein-like 3 (nucleolar)-like	0	0	0	0	1	0	0	1	hsa-miR-1302	-0.15
DBNL	drebrin-like	0	0	0	0	1	0	1	0	hsa-miR-1302	-0.15
GOPC	golgi associated PDZ and coiled-coil motif containing	0	0	0	0	1	0	1	0	hsa-miR-1302	-0.15
CTDSP2	CTD (carboxy-terminal domain, RNA polymerase II, polypeptide A) small phosphatase 2	0	0	0	0	2	1	1	0	hsa-miR-1302	-0.15
KIAA0240	KIAA0240	0	0	0	0	2	1	1	0	hsa-miR-1302	-0.15
PELI2	pellino homolog 2 (Drosophila)	0	0	0	0	1	0	1	0	hsa-miR-1302	-0.15
C8orf31	chromosome 8 open reading frame 31	0	0	0	0	1	0	0	1	hsa-miR-1302	-0.15
C14orf180	chromosome 14 open reading frame 180	0	0	0	0	1	0	1	0	hsa-miR-1302	-0.15
DBT	dihydrolipoamide branched chain transacylase E2	0	0	0	0	1	0	1	0	hsa-miR-1302	-0.15
RAB7L1	RAB7, member RAS oncogene family-like 1	0	0	0	0	1	0	1	0	hsa-miR-1302	-0.15
ZSWIM1	zinc finger, SWIM-type containing 1	0	0	0	0	1	0	1	0	hsa-miR-1302	-0.15
LVRN	laeverin	0	0	0	0	1	0	0	1	hsa-miR-1302	-0.15
BCL9L	B-cell CLL/lymphoma 9-like	0	0	0	0	1	0	1	0	hsa-miR-1302	-0.15
CTNS	cystinosis, nephropathic	0	0	0	0	1	0	1	0	hsa-miR-1302	-0.15
RHAG	Rh-associated glycoprotein	0	0	0	0	1	0	0	1	hsa-miR-1302	-0.15
GRM5	glutamate receptor, metabotropic 5	0	0	0	0	1	0	1	0	hsa-miR-1302	-0.15
KRTAP5-7	keratin associated protein 5-7	0	0	0	0	1	0	1	0	hsa-miR-1302	-0.15
SIRPA	signal-regulatory protein alpha	0	0	0	0	2	0	2	0	hsa-miR-1302	-0.15
C6orf124	chromosome 6 open reading frame 124	0	0	0	0	1	0	0	1	hsa-miR-1302	-0.15
CLEC3A	C-type lectin domain family 3, member A	0	0	0	0	1	0	1	0	hsa-miR-1302	-0.15
C12orf5	chromosome 12 open reading frame 5	0	0	0	0	2	0	1	1	hsa-miR-1302	-0.15
FOXK1	forkhead box K1	0	0	0	0	2	0	1	1	hsa-miR-1302	-0.15
CHD4	chromodomain helicase DNA binding protein 4	0	0	0	0	1	0	1	0	hsa-miR-1302	-0.15
KRT1	keratin 1 (epidermolytic hyperkeratosis)	0	0	0	0	1	0	1	0	hsa-miR-1302	-0.15
VPS4A	vacuolar protein sorting 4 homolog A (S. cerevisiae)	0	0	0	0	1	0	1	0	hsa-miR-1302	-0.15
CALHM2	calcium homeostasis modulator 2	0	0	0	0	1	0	0	1	hsa-miR-1302	-0.15
EMCN	endomucin	0	0	0	0	1	0	1	0	hsa-miR-1302	-0.15
CD99L2	CD99 molecule-like 2	0	0	0	0	1	1	0	0	hsa-miR-1302	-0.15
SYN1	synapsin I	0	0	0	0	1	0	0	1	hsa-miR-1302	-0.15
ADARB2	adenosine deaminase, RNA-specific, B2 (RED2 homolog rat)	0	0	0	0	1	0	1	0	hsa-miR-1302	-0.15
TBC1D16	TBC1 domain family, member 16	0	0	0	0	1	0	1	0	hsa-miR-1302	-0.15
C3orf52	chromosome 3 open reading frame 52	0	0	0	0	1	0	1	0	hsa-miR-1302	-0.15
KCTD12	potassium channel tetramerisation domain containing 12	0	0	0	0	1	0	1	0	hsa-miR-1302	-0.15
KLHDC7A	kelch domain containing 7A	0	0	0	0	1	0	1	0	hsa-miR-1302	-0.15
RTN3	reticulon 3	0	0	0	0	1	0	0	1	hsa-miR-1302	-0.15
LOC653319	hypothetical protein LOC653319	0	0	0	0	1	0	1	0	hsa-miR-1302	-0.15
EPHB4	EPH receptor B4	0	0	0	0	3	0	2	1	hsa-miR-1302	-0.15
FSTL1	follistatin-like 1	0	0	0	0	1	0	0	1	hsa-miR-1302	-0.15
AHCYL2	S-adenosylhomocysteine hydrolase-like 2	0	0	0	0	1	0	1	0	hsa-miR-1302	-0.15
NOTCH2	Notch homolog 2 (Drosophila)	0	0	0	0	1	0	1	0	hsa-miR-1302	-0.15
C1orf150	chromosome 1 open reading frame 150	0	0	0	0	1	0	0	1	hsa-miR-1302	-0.15
EIF4E3	eukaryotic translation initiation factor 4E family member 3	1	0	1	0	0	0	0	0	hsa-miR-1302	-0.15
CCDC125	coiled-coil domain containing 125	0	0	0	0	1	0	1	0	hsa-miR-1302	-0.15
FAM44B	family with sequence similarity 44, member B	0	0	0	0	1	0	0	1	hsa-miR-1302	-0.15
F12	coagulation factor XII (Hageman factor)	0	0	0	0	1	0	1	0	hsa-miR-1302	-0.15
AVPR1B	arginine vasopressin receptor 1B	0	0	0	0	1	0	1	0	hsa-miR-1302	-0.15
SIAH2	seven in absentia homolog 2 (Drosophila)	0	0	0	0	1	0	1	0	hsa-miR-1302	-0.15
ROD1	ROD1 regulator of differentiation 1 (S. pombe)	0	0	0	0	1	0	1	0	hsa-miR-1302	-0.15
NCOA4	nuclear receptor coactivator 4	0	0	0	0	1	0	0	1	hsa-miR-1302	-0.15
RABGAP1	RAB GTPase activating protein 1	0	0	0	0	1	0	1	0	hsa-miR-1302	-0.15
FAM155B	family with sequence similarity 155, member B	0	0	0	0	1	1	0	0	hsa-miR-1302	-0.15
TMEM216	transmembrane protein 216	0	0	0	0	1	0	1	0	hsa-miR-1302	-0.15
LYPD6	LY6/PLAUR domain containing 6	0	0	0	0	1	0	1	0	hsa-miR-1302	-0.15
APOL2	apolipoprotein L, 2	0	0	0	0	1	0	0	1	hsa-miR-1302	-0.15
IGSF11	immunoglobulin superfamily, member 11	0	0	0	0	1	0	0	1	hsa-miR-1302	-0.15
PLEKHG1	pleckstrin homology domain containing, family G (with RhoGef domain) member 1	0	0	0	0	1	0	1	0	hsa-miR-1302	-0.15
OPHN1	oligophrenin 1	0	0	0	0	1	0	1	0	hsa-miR-1302	-0.15
AP4M1	adaptor-related protein complex 4, mu 1 subunit	0	0	0	0	2	0	1	1	hsa-miR-1302	-0.15
ZNF212	zinc finger protein 212	0	0	0	0	1	0	1	0	hsa-miR-1302	-0.15
KIAA0467	KIAA0467	0	0	0	0	1	0	1	0	hsa-miR-1302	-0.15
RD3	retinal degeneration 3	0	0	0	0	1	0	1	0	hsa-miR-1302	-0.15
UBE2L3	ubiquitin-conjugating enzyme E2L 3	0	0	0	0	1	0	1	0	hsa-miR-1302	-0.15
CMTM3	CKLF-like MARVEL transmembrane domain containing 3	0	0	0	0	1	0	1	0	hsa-miR-1302	-0.15
GOT1	glutamic-oxaloacetic transaminase 1, soluble (aspartate aminotransferase 1)	0	0	0	0	1	0	0	1	hsa-miR-1302	-0.15
KIFC1	kinesin family member C1	0	0	0	0	1	0	1	0	hsa-miR-1302	-0.15
RCN1	reticulocalbin 1, EF-hand calcium binding domain	0	0	0	0	1	0	1	0	hsa-miR-1302	-0.15
IBTK	inhibitor of Bruton agammaglobulinemia tyrosine kinase	0	0	0	0	1	0	0	1	hsa-miR-1302	-0.15
GATA5	GATA binding protein 5	0	0	0	0	1	0	1	0	hsa-miR-1302	-0.15
PPAPDC2	phosphatidic acid phosphatase type 2 domain containing 2	0	0	0	0	1	0	1	0	hsa-miR-1302	-0.15
APOL1	apolipoprotein L, 1	0	0	0	0	1	0	0	1	hsa-miR-1302	-0.15
TPMT	thiopurine S-methyltransferase	0	0	0	0	1	0	0	1	hsa-miR-1302	-0.14
RHO	rhodopsin	0	0	0	0	1	0	1	0	hsa-miR-1302	-0.14
CALCRL	calcitonin receptor-like	0	0	0	0	1	0	1	0	hsa-miR-1302	-0.14
PA2G4	proliferation-associated 2G4, 38kDa	0	0	0	0	1	0	1	0	hsa-miR-1302	-0.14
C2orf24	chromosome 2 open reading frame 24	0	0	0	0	1	0	1	0	hsa-miR-1302	-0.14
CTPS2	CTP synthase II	0	0	0	0	1	0	1	0	hsa-miR-1302	-0.14
FKSG24	hypothetical protein MGC12972	0	0	0	0	1	0	1	0	hsa-miR-1302	-0.14
ACP5	acid phosphatase 5, tartrate resistant	0	0	0	0	1	0	1	0	hsa-miR-1302	-0.14
MN1	meningioma (disrupted in balanced translocation) 1	0	0	0	0	1	1	0	0	hsa-miR-1302	-0.14
TIA1	TIA1 cytotoxic granule-associated RNA binding protein	0	0	0	0	1	0	1	0	hsa-miR-1302	-0.14
TREML2	triggering receptor expressed on myeloid cells-like 2	0	0	0	0	1	0	1	0	hsa-miR-1302	-0.14
C16orf70	chromosome 16 open reading frame 70	0	0	0	0	1	0	1	0	hsa-miR-1302	-0.14
DCLK3	doublecortin-like kinase 3	0	0	0	0	1	1	0	0	hsa-miR-1302	-0.14
SERTAD2	SERTA domain containing 2	0	0	0	0	1	1	0	0	hsa-miR-1302	-0.14
SLFN13	schlafen family member 13	0	0	0	0	2	0	1	1	hsa-miR-1302	-0.14
RPL28	ribosomal protein L28	0	0	0	0	3	1	2	0	hsa-miR-1302	-0.14
TRIM25	tripartite motif-containing 25	0	0	0	0	2	0	0	2	hsa-miR-1302	-0.14
DAPP1	dual adaptor of phosphotyrosine and 3-phosphoinositides	0	0	0	0	1	0	0	1	hsa-miR-1302	-0.14
ZNF649	zinc finger protein 649	0	0	0	0	1	0	1	0	hsa-miR-1302	-0.14
TMEM200A	transmembrane protein 200A	0	0	0	0	1	0	0	1	hsa-miR-1302	-0.14
FAM123C	family with sequence similarity 123C	0	0	0	0	2	0	1	1	hsa-miR-1302	-0.14
EDEM1	ER degradation enhancer, mannosidase alpha-like 1	0	0	0	0	2	0	2	0	hsa-miR-1302	-0.14
AAK1	AP2 associated kinase 1	0	0	0	0	2	0	1	1	hsa-miR-1302	-0.14
ADAM11	ADAM metallopeptidase domain 11	0	0	0	0	1	0	1	0	hsa-miR-1302	-0.14
PFKFB2	6-phosphofructo-2-kinase/fructose-2,6-biphosphatase 2	0	0	0	0	1	1	0	0	hsa-miR-1302	-0.14
UHRF1BP1	UHRF1 (ICBP90) binding protein 1	0	0	0	0	1	0	1	0	hsa-miR-1302	-0.14
PCDH10	protocadherin 10	0	0	0	0	1	0	0	1	hsa-miR-1302	-0.14
PCDHA9	protocadherin alpha 9	0	0	0	0	1	0	0	1	hsa-miR-1302	-0.14
NR3C2	nuclear receptor subfamily 3, group C, member 2	1	0	1	0	0	0	0	0	hsa-miR-1302	-0.14
TMEM64	transmembrane protein 64	0	0	0	0	1	0	1	0	hsa-miR-1302	-0.14
KIAA1712	KIAA1712	0	0	0	0	1	1	0	0	hsa-miR-1302	-0.14
APH1A	anterior pharynx defective 1 homolog A (C. elegans)	0	0	0	0	1	0	1	0	hsa-miR-1302	-0.14
MED1	mediator complex subunit 1	1	1	0	0	0	0	0	0	hsa-miR-1302	-0.14
FAM134A	family with sequence similarity 134, member A	1	0	1	0	0	0	0	0	hsa-miR-1302	-0.14
SLC15A4	solute carrier family 15, member 4	0	0	0	0	1	0	1	0	hsa-miR-1302	-0.14
CUGBP2	CUG triplet repeat, RNA binding protein 2	0	0	0	0	1	0	1	0	hsa-miR-1302	-0.14
PRKD1	protein kinase D1	0	0	0	0	1	0	1	0	hsa-miR-1302	-0.14
NXPH3	neurexophilin 3	0	0	0	0	2	0	0	2	hsa-miR-1302	-0.14
ZNF70	zinc finger protein 70	0	0	0	0	2	0	2	0	hsa-miR-1302	-0.14
FUK	fucokinase	0	0	0	0	1	0	0	1	hsa-miR-1302	-0.14
FLJ45422	FLJ45422 protein	0	0	0	0	1	0	1	0	hsa-miR-1302	-0.14
TNFSF8	tumor necrosis factor (ligand) superfamily, member 8	0	0	0	0	1	0	1	0	hsa-miR-1302	-0.14
KCNJ15	potassium inwardly-rectifying channel, subfamily J, member 15	0	0	0	0	1	0	1	0	hsa-miR-1302	-0.14
PHF2	PHD finger protein 2	0	0	0	0	1	0	1	0	hsa-miR-1302	-0.14
BIN3	bridging integrator 3	0	0	0	0	1	0	1	0	hsa-miR-1302	-0.14
RIPK4	receptor-interacting serine-threonine kinase 4	0	0	0	0	1	0	1	0	hsa-miR-1302	-0.14
AACS	acetoacetyl-CoA synthetase	0	0	0	0	1	0	1	0	hsa-miR-1302	-0.14
NOTCH2NL	Notch homolog 2 (Drosophila) N-terminal like	0	0	0	0	1	0	1	0	hsa-miR-1302	-0.14
RPS6KA3	ribosomal protein S6 kinase, 90kDa, polypeptide 3	1	0	1	0	0	0	0	0	hsa-miR-1302	-0.14
COL8A2	collagen, type VIII, alpha 2	0	0	0	0	1	0	0	1	hsa-miR-1302	-0.14
PSD2	pleckstrin and Sec7 domain containing 2	0	0	0	0	2	0	2	0	hsa-miR-1302	-0.14
PDLIM2	PDZ and LIM domain 2 (mystique)	0	0	0	0	1	0	1	0	hsa-miR-1302	-0.14
KCNAB2	potassium voltage-gated channel, shaker-related subfamily, beta member 2	0	0	0	0	1	1	0	0	hsa-miR-1302	-0.14
GRM8	glutamate receptor, metabotropic 8	0	0	0	0	1	0	1	0	hsa-miR-1302	-0.14
ATP2B2	ATPase, Ca++ transporting, plasma membrane 2	0	0	0	0	1	0	1	0	hsa-miR-1302	-0.14
HEPHL1	hephaestin-like 1	0	0	0	0	1	0	1	0	hsa-miR-1302	-0.14
TCF12	transcription factor 12 (HTF4, helix-loop-helix transcription factors 4)	0	0	0	0	1	1	0	0	hsa-miR-1302	-0.14
MAPK11	mitogen-activated protein kinase 11	0	0	0	0	3	0	3	0	hsa-miR-1302	-0.14
JRK	jerky homolog (mouse)	0	0	0	0	2	0	2	0	hsa-miR-1302	-0.14
PCYT1A	phosphate cytidylyltransferase 1, choline, alpha	0	0	0	0	1	0	1	0	hsa-miR-1302	-0.14
LMOD1	leiomodin 1 (smooth muscle)	0	0	0	0	1	0	1	0	hsa-miR-1302	-0.14
ZBP1	Z-DNA binding protein 1	0	0	0	0	1	0	0	1	hsa-miR-1302	-0.14
GORASP1	golgi reassembly stacking protein 1, 65kDa	0	0	0	0	2	0	0	2	hsa-miR-1302	-0.13
AGTRAP	angiotensin II receptor-associated protein	0	0	0	0	1	0	1	0	hsa-miR-1302	-0.13
MOCS1	molybdenum cofactor synthesis 1	0	0	0	0	1	0	1	0	hsa-miR-1302	-0.13
ZNF81	zinc finger protein 81	0	0	0	0	1	0	1	0	hsa-miR-1302	-0.13
CDV3	CDV3 homolog (mouse)	0	0	0	0	1	0	1	0	hsa-miR-1302	-0.13
PNMAL2	PNMA-like 2	0	0	0	0	3	1	1	1	hsa-miR-1302	-0.13
USP36	ubiquitin specific peptidase 36	0	0	0	0	1	0	1	0	hsa-miR-1302	-0.13
GGT6	gamma-glutamyltransferase 6	0	0	0	0	1	0	1	0	hsa-miR-1302	-0.13
C14orf83	chromosome 14 open reading frame 83	0	0	0	0	1	0	1	0	hsa-miR-1302	-0.13
YPEL2	yippee-like 2 (Drosophila)	0	0	0	0	1	0	1	0	hsa-miR-1302	-0.13
SLC6A17	solute carrier family 6, member 17	0	0	0	0	1	0	1	0	hsa-miR-1302	-0.13
CSK	c-src tyrosine kinase	0	0	0	0	1	0	1	0	hsa-miR-1302	-0.13
MEF2A	myocyte enhancer factor 2A	0	0	0	0	1	0	1	0	hsa-miR-1302	-0.13
TELO2	TEL2, telomere maintenance 2, homolog (S. cerevisiae)	0	0	0	0	1	0	1	0	hsa-miR-1302	-0.13
PRAP1	proline-rich acidic protein 1	0	0	0	0	1	1	0	0	hsa-miR-1302	-0.13
KLHL4	kelch-like 4 (Drosophila)	0	0	0	0	1	0	0	1	hsa-miR-1302	-0.13
ENTPD1	ectonucleoside triphosphate diphosphohydrolase 1	1	1	0	0	0	0	0	0	hsa-miR-1302	-0.13
PHKA1	phosphorylase kinase, alpha 1 (muscle)	0	0	0	0	1	0	1	0	hsa-miR-1302	-0.13
NEURL	neuralized homolog (Drosophila)	0	0	0	0	1	0	1	0	hsa-miR-1302	-0.13
IL17RD	interleukin 17 receptor D	0	0	0	0	2	0	2	0	hsa-miR-1302	-0.13
P53AIP1	p53-regulated apoptosis-inducing protein 1	1	0	1	0	1	0	0	1	hsa-miR-1302	-0.13
ANGPTL6	angiopoietin-like 6	0	0	0	0	1	0	1	0	hsa-miR-1302	-0.13
HNRNPA3	heterogeneous nuclear ribonucleoprotein A3	1	0	0	1	0	0	0	0	hsa-miR-1302	-0.13
FBXO45	F-box protein 45	0	0	0	0	1	0	1	0	hsa-miR-1302	-0.13
TNPO1	transportin 1	0	0	0	0	1	0	0	1	hsa-miR-1302	-0.13
TCF3	transcription factor 3 (E2A immunoglobulin enhancer binding factors E12/E47)	0	0	0	0	3	0	3	0	hsa-miR-1302	-0.13
STX3	syntaxin 3	0	0	0	0	1	0	1	0	hsa-miR-1302	-0.13
MON1B	MON1 homolog B (yeast)	0	0	0	0	1	0	1	0	hsa-miR-1302	-0.13
KLHL3	kelch-like 3 (Drosophila)	0	0	0	0	1	0	1	0	hsa-miR-1302	-0.13
CENPO	centromere protein O	0	0	0	0	1	0	1	0	hsa-miR-1302	-0.13
PCMTD1	protein-L-isoaspartate (D-aspartate) O-methyltransferase domain containing 1	0	0	0	0	1	0	1	0	hsa-miR-1302	-0.13
TNKS2	tankyrase, TRF1-interacting ankyrin-related ADP-ribose polymerase 2	0	0	0	0	1	0	1	0	hsa-miR-1302	-0.13
SCN5A	sodium channel, voltage-gated, type V, alpha subunit	0	0	0	0	1	0	1	0	hsa-miR-1302	-0.13
AK3L1	adenylate kinase 3-like 1	0	0	0	0	1	0	1	0	hsa-miR-1302	-0.13
OSBP	oxysterol binding protein	0	0	0	0	1	0	1	0	hsa-miR-1302	-0.13
SCD	stearoyl-CoA desaturase (delta-9-desaturase)	0	0	0	0	1	0	1	0	hsa-miR-1302	-0.13
SLC25A17	solute carrier family 25 (mitochondrial carrier; peroxisomal membrane protein, 34kDa), member 17	0	0	0	0	1	0	0	1	hsa-miR-1302	-0.13
SCRN1	secernin 1	0	0	0	0	2	0	2	0	hsa-miR-1302	-0.13
KLHL21	kelch-like 21 (Drosophila)	0	0	0	0	2	0	1	1	hsa-miR-1302	-0.13
ZZZ3	zinc finger, ZZ-type containing 3	0	0	0	0	1	0	1	0	hsa-miR-1302	-0.13
RG9MTD2	RNA (guanine-9-) methyltransferase domain containing 2	0	0	0	0	1	0	1	0	hsa-miR-1302	-0.13
ANKFN1	ankyrin-repeat and fibronectin type III domain containing 1	0	0	0	0	1	0	1	0	hsa-miR-1302	-0.13
SEC14L4	SEC14-like 4 (S. cerevisiae)	0	0	0	0	1	0	1	0	hsa-miR-1302	-0.13
RSPO2	R-spondin 2 homolog (Xenopus laevis)	0	0	0	0	1	0	1	0	hsa-miR-1302	-0.13
CD97	CD97 molecule	0	0	0	0	1	0	1	0	hsa-miR-1302	-0.13
YY1	YY1 transcription factor	0	0	0	0	1	0	0	1	hsa-miR-1302	-0.13
OXSR1	oxidative-stress responsive 1	0	0	0	0	1	0	1	0	hsa-miR-1302	-0.13
AFG3L2	AFG3 ATPase family gene 3-like 2 (yeast)	0	0	0	0	1	0	1	0	hsa-miR-1302	-0.13
MCCC2	methylcrotonoyl-Coenzyme A carboxylase 2 (beta)	0	0	0	0	1	0	0	1	hsa-miR-1302	-0.13
TANC2	tetratricopeptide repeat, ankyrin repeat and coiled-coil containing 2	0	0	0	0	2	0	0	2	hsa-miR-1302	-0.13
JPH4	junctophilin 4	0	0	0	0	1	0	0	1	hsa-miR-1302	-0.13
CDC40	cell division cycle 40 homolog (S. cerevisiae)	0	0	0	0	1	0	0	1	hsa-miR-1302	-0.13
C2orf60	chromosome 2 open reading frame 60	0	0	0	0	1	0	0	1	hsa-miR-1302	-0.13
IQCE	IQ motif containing E	0	0	0	0	2	2	0	0	hsa-miR-1302	-0.13
SLC39A1	solute carrier family 39 (zinc transporter), member 1	0	0	0	0	2	0	1	1	hsa-miR-1302	-0.13
EI24	etoposide induced 2.4 mRNA	0	0	0	0	1	0	1	0	hsa-miR-1302	-0.13
2009-09-08	septin 8	0	0	0	0	1	0	1	0	hsa-miR-1302	-0.13
MCM6	minichromosome maintenance complex component 6	0	0	0	0	1	0	1	0	hsa-miR-1302	-0.13
SEMA3E	sema domain, immunoglobulin domain (Ig), short basic domain, secreted, (semaphorin) 3E	0	0	0	0	1	0	1	0	hsa-miR-1302	-0.13
TRHDE	thyrotropin-releasing hormone degrading enzyme	0	0	0	0	1	0	0	1	hsa-miR-1302	-0.13
POMT2	protein-O-mannosyltransferase 2	0	0	0	0	1	0	1	0	hsa-miR-1302	-0.13
ZNF594	zinc finger protein 594	0	0	0	0	1	0	0	1	hsa-miR-1302	-0.13
SYT2	synaptotagmin II	0	0	0	0	1	0	0	1	hsa-miR-1302	-0.13
SPTY2D1	SPT2, Suppressor of Ty, domain containing 1 (S. cerevisiae)	0	0	0	0	1	0	1	0	hsa-miR-1302	-0.13
ZNF169	zinc finger protein 169	0	0	0	0	1	0	0	1	hsa-miR-1302	-0.13
PLA2G4F	phospholipase A2, group IVF	0	0	0	0	1	0	1	0	hsa-miR-1302	-0.13
HIP1	huntingtin interacting protein 1	0	0	0	0	2	0	2	0	hsa-miR-1302	-0.13
FOXD3	forkhead box D3	0	0	0	0	1	1	0	0	hsa-miR-1302	-0.13
CLIC4	chloride intracellular channel 4	0	0	0	0	1	0	1	0	hsa-miR-1302	-0.13
NLGN4Y	neuroligin 4, Y-linked	0	0	0	0	1	0	1	0	hsa-miR-1302	-0.13
GBP3	guanylate binding protein 3	0	0	0	0	1	0	0	1	hsa-miR-1302	-0.13
ZNF304	zinc finger protein 304	0	0	0	0	1	0	1	0	hsa-miR-1302	-0.13
C3orf15	chromosome 3 open reading frame 15	0	0	0	0	1	0	0	1	hsa-miR-1302	-0.13
TBX15	T-box 15	0	0	0	0	1	0	1	0	hsa-miR-1302	-0.13
STAC2	SH3 and cysteine rich domain 2	0	0	0	0	2	0	2	0	hsa-miR-1302	-0.13
PRKAA2	protein kinase, AMP-activated, alpha 2 catalytic subunit	0	0	0	0	1	0	1	0	hsa-miR-1302	-0.13
tcag7.1228	hypothetical protein FLJ25778	1	0	0	1	0	0	0	0	hsa-miR-1302	-0.13
SLC2A2	solute carrier family 2 (facilitated glucose transporter), member 2	0	0	0	0	1	0	0	1	hsa-miR-1302	-0.12
FLJ45079	FLJ45079 protein	0	0	0	0	1	0	1	0	hsa-miR-1302	-0.12
ENO2	enolase 2 (gamma, neuronal)	0	0	0	0	1	0	1	0	hsa-miR-1302	-0.12
CD28	CD28 molecule	0	0	0	0	2	0	0	2	hsa-miR-1302	-0.12
MOCS3	molybdenum cofactor synthesis 3	0	0	0	0	1	0	0	1	hsa-miR-1302	-0.12
MRPS25	mitochondrial ribosomal protein S25	1	0	0	1	0	0	0	0	hsa-miR-1302	-0.12
C20orf160	chromosome 20 open reading frame 160	0	0	0	0	1	0	1	0	hsa-miR-1302	-0.12
SCUBE3	signal peptide, CUB domain, EGF-like 3	0	0	0	0	1	0	0	1	hsa-miR-1302	-0.12
C18orf54	chromosome 18 open reading frame 54	0	0	0	0	1	0	1	0	hsa-miR-1302	-0.12
DNAJC16	DnaJ (Hsp40) homolog, subfamily C, member 16	0	0	0	0	2	0	1	1	hsa-miR-1302	-0.12
ST8SIA3	ST8 alpha-N-acetyl-neuraminide alpha-2,8-sialyltransferase 3	0	0	0	0	1	1	0	0	hsa-miR-1302	-0.12
C7orf57	chromosome 7 open reading frame 57	0	0	0	0	1	0	1	0	hsa-miR-1302	-0.12
ARRB2	arrestin, beta 2	0	0	0	0	1	0	1	0	hsa-miR-1302	-0.12
PSG1	pregnancy specific beta-1-glycoprotein 1	0	0	0	0	1	0	1	0	hsa-miR-1302	-0.12
FNBP1	formin binding protein 1	0	0	0	0	2	0	1	1	hsa-miR-1302	-0.12
WDR7	WD repeat domain 7	0	0	0	0	1	0	0	1	hsa-miR-1302	-0.12
RAB10	RAB10, member RAS oncogene family	0	0	0	0	1	0	1	0	hsa-miR-1302	-0.12
SLC44A2	solute carrier family 44, member 2	0	0	0	0	1	0	1	0	hsa-miR-1302	-0.12
CALCOCO1	calcium binding and coiled-coil domain 1	0	0	0	0	1	0	1	0	hsa-miR-1302	-0.12
FNDC4	fibronectin type III domain containing 4	0	0	0	0	1	0	0	1	hsa-miR-1302	-0.12
TMEM133	transmembrane protein 133	0	0	0	0	1	0	0	1	hsa-miR-1302	-0.12
SELI	selenoprotein I	0	0	0	0	1	0	1	0	hsa-miR-1302	-0.12
LCAP	lung carcinoma-associated protein	0	0	0	0	1	0	0	1	hsa-miR-1302	-0.12
BVES	blood vessel epicardial substance	0	0	0	0	1	0	0	1	hsa-miR-1302	-0.12
SLC24A3	solute carrier family 24 (sodium/potassium/calcium exchanger), member 3	0	0	0	0	1	0	0	1	hsa-miR-1302	-0.12
ZBTB46	zinc finger and BTB domain containing 46	0	0	0	0	1	0	1	0	hsa-miR-1302	-0.12
NEGR1	neuronal growth regulator 1	0	0	0	0	1	0	0	1	hsa-miR-1302	-0.12
THBD	thrombomodulin	0	0	0	0	1	0	1	0	hsa-miR-1302	-0.12
GLB1L3	galactosidase, beta 1-like 3	0	0	0	0	1	0	0	1	hsa-miR-1302	-0.12
IL1RAPL1	interleukin 1 receptor accessory protein-like 1	0	0	0	0	1	0	1	0	hsa-miR-1302	-0.12
RAD51L1	RAD51-like 1 (S. cerevisiae)	0	0	0	0	1	0	1	0	hsa-miR-1302	-0.12
TC2N	tandem C2 domains, nuclear	0	0	0	0	1	0	1	0	hsa-miR-1302	-0.12
THSD3	thrombospondin, type I, domain containing 3	0	0	0	0	1	0	1	0	hsa-miR-1302	-0.12
FAM127C	family with sequence similarity 127, member C	0	0	0	0	1	0	1	0	hsa-miR-1302	-0.12
CCL22	chemokine (C-C motif) ligand 22	0	0	0	0	1	0	1	0	hsa-miR-1302	-0.12
HMGB3	high-mobility group box 3	0	0	0	0	1	0	1	0	hsa-miR-1302	-0.12
TBL1X	transducin (beta)-like 1X-linked	0	0	0	0	2	0	1	1	hsa-miR-1302	-0.12
GPR55	G protein-coupled receptor 55	0	0	0	0	1	0	1	0	hsa-miR-1302	-0.12
PYCR2	pyrroline-5-carboxylate reductase family, member 2	0	0	0	0	1	0	1	0	hsa-miR-1302	-0.12
ZNF695	zinc finger protein 695	0	0	0	0	1	0	1	0	hsa-miR-1302	-0.12
RIC3	resistance to inhibitors of cholinesterase 3 homolog (C. elegans)	0	0	0	0	1	0	0	1	hsa-miR-1302	-0.12
FOXP1	forkhead box P1	0	0	0	0	2	0	0	2	hsa-miR-1302	-0.12
ARRDC4	arrestin domain containing 4	0	0	0	0	1	0	0	1	hsa-miR-1302	-0.12
KIAA2022	KIAA2022	0	0	0	0	1	0	1	0	hsa-miR-1302	-0.12
CASP9	caspase 9, apoptosis-related cysteine peptidase	0	0	0	0	1	0	1	0	hsa-miR-1302	-0.12
CDC6	cell division cycle 6 homolog (S. cerevisiae)	0	0	0	0	1	0	1	0	hsa-miR-1302	-0.12
SLC31A1	solute carrier family 31 (copper transporters), member 1	0	0	0	0	1	0	1	0	hsa-miR-1302	-0.12
KCNN1	potassium intermediate/small conductance calcium-activated channel, subfamily N, member 1	0	0	0	0	1	0	1	0	hsa-miR-1302	-0.12
MTMR4	myotubularin related protein 4	0	0	0	0	1	0	1	0	hsa-miR-1302	-0.12
SHISA5	shisa homolog 5 (Xenopus laevis)	0	0	0	0	1	0	1	0	hsa-miR-1302	-0.12
MEX3C	mex-3 homolog C (C. elegans)	0	0	0	0	1	0	0	1	hsa-miR-1302	-0.12
NTN1	netrin 1	0	0	0	0	1	0	1	0	hsa-miR-1302	-0.12
FAM8A1	family with sequence similarity 8, member A1	0	0	0	0	1	0	1	0	hsa-miR-1302	-0.12
WWOX	WW domain containing oxidoreductase	0	0	0	0	1	0	1	0	hsa-miR-1302	-0.12
ACTL8	actin-like 8	0	0	0	0	1	0	0	1	hsa-miR-1302	-0.12
MPRIP	myosin phosphatase Rho interacting protein	0	0	0	0	1	0	1	0	hsa-miR-1302	-0.12
LASS6	LAG1 homolog, ceramide synthase 6	0	0	0	0	1	0	0	1	hsa-miR-1302	-0.12
SGCD	sarcoglycan, delta (35kDa dystrophin-associated glycoprotein)	0	0	0	0	2	1	0	1	hsa-miR-1302	-0.12
AP1S1	adaptor-related protein complex 1, sigma 1 subunit	0	0	0	0	1	0	1	0	hsa-miR-1302	-0.12
PI4KA	phosphatidylinositol 4-kinase, catalytic, alpha	0	0	0	0	1	0	1	0	hsa-miR-1302	-0.12
AOC3	amine oxidase, copper containing 3 (vascular adhesion protein 1)	0	0	0	0	1	0	1	0	hsa-miR-1302	-0.12
HCP5	HLA complex P5	0	0	0	0	1	0	1	0	hsa-miR-1302	-0.12
USP20	ubiquitin specific peptidase 20	0	0	0	0	1	0	1	0	hsa-miR-1302	-0.12
C1orf107	chromosome 1 open reading frame 107	0	0	0	0	2	0	0	2	hsa-miR-1302	-0.12
CHD9	chromodomain helicase DNA binding protein 9	0	0	0	0	1	0	1	0	hsa-miR-1302	-0.12
ARMC6	armadillo repeat containing 6	0	0	0	0	1	0	1	0	hsa-miR-1302	-0.12
ASB16	ankyrin repeat and SOCS box-containing 16	0	0	0	0	1	0	1	0	hsa-miR-1302	-0.12
SLC22A12	solute carrier family 22 (organic anion/urate transporter), member 12	0	0	0	0	1	0	1	0	hsa-miR-1302	-0.12
MAP3K7IP3	mitogen-activated protein kinase kinase kinase 7 interacting protein 3	0	0	0	0	1	0	1	0	hsa-miR-1302	-0.12
TRIM35	tripartite motif-containing 35	0	0	0	0	1	0	1	0	hsa-miR-1302	-0.12
NMNAT3	nicotinamide nucleotide adenylyltransferase 3	0	0	0	0	1	0	1	0	hsa-miR-1302	-0.12
SERBP1	SERPINE1 mRNA binding protein 1	0	0	0	0	1	0	0	1	hsa-miR-1302	-0.12
EDA	ectodysplasin A	0	0	0	0	1	0	1	0	hsa-miR-1302	-0.12
PYY3	peptide YY, 3	0	0	0	0	1	0	0	1	hsa-miR-1302	-0.12
LRP6	low density lipoprotein receptor-related protein 6	0	0	0	0	1	0	1	0	hsa-miR-1302	-0.12
SLC10A1	solute carrier family 10 (sodium/bile acid cotransporter family), member 1	0	0	0	0	1	0	0	1	hsa-miR-1302	-0.12
SPR	sepiapterin reductase (7,8-dihydrobiopterin:NADP+ oxidoreductase)	0	0	0	0	1	0	1	0	hsa-miR-1302	-0.12
PNMA3	paraneoplastic antigen MA3	0	0	0	0	2	1	1	0	hsa-miR-1302	-0.12
PISD	phosphatidylserine decarboxylase	0	0	0	0	1	0	1	0	hsa-miR-1302	-0.12
STYK1	serine/threonine/tyrosine kinase 1	0	0	0	0	1	0	1	0	hsa-miR-1302	-0.12
CYSLTR2	cysteinyl leukotriene receptor 2	0	0	0	0	1	0	0	1	hsa-miR-1302	-0.12
ZNF8	zinc finger protein 8	0	0	0	0	1	0	0	1	hsa-miR-1302	-0.12
UCN2	urocortin 2	0	0	0	0	1	0	1	0	hsa-miR-1302	-0.12
THAP3	THAP domain containing, apoptosis associated protein 3	0	0	0	0	1	1	0	0	hsa-miR-1302	-0.12
TMEM45B	transmembrane protein 45B	0	0	0	0	1	0	1	0	hsa-miR-1302	-0.12
CADM4	cell adhesion molecule 4	0	0	0	0	1	0	1	0	hsa-miR-1302	-0.12
ZAK	sterile alpha motif and leucine zipper containing kinase AZK	0	0	0	0	1	0	1	0	hsa-miR-1302	-0.12
MRAP2	melanocortin 2 receptor accessory protein 2	0	0	0	0	1	0	1	0	hsa-miR-1302	-0.12
CALHM1	calcium homeostasis modulator 1	0	0	0	0	1	0	0	1	hsa-miR-1302	-0.12
CREB5	cAMP responsive element binding protein 5	0	0	0	0	1	0	0	1	hsa-miR-1302	-0.12
NOTCH1	Notch homolog 1, translocation-associated (Drosophila)	0	0	0	0	1	0	0	1	hsa-miR-1302	-0.12
CDKN1C	cyclin-dependent kinase inhibitor 1C (p57, Kip2)	0	0	0	0	1	0	0	1	hsa-miR-1302	-0.12
KAL1	Kallmann syndrome 1 sequence	0	0	0	0	1	0	0	1	hsa-miR-1302	-0.12
MAP3K15	mitogen-activated protein kinase kinase kinase 15	0	0	0	0	1	0	1	0	hsa-miR-1302	-0.12
NUMB	numb homolog (Drosophila)	0	0	0	0	1	0	0	1	hsa-miR-1302	-0.12
C16orf72	chromosome 16 open reading frame 72	0	0	0	0	1	0	1	0	hsa-miR-1302	-0.12
SNX19	sorting nexin 19	0	0	0	0	1	0	1	0	hsa-miR-1302	-0.12
PLEKHB1	pleckstrin homology domain containing, family B (evectins) member 1	0	0	0	0	1	0	1	0	hsa-miR-1302	-0.12
SLC30A8	solute carrier family 30 (zinc transporter), member 8	0	0	0	0	1	0	1	0	hsa-miR-1302	-0.12
PROSC	proline synthetase co-transcribed homolog (bacterial)	0	0	0	0	1	0	1	0	hsa-miR-1302	-0.11
SLC18A1	solute carrier family 18 (vesicular monoamine), member 1	0	0	0	0	1	0	0	1	hsa-miR-1302	-0.11
DNAI1	dynein, axonemal, intermediate chain 1	0	0	0	0	1	0	1	0	hsa-miR-1302	-0.11
BAIAP2	BAI1-associated protein 2	0	0	0	0	1	0	1	0	hsa-miR-1302	-0.11
TTC13	tetratricopeptide repeat domain 13	0	0	0	0	1	0	0	1	hsa-miR-1302	-0.11
DAGLB	diacylglycerol lipase, beta	0	0	0	0	1	0	1	0	hsa-miR-1302	-0.11
MOBKL2C	MOB1, Mps One Binder kinase activator-like 2C (yeast)	0	0	0	0	1	0	1	0	hsa-miR-1302	-0.11
ST6GALNAC4	ST6 (alpha-N-acetyl-neuraminyl-2,3-beta-galactosyl-1,3)-N-acetylgalactosaminide alpha-2,6-sialyltransferase 4	0	0	0	0	1	0	1	0	hsa-miR-1302	-0.11
LCE2A	late cornified envelope 2A	0	0	0	0	1	0	1	0	hsa-miR-1302	-0.11
MURC	muscle-restricted coiled-coil protein	0	0	0	0	1	0	1	0	hsa-miR-1302	-0.11
FAM102A	family with sequence similarity 102, member A	0	0	0	0	1	0	1	0	hsa-miR-1302	-0.11
CTRL	chymotrypsin-like	0	0	0	0	1	0	1	0	hsa-miR-1302	-0.11
GATA4	GATA binding protein 4	0	0	0	0	1	1	0	0	hsa-miR-1302	-0.11
SYNGR1	synaptogyrin 1	0	0	0	0	2	0	2	0	hsa-miR-1302	-0.11
ICMT	isoprenylcysteine carboxyl methyltransferase	0	0	0	0	1	0	0	1	hsa-miR-1302	-0.11
PHF15	PHD finger protein 15	0	0	0	0	3	1	2	0	hsa-miR-1302	-0.11
RAPGEFL1	Rap guanine nucleotide exchange factor (GEF)-like 1	0	0	0	0	2	0	2	0	hsa-miR-1302	-0.11
PHF7	PHD finger protein 7	0	0	0	0	1	0	1	0	hsa-miR-1302	-0.11
VPS18	vacuolar protein sorting 18 homolog (S. cerevisiae)	0	0	0	0	1	0	1	0	hsa-miR-1302	-0.11
ARL8A	ADP-ribosylation factor-like 8A	0	0	0	0	1	0	1	0	hsa-miR-1302	-0.11
WNT4	wingless-type MMTV integration site family, member 4	0	0	0	0	2	0	1	1	hsa-miR-1302	-0.11
KIF5C	kinesin family member 5C	0	0	0	0	1	0	1	0	hsa-miR-1302	-0.11
MAPKAPK2	mitogen-activated protein kinase-activated protein kinase 2	0	0	0	0	1	0	1	0	hsa-miR-1302	-0.11
RAB8A	RAB8A, member RAS oncogene family	0	0	0	0	1	0	1	0	hsa-miR-1302	-0.11
SARDH	sarcosine dehydrogenase	0	0	0	0	1	0	0	1	hsa-miR-1302	-0.11
MGAT3	mannosyl (beta-1,4-)-glycoprotein beta-1,4-N-acetylglucosaminyltransferase	0	0	0	0	2	0	2	0	hsa-miR-1302	-0.11
PFDN1	prefoldin subunit 1	0	0	0	0	1	0	1	0	hsa-miR-1302	-0.11
DTX4	deltex 4 homolog (Drosophila)	0	0	0	0	2	1	0	1	hsa-miR-1302	-0.11
FBN1	fibrillin 1	0	0	0	0	1	0	0	1	hsa-miR-1302	-0.11
RPS6KA2	ribosomal protein S6 kinase, 90kDa, polypeptide 2	0	0	0	0	1	0	1	0	hsa-miR-1302	-0.11
C20orf12	chromosome 20 open reading frame 12	0	0	0	0	1	0	1	0	hsa-miR-1302	-0.11
PRKCG	protein kinase C, gamma	0	0	0	0	1	0	1	0	hsa-miR-1302	-0.11
PHC1	polyhomeotic homolog 1 (Drosophila)	0	0	0	0	1	0	1	0	hsa-miR-1302	-0.11
STX6	syntaxin 6	0	0	0	0	1	0	1	0	hsa-miR-1302	-0.11
SLC25A13	solute carrier family 25, member 13 (citrin)	0	0	0	0	1	0	0	1	hsa-miR-1302	-0.11
ARHGAP26	Rho GTPase activating protein 26	0	0	0	0	1	0	1	0	hsa-miR-1302	-0.11
MRPL24	mitochondrial ribosomal protein L24	0	0	0	0	1	0	1	0	hsa-miR-1302	-0.11
NOL10	nucleolar protein 10	0	0	0	0	1	0	0	1	hsa-miR-1302	-0.11
FCRL5	Fc receptor-like 5	0	0	0	0	1	0	0	1	hsa-miR-1302	-0.11
DISP2	dispatched homolog 2 (Drosophila)	0	0	0	0	1	0	1	0	hsa-miR-1302	-0.11
AGTR1	angiotensin II receptor, type 1	0	0	0	0	1	0	0	1	hsa-miR-1302	-0.11
MEGF9	multiple EGF-like-domains 9	0	0	0	0	1	0	0	1	hsa-miR-1302	-0.11
OSGIN1	oxidative stress induced growth inhibitor 1	0	0	0	0	1	0	0	1	hsa-miR-1302	-0.11
HOXC5	homeobox C5	0	0	0	0	1	0	1	0	hsa-miR-1302	-0.11
SMCR7L	Smith-Magenis syndrome chromosome region, candidate 7-like	0	0	0	0	1	0	0	1	hsa-miR-1302	-0.11
AOF1	amine oxidase (flavin containing) domain 1	0	0	0	0	1	0	0	1	hsa-miR-1302	-0.11
MDC1	mediator of DNA damage checkpoint 1	0	0	0	0	1	0	1	0	hsa-miR-1302	-0.11
TAT	tyrosine aminotransferase	0	0	0	0	1	0	1	0	hsa-miR-1302	-0.11
FUT2	fucosyltransferase 2 (secretor status included)	0	0	0	0	1	0	0	1	hsa-miR-1302	-0.11
CCT3	chaperonin containing TCP1, subunit 3 (gamma)	0	0	0	0	1	0	1	0	hsa-miR-1302	-0.11
ZNF2	zinc finger protein 2	0	0	0	0	1	0	1	0	hsa-miR-1302	-0.11
MLPH	melanophilin	0	0	0	0	1	0	0	1	hsa-miR-1302	-0.11
WDFY3	WD repeat and FYVE domain containing 3	0	0	0	0	1	0	1	0	hsa-miR-1302	-0.11
NR2E3	nuclear receptor subfamily 2, group E, member 3	0	0	0	0	1	0	1	0	hsa-miR-1302	-0.11
CEP97	centrosomal protein 97kDa	0	0	0	0	1	0	1	0	hsa-miR-1302	-0.11
SGK269	NKF3 kinase family member	0	0	0	0	1	0	1	0	hsa-miR-1302	-0.11
MDGA1	MAM domain containing glycosylphosphatidylinositol anchor 1	1	0	1	0	1	0	1	0	hsa-miR-1302	-0.11
CBLN3	cerebellin 3 precursor	0	0	0	0	1	0	1	0	hsa-miR-1302	-0.11
TXK	TXK tyrosine kinase	0	0	0	0	1	0	1	0	hsa-miR-1302	-0.11
CPNE1	copine I	0	0	0	0	1	0	1	0	hsa-miR-1302	-0.11
DDX6	DEAD (Asp-Glu-Ala-Asp) box polypeptide 6	1	0	1	0	0	0	0	0	hsa-miR-1302	-0.11
RAB35	RAB35, member RAS oncogene family	0	0	0	0	1	0	1	0	hsa-miR-1302	-0.11
C2orf18	chromosome 2 open reading frame 18	0	0	0	0	1	0	1	0	hsa-miR-1302	-0.11
LOC126147	hypothetical protein BC018697	0	0	0	0	1	0	0	1	hsa-miR-1302	-0.11
ANKS6	ankyrin repeat and sterile alpha motif domain containing 6	0	0	0	0	1	0	1	0	hsa-miR-1302	-0.11
DTX1	deltex homolog 1 (Drosophila)	0	0	0	0	1	0	1	0	hsa-miR-1302	-0.1
SPOCK2	sparc/osteonectin, cwcv and kazal-like domains proteoglycan (testican) 2	0	0	0	0	3	0	3	0	hsa-miR-1302	-0.1
TMEM206	transmembrane protein 206	0	0	0	0	1	0	0	1	hsa-miR-1302	-0.1
PRDM11	PR domain containing 11	0	0	0	0	1	0	1	0	hsa-miR-1302	-0.1
ERGIC1	endoplasmic reticulum-golgi intermediate compartment (ERGIC) 1	0	0	0	0	1	0	1	0	hsa-miR-1302	-0.1
NDRG4	NDRG family member 4	0	0	0	0	1	1	0	0	hsa-miR-1302	-0.1
SCAMP5	secretory carrier membrane protein 5	0	0	0	0	1	0	1	0	hsa-miR-1302	-0.1
ITGA6	integrin, alpha 6	0	0	0	0	1	0	1	0	hsa-miR-1302	-0.1
KRTAP5-6	keratin associated protein 5-6	0	0	0	0	1	0	1	0	hsa-miR-1302	-0.1
AQP4	aquaporin 4	0	0	0	0	1	1	0	0	hsa-miR-1302	-0.1
CD5	CD5 molecule	0	0	0	0	1	0	0	1	hsa-miR-1302	-0.1
CSRP2BP	CSRP2 binding protein	0	0	0	0	1	0	0	1	hsa-miR-1302	-0.1
C2orf43	chromosome 2 open reading frame 43	0	0	0	0	1	1	0	0	hsa-miR-1302	-0.1
GK2	glycerol kinase 2	0	0	0	0	1	0	0	1	hsa-miR-1302	-0.1
PML	promyelocytic leukemia	0	0	0	0	2	0	0	2	hsa-miR-1302	-0.1
C9orf123	chromosome 9 open reading frame 123	0	0	0	0	1	0	1	0	hsa-miR-1302	-0.1
DNAJC5G	DnaJ (Hsp40) homolog, subfamily C, member 5 gamma	0	0	0	0	1	0	0	1	hsa-miR-1302	-0.1
AQP2	aquaporin 2 (collecting duct)	0	0	0	0	1	0	1	0	hsa-miR-1302	-0.1
HIPK2	homeodomain interacting protein kinase 2	0	0	0	0	3	0	3	0	hsa-miR-1302	-0.1
GTF2F1	general transcription factor IIF, polypeptide 1, 74kDa	0	0	0	0	1	0	1	0	hsa-miR-1302	-0.1
ATG12	ATG12 autophagy related 12 homolog (S. cerevisiae)	0	0	0	0	1	0	0	1	hsa-miR-1302	-0.1
MYL9	myosin, light chain 9, regulatory	0	0	0	0	1	0	1	0	hsa-miR-1302	-0.1
TBL2	transducin (beta)-like 2	0	0	0	0	1	0	1	0	hsa-miR-1302	-0.1
JHDM1D	jumonji C domain containing histone demethylase 1 homolog D (S. cerevisiae)	1	0	0	1	0	0	0	0	hsa-miR-1302	-0.1
EID2B	EP300 interacting inhibitor of differentiation 2B	0	0	0	0	1	0	0	1	hsa-miR-1302	-0.1
MTMR11	myotubularin related protein 11	0	0	0	0	1	0	0	1	hsa-miR-1302	-0.1
LSM2	LSM2 homolog, U6 small nuclear RNA associated (S. cerevisiae)	0	0	0	0	1	0	1	0	hsa-miR-1302	-0.1
MAT1A	methionine adenosyltransferase I, alpha	0	0	0	0	1	0	1	0	hsa-miR-1302	-0.1
PARVB	parvin, beta	0	0	0	0	1	0	1	0	hsa-miR-1302	-0.1
SRA1	steroid receptor RNA activator 1	0	0	0	0	1	0	1	0	hsa-miR-1302	-0.1
ATP8A1	ATPase, aminophospholipid transporter (APLT), class I, type 8A, member 1	0	0	0	0	1	0	1	0	hsa-miR-1302	-0.1
GAS8	growth arrest-specific 8	0	0	0	0	1	0	1	0	hsa-miR-1302	-0.1
DDEF2	development and differentiation enhancing factor 2	0	0	0	0	1	0	0	1	hsa-miR-1302	-0.1
PHC2	polyhomeotic homolog 2 (Drosophila)	0	0	0	0	1	0	0	1	hsa-miR-1302	-0.1
AKAP8	A kinase (PRKA) anchor protein 8	0	0	0	0	1	0	0	1	hsa-miR-1302	-0.1
C2orf65	chromosome 2 open reading frame 65	0	0	0	0	1	0	1	0	hsa-miR-1302	-0.1
STX2	syntaxin 2	0	0	0	0	1	0	1	0	hsa-miR-1302	-0.1
IGSF1	immunoglobulin superfamily, member 1	0	0	0	0	1	0	1	0	hsa-miR-1302	-0.1
SLC26A2	solute carrier family 26 (sulfate transporter), member 2	0	0	0	0	1	0	1	0	hsa-miR-1302	-0.1
XDH	xanthine dehydrogenase	0	0	0	0	1	0	0	1	hsa-miR-1302	-0.1
MAP3K2	mitogen-activated protein kinase kinase kinase 2	0	0	0	0	1	0	0	1	hsa-miR-1302	-0.1
GALNT7	UDP-N-acetyl-alpha-D-galactosamine:polypeptide N-acetylgalactosaminyltransferase 7 (GalNAc-T7)	0	0	0	0	1	0	1	0	hsa-miR-1302	-0.1
TRMT5	TRM5 tRNA methyltransferase 5 homolog (S. cerevisiae)	0	0	0	0	1	0	1	0	hsa-miR-1302	-0.1
C21orf29	chromosome 21 open reading frame 29	0	0	0	0	1	0	0	1	hsa-miR-1302	-0.1
C1QTNF1	C1q and tumor necrosis factor related protein 1	0	0	0	0	1	0	0	1	hsa-miR-1302	-0.1
SH3TC2	SH3 domain and tetratricopeptide repeats 2	0	0	0	0	1	0	0	1	hsa-miR-1302	-0.1
ARHGAP28	Rho GTPase activating protein 28	0	0	0	0	1	0	0	1	hsa-miR-1302	-0.1
ITM2C	integral membrane protein 2C	0	0	0	0	2	0	2	0	hsa-miR-1302	-0.1
SELP	selectin P (granule membrane protein 140kDa, antigen CD62)	0	0	0	0	1	0	1	0	hsa-miR-1302	-0.1
PYY	peptide YY	0	0	0	0	1	0	0	1	hsa-miR-1302	-0.1
ARHGAP29	Rho GTPase activating protein 29	0	0	0	0	1	0	0	1	hsa-miR-1302	-0.1
ERLIN2	ER lipid raft associated 2	0	0	0	0	1	0	1	0	hsa-miR-1302	-0.1
KIAA0152	KIAA0152	0	0	0	0	2	0	2	0	hsa-miR-1302	-0.1
ENDOD1	endonuclease domain containing 1	0	0	0	0	2	0	1	1	hsa-miR-1302	-0.1
LGR4	leucine-rich repeat-containing G protein-coupled receptor 4	0	0	0	0	1	0	1	0	hsa-miR-1302	-0.1
ODF3L2	outer dense fiber of sperm tails 3-like 2	0	0	0	0	1	0	1	0	hsa-miR-1302	-0.1
GRIN2B	glutamate receptor, ionotropic, N-methyl D-aspartate 2B	0	0	0	0	1	0	1	0	hsa-miR-1302	-0.1
ZKSCAN2	zinc finger with KRAB and SCAN domains 2	0	0	0	0	1	0	1	0	hsa-miR-1302	-0.1
PDE4A	phosphodiesterase 4A, cAMP-specific (phosphodiesterase E2 dunce homolog, Drosophila)	0	0	0	0	1	0	1	0	hsa-miR-1302	-0.1
ARL17P1	ADP-ribosylation factor-like 17 pseudogene 1	0	0	0	0	1	0	1	0	hsa-miR-1302	-0.1
CDK5R1	cyclin-dependent kinase 5, regulatory subunit 1 (p35)	0	0	0	0	1	0	0	1	hsa-miR-1302	-0.1
MAMLD1	mastermind-like domain containing 1	0	0	0	0	2	0	2	0	hsa-miR-1302	-0.1
SLC12A8	solute carrier family 12 (potassium/chloride transporters), member 8	0	0	0	0	1	0	1	0	hsa-miR-1302	-0.1
PGM2L1	phosphoglucomutase 2-like 1	0	0	0	0	1	0	1	0	hsa-miR-1302	-0.1
CMPK2	cytidine monophosphate (UMP-CMP) kinase 2, mitochondrial	0	0	0	0	1	0	0	1	hsa-miR-1302	-0.1
HPS1	Hermansky-Pudlak syndrome 1	0	0	0	0	1	0	1	0	hsa-miR-1302	-0.1
HTR3A	5-hydroxytryptamine (serotonin) receptor 3A	0	0	0	0	1	0	1	0	hsa-miR-1302	-0.1
DGAT2L4	diacylglycerol O-acyltransferase 2-like 4	0	0	0	0	1	0	0	1	hsa-miR-1302	-0.1
SIRT3	sirtuin (silent mating type information regulation 2 homolog) 3 (S. cerevisiae)	0	0	0	0	1	0	1	0	hsa-miR-1302	-0.1
PHB	prohibitin	0	0	0	0	1	0	0	1	hsa-miR-1302	-0.1
SUPT16H	suppressor of Ty 16 homolog (S. cerevisiae)	0	0	0	0	1	0	1	0	hsa-miR-1302	-0.1
C15orf41	chromosome 15 open reading frame 41	0	0	0	0	1	0	0	1	hsa-miR-1302	-0.1
STX1B	syntaxin 1B	0	0	0	0	1	0	1	0	hsa-miR-1302	-0.1
C19orf28	chromosome 19 open reading frame 28	0	0	0	0	1	0	1	0	hsa-miR-1302	-0.1
ARHGDIG	Rho GDP dissociation inhibitor (GDI) gamma	0	0	0	0	1	0	1	0	hsa-miR-1302	-0.1
STIM1	stromal interaction molecule 1	0	0	0	0	2	0	1	1	hsa-miR-1302	-0.1
MRPS18A	mitochondrial ribosomal protein S18A	0	0	0	0	1	0	1	0	hsa-miR-1302	-0.1
ZFP90	zinc finger protein 90 homolog (mouse)	0	0	0	0	1	0	0	1	hsa-miR-1302	-0.1
HFE	hemochromatosis	0	0	0	0	1	0	1	0	hsa-miR-1302	-0.1
CDK3	cyclin-dependent kinase 3	0	0	0	0	1	0	0	1	hsa-miR-1302	-0.1
CLCN6	chloride channel 6	0	0	0	0	1	1	0	0	hsa-miR-1302	-0.1
NRIP1	nuclear receptor interacting protein 1	0	0	0	0	1	0	1	0	hsa-miR-1302	-0.1
NKX2-5	NK2 transcription factor related, locus 5 (Drosophila)	0	0	0	0	1	0	1	0	hsa-miR-1302	-0.1
DAG1	dystroglycan 1 (dystrophin-associated glycoprotein 1)	0	0	0	0	1	0	1	0	hsa-miR-1302	-0.1
ZNF516	zinc finger protein 516	0	0	0	0	1	0	1	0	hsa-miR-1302	-0.1
RIMS3	regulating synaptic membrane exocytosis 3	1	0	1	0	1	0	1	0	hsa-miR-1302	-0.1
CNOT6	CCR4-NOT transcription complex, subunit 6	0	0	0	0	1	0	0	1	hsa-miR-1302	-0.1
THUMPD1	THUMP domain containing 1	0	0	0	0	1	0	1	0	hsa-miR-1302	-0.1
TMEM132D	transmembrane protein 132D	0	0	0	0	1	0	1	0	hsa-miR-1302	-0.1
TMEM16F	transmembrane protein 16F	0	0	0	0	1	0	1	0	hsa-miR-1302	-0.1
ANKRD34A	ankyrin repeat domain 34A	0	0	0	0	1	0	0	1	hsa-miR-1302	-0.1
DIAPH2	diaphanous homolog 2 (Drosophila)	0	0	0	0	1	1	0	0	hsa-miR-1302	-0.1
ZNF319	zinc finger protein 319	0	0	0	0	1	0	0	1	hsa-miR-1302	-0.1
PLEKHA2	pleckstrin homology domain containing, family A (phosphoinositide binding specific) member 2	0	0	0	0	1	0	1	0	hsa-miR-1302	-0.1
SYT14	synaptotagmin XIV	0	0	0	0	1	0	0	1	hsa-miR-1302	-0.1
GIMAP8	GTPase, IMAP family member 8	0	0	0	0	1	0	1	0	hsa-miR-1302	-0.1
REXO1	REX1, RNA exonuclease 1 homolog (S. cerevisiae)	0	0	0	0	1	0	1	0	hsa-miR-1302	-0.09
CYB5R3	cytochrome b5 reductase 3	0	0	0	0	1	0	1	0	hsa-miR-1302	-0.09
GOLGA8B	golgi autoantigen, golgin subfamily a, 8B	0	0	0	0	1	0	1	0	hsa-miR-1302	-0.09
CEP63	centrosomal protein 63kDa	0	0	0	0	1	0	0	1	hsa-miR-1302	-0.09
ODZ2	odz, odd Oz/ten-m homolog 2 (Drosophila)	0	0	0	0	1	0	0	1	hsa-miR-1302	-0.09
AQP8	aquaporin 8	0	0	0	0	1	0	1	0	hsa-miR-1302	-0.09
CDK6	cyclin-dependent kinase 6	0	0	0	0	1	1	0	0	hsa-miR-1302	-0.09
VAV2	vav 2 guanine nucleotide exchange factor	0	0	0	0	1	0	1	0	hsa-miR-1302	-0.09
HCN4	hyperpolarization activated cyclic nucleotide-gated potassium channel 4	0	0	0	0	1	0	0	1	hsa-miR-1302	-0.09
ABCB9	ATP-binding cassette, sub-family B (MDR/TAP), member 9	0	0	0	0	1	0	1	0	hsa-miR-1302	-0.09
GCC1	GRIP and coiled-coil domain containing 1	0	0	0	0	1	0	0	1	hsa-miR-1302	-0.09
ANKRD23	ankyrin repeat domain 23	0	0	0	0	2	0	1	1	hsa-miR-1302	-0.09
ZNF549	zinc finger protein 549	0	0	0	0	1	0	1	0	hsa-miR-1302	-0.09
GOLGA8A	golgi autoantigen, golgin subfamily a, 8A	0	0	0	0	1	0	1	0	hsa-miR-1302	-0.09
EIF5	eukaryotic translation initiation factor 5	0	0	0	0	1	0	1	0	hsa-miR-1302	-0.09
P2RY4	pyrimidinergic receptor P2Y, G-protein coupled, 4	0	0	0	0	1	0	1	0	hsa-miR-1302	-0.09
PPL	periplakin	0	0	0	0	1	0	0	1	hsa-miR-1302	-0.09
IKZF1	IKAROS family zinc finger 1 (Ikaros)	0	0	0	0	1	1	0	0	hsa-miR-1302	-0.09
CDR2L	cerebellar degeneration-related protein 2-like	0	0	0	0	2	0	1	1	hsa-miR-1302	-0.09
RAI14	retinoic acid induced 14	0	0	0	0	1	0	1	0	hsa-miR-1302	-0.09
PITPNM2	phosphatidylinositol transfer protein, membrane-associated 2	0	0	0	0	1	0	1	0	hsa-miR-1302	-0.09
QTRTD1	queuine tRNA-ribosyltransferase domain containing 1	0	0	0	0	1	0	1	0	hsa-miR-1302	-0.09
MGC48628	similar to KIAA1680 protein	0	0	0	0	1	0	1	0	hsa-miR-1302	-0.09
AGXT	alanine-glyoxylate aminotransferase	0	0	0	0	1	0	1	0	hsa-miR-1302	-0.09
ZFAND5	zinc finger, AN1-type domain 5	0	0	0	0	1	0	1	0	hsa-miR-1302	-0.09
SLC5A3	solute carrier family 5 (inositol transporters), member 3	0	0	0	0	1	0	1	0	hsa-miR-1302	-0.09
TARDBP	TAR DNA binding protein	0	0	0	0	1	0	1	0	hsa-miR-1302	-0.09
RETNLB	resistin like beta	0	0	0	0	1	0	0	1	hsa-miR-1302	-0.09
ZNF280B	zinc finger protein 280B	0	0	0	0	1	1	0	0	hsa-miR-1302	-0.09
EXOC8	exocyst complex component 8	0	0	0	0	1	0	1	0	hsa-miR-1302	-0.09
PRDM16	PR domain containing 16	0	0	0	0	2	0	1	1	hsa-miR-1302	-0.09
TAP2	transporter 2, ATP-binding cassette, sub-family B (MDR/TAP)	0	0	0	0	1	0	1	0	hsa-miR-1302	-0.09
KRT80	keratin 80	0	0	0	0	1	0	0	1	hsa-miR-1302	-0.09
PNMAL1	PNMA-like 1	0	0	0	0	1	0	0	1	hsa-miR-1302	-0.09
CAMK2G	calcium/calmodulin-dependent protein kinase (CaM kinase) II gamma	0	0	0	0	1	0	1	0	hsa-miR-1302	-0.09
SLC25A1	solute carrier family 25 (mitochondrial carrier; citrate transporter), member 1	0	0	0	0	1	0	1	0	hsa-miR-1302	-0.09
FBXO10	F-box protein 10	0	0	0	0	1	0	0	1	hsa-miR-1302	-0.09
KIAA0141	KIAA0141	0	0	0	0	1	0	0	1	hsa-miR-1302	-0.09
PPFIA4	protein tyrosine phosphatase, receptor type, f polypeptide (PTPRF), interacting protein (liprin), alpha 4	0	0	0	0	1	0	1	0	hsa-miR-1302	-0.09
TAF8	TAF8 RNA polymerase II, TATA box binding protein (TBP)-associated factor, 43kDa	0	0	0	0	1	0	1	0	hsa-miR-1302	-0.09
VAX1	ventral anterior homeobox 1	0	0	0	0	2	1	0	1	hsa-miR-1302	-0.09
PTGS1	prostaglandin-endoperoxide synthase 1 (prostaglandin G/H synthase and cyclooxygenase)	0	0	0	0	1	0	0	1	hsa-miR-1302	-0.09
DAB2	disabled homolog 2, mitogen-responsive phosphoprotein (Drosophila)	0	0	0	0	1	0	0	1	hsa-miR-1302	-0.09
MEST	mesoderm specific transcript homolog (mouse)	0	0	0	0	1	0	1	0	hsa-miR-1302	-0.09
NFKBIE	nuclear factor of kappa light polypeptide gene enhancer in B-cells inhibitor, epsilon	0	0	0	0	1	0	1	0	hsa-miR-1302	-0.09
KRT7	keratin 7	0	0	0	0	1	0	0	1	hsa-miR-1302	-0.09
ARIH2	ariadne homolog 2 (Drosophila)	0	0	0	0	1	0	0	1	hsa-miR-1302	-0.09
EPB41L5	erythrocyte membrane protein band 4.1 like 5	0	0	0	0	1	0	1	0	hsa-miR-1302	-0.09
ANTXR1	anthrax toxin receptor 1	0	0	0	0	1	1	0	0	hsa-miR-1302	-0.09
SLC27A1	solute carrier family 27 (fatty acid transporter), member 1	0	0	0	0	1	0	1	0	hsa-miR-1302	-0.09
TMEM127	transmembrane protein 127	0	0	0	0	2	0	1	1	hsa-miR-1302	-0.09
SRXN1	sulfiredoxin 1 homolog (S. cerevisiae)	0	0	0	0	1	0	0	1	hsa-miR-1302	-0.09
GSTM1	glutathione S-transferase M1	0	0	0	0	1	0	1	0	hsa-miR-1302	-0.09
GSTM2	glutathione S-transferase M2 (muscle)	0	0	0	0	1	0	1	0	hsa-miR-1302	-0.09
GSG1L	GSG1-like	0	0	0	0	1	0	0	1	hsa-miR-1302	-0.09
HEYL	hairy/enhancer-of-split related with YRPW motif-like	0	0	0	0	1	0	0	1	hsa-miR-1302	-0.09
MIOX	myo-inositol oxygenase	0	0	0	0	1	0	1	0	hsa-miR-1302	-0.09
GNG12	guanine nucleotide binding protein (G protein), gamma 12	0	0	0	0	1	0	1	0	hsa-miR-1302	-0.09
RBP5	retinol binding protein 5, cellular	0	0	0	0	1	0	0	1	hsa-miR-1302	-0.09
B3GALT6	UDP-Gal:betaGal beta 1,3-galactosyltransferase polypeptide 6	0	0	0	0	2	0	2	0	hsa-miR-1302	-0.09
USP37	ubiquitin specific peptidase 37	0	0	0	0	1	0	0	1	hsa-miR-1302	-0.09
WASL	Wiskott-Aldrich syndrome-like	0	0	0	0	1	0	0	1	hsa-miR-1302	-0.09
PTPLAD1	protein tyrosine phosphatase-like A domain containing 1	0	0	0	0	1	0	1	0	hsa-miR-1302	-0.09
DRAM	damage-regulated autophagy modulator	0	0	0	0	1	0	1	0	hsa-miR-1302	-0.09
ZC3H12D	zinc finger CCCH-type containing 12D	0	0	0	0	1	0	1	0	hsa-miR-1302	-0.09
AEBP2	AE binding protein 2	0	0	0	0	1	0	0	1	hsa-miR-1302	-0.09
APOF	apolipoprotein F	0	0	0	0	1	0	0	1	hsa-miR-1302	-0.09
GNAI2	guanine nucleotide binding protein (G protein), alpha inhibiting activity polypeptide 2	0	0	0	0	1	0	1	0	hsa-miR-1302	-0.09
RANGAP1	Ran GTPase activating protein 1	0	0	0	0	1	0	1	0	hsa-miR-1302	-0.09
TGOLN2	trans-golgi network protein 2	0	0	0	0	1	0	1	0	hsa-miR-1302	-0.09
ZCCHC14	zinc finger, CCHC domain containing 14	0	0	0	0	2	0	1	1	hsa-miR-1302	-0.09
C7orf20	chromosome 7 open reading frame 20	0	0	0	0	1	0	1	0	hsa-miR-1302	-0.09
DQX1	DEAQ box polypeptide 1 (RNA-dependent ATPase)	0	0	0	0	1	0	0	1	hsa-miR-1302	-0.09
TUBB	tubulin, beta	0	0	0	0	1	0	1	0	hsa-miR-1302	-0.09
HELZ	helicase with zinc finger	0	0	0	0	2	0	0	2	hsa-miR-1302	-0.09
CD83	CD83 molecule	0	0	0	0	1	0	1	0	hsa-miR-1302	-0.09
LCP1	lymphocyte cytosolic protein 1 (L-plastin)	0	0	0	0	1	0	0	1	hsa-miR-1302	-0.09
UBE2G1	ubiquitin-conjugating enzyme E2G 1 (UBC7 homolog, yeast)	0	0	0	0	1	0	1	0	hsa-miR-1302	-0.09
FZD5	frizzled homolog 5 (Drosophila)	0	0	0	0	1	0	1	0	hsa-miR-1302	-0.09
RAD9A	RAD9 homolog A (S. pombe)	0	0	0	0	1	0	1	0	hsa-miR-1302	-0.09
MAPT	microtubule-associated protein tau	0	0	0	0	2	0	1	1	hsa-miR-1302	-0.09
DIS3	DIS3 mitotic control homolog (S. cerevisiae)	0	0	0	0	1	0	0	1	hsa-miR-1302	-0.09
ANKRD50	ankyrin repeat domain 50	0	0	0	0	1	0	1	0	hsa-miR-1302	-0.09
STK11IP	serine/threonine kinase 11 interacting protein	0	0	0	0	1	0	0	1	hsa-miR-1302	-0.09
FBXO36	F-box protein 36	0	0	0	0	1	0	1	0	hsa-miR-1302	-0.09
RNF8	ring finger protein 8	0	0	0	0	1	0	1	0	hsa-miR-1302	-0.08
EFNB2	ephrin-B2	0	0	0	0	1	0	0	1	hsa-miR-1302	-0.08
ERC2	ELKS/RAB6-interacting/CAST family member 2	0	0	0	0	1	0	1	0	hsa-miR-1302	-0.08
SCARA3	scavenger receptor class A, member 3	0	0	0	0	1	0	1	0	hsa-miR-1302	-0.08
GRID1	glutamate receptor, ionotropic, delta 1	0	0	0	0	1	0	1	0	hsa-miR-1302	-0.08
STK35	serine/threonine kinase 35	0	0	0	0	1	0	1	0	hsa-miR-1302	-0.08
ICA1L	islet cell autoantigen 1,69kDa-like	0	0	0	0	1	0	1	0	hsa-miR-1302	-0.08
ZNF282	zinc finger protein 282	0	0	0	0	1	0	0	1	hsa-miR-1302	-0.08
ZNF213	zinc finger protein 213	0	0	0	0	1	0	1	0	hsa-miR-1302	-0.08
GPS2	G protein pathway suppressor 2	1	0	1	0	0	0	0	0	hsa-miR-1302	-0.08
WDR68	WD repeat domain 68	0	0	0	0	1	1	0	0	hsa-miR-1302	-0.08
SETD2	SET domain containing 2	0	0	0	0	1	0	1	0	hsa-miR-1302	-0.08
PGPEP1	pyroglutamyl-peptidase I	0	0	0	0	1	0	1	0	hsa-miR-1302	-0.08
C16orf53	chromosome 16 open reading frame 53	0	0	0	0	1	0	1	0	hsa-miR-1302	-0.08
PEA15	phosphoprotein enriched in astrocytes 15	0	0	0	0	1	0	0	1	hsa-miR-1302	-0.08
SLC24A1	solute carrier family 24 (sodium/potassium/calcium exchanger), member 1	0	0	0	0	1	0	0	1	hsa-miR-1302	-0.08
KLRG1	killer cell lectin-like receptor subfamily G, member 1	0	0	0	0	1	0	0	1	hsa-miR-1302	-0.08
KAT2A	K(lysine) acetyltransferase 2A	0	0	0	0	1	0	1	0	hsa-miR-1302	-0.08
SEC62	SEC62 homolog (S. cerevisiae)	0	0	0	0	1	0	0	1	hsa-miR-1302	-0.08
BAK1	BCL2-antagonist/killer 1	0	0	0	0	1	0	1	0	hsa-miR-1302	-0.08
PDK2	pyruvate dehydrogenase kinase, isozyme 2	0	0	0	0	1	0	1	0	hsa-miR-1302	-0.08
FASN	fatty acid synthase	0	0	0	0	1	0	1	0	hsa-miR-1302	-0.08
DHX32	DEAH (Asp-Glu-Ala-His) box polypeptide 32	0	0	0	0	1	0	0	1	hsa-miR-1302	-0.08
C6orf35	chromosome 6 open reading frame 35	0	0	0	0	1	0	0	1	hsa-miR-1302	-0.08
RANBP10	RAN binding protein 10	1	0	1	0	1	0	1	0	hsa-miR-1302	-0.08
CBLN2	cerebellin 2 precursor	0	0	0	0	1	0	0	1	hsa-miR-1302	-0.08
VPS13B	vacuolar protein sorting 13 homolog B (yeast)	0	0	0	0	1	0	0	1	hsa-miR-1302	-0.08
FAM75B	family with sequence similarity 75, member B	0	0	0	0	1	0	1	0	hsa-miR-1302	-0.08
PTPRU	protein tyrosine phosphatase, receptor type, U	0	0	0	0	1	0	1	0	hsa-miR-1302	-0.08
RASSF4	Ras association (RalGDS/AF-6) domain family member 4	0	0	0	0	1	0	1	0	hsa-miR-1302	-0.08
GNPNAT1	glucosamine-phosphate N-acetyltransferase 1	0	0	0	0	1	0	1	0	hsa-miR-1302	-0.08
ACADVL	acyl-Coenzyme A dehydrogenase, very long chain	0	0	0	0	1	0	1	0	hsa-miR-1302	-0.08
CRELD1	cysteine-rich with EGF-like domains 1	0	0	0	0	1	0	1	0	hsa-miR-1302	-0.08
PSCD3	pleckstrin homology, Sec7 and coiled-coil domains 3	0	0	0	0	1	0	0	1	hsa-miR-1302	-0.08
KIF1C	kinesin family member 1C	0	0	0	0	1	0	1	0	hsa-miR-1302	-0.08
DHX34	DEAH (Asp-Glu-Ala-His) box polypeptide 34	0	0	0	0	1	0	1	0	hsa-miR-1302	-0.08
IPPK	inositol 1,3,4,5,6-pentakisphosphate 2-kinase	0	0	0	0	1	0	1	0	hsa-miR-1302	-0.08
WDR36	WD repeat domain 36	0	0	0	0	1	0	0	1	hsa-miR-1302	-0.08
CTSK	cathepsin K	0	0	0	0	1	0	1	0	hsa-miR-1302	-0.08
FAM86C	family with sequence similarity 86, member C	0	0	0	0	1	0	1	0	hsa-miR-1302	-0.08
STC1	stanniocalcin 1	0	0	0	0	1	0	1	0	hsa-miR-1302	-0.08
NAPA	N-ethylmaleimide-sensitive factor attachment protein, alpha	0	0	0	0	1	0	1	0	hsa-miR-1302	-0.08
NNAT	neuronatin	0	0	0	0	1	0	1	0	hsa-miR-1302	-0.08
ZNF518A	zinc finger protein 518A	0	0	0	0	1	0	0	1	hsa-miR-1302	-0.08
TRIM2	tripartite motif-containing 2	0	0	0	0	1	0	1	0	hsa-miR-1302	-0.08
ABI3	ABI gene family, member 3	0	0	0	0	1	0	0	1	hsa-miR-1302	-0.08
C15orf42	chromosome 15 open reading frame 42	0	0	0	0	1	0	0	1	hsa-miR-1302	-0.08
FBXO44	F-box protein 44	0	0	0	0	1	0	1	0	hsa-miR-1302	-0.08
SSR1	signal sequence receptor, alpha (translocon-associated protein alpha)	0	0	0	0	1	0	1	0	hsa-miR-1302	-0.08
BZRAP1	benzodiazapine receptor (peripheral) associated protein 1	0	0	0	0	1	0	1	0	hsa-miR-1302	-0.08
NMNAT2	nicotinamide nucleotide adenylyltransferase 2	0	0	0	0	1	0	1	0	hsa-miR-1302	-0.08
WDR42A	WD repeat domain 42A	0	0	0	0	1	0	1	0	hsa-miR-1302	-0.08
CCNJL	cyclin J-like	0	0	0	0	1	0	1	0	hsa-miR-1302	-0.08
ATPAF1	ATP synthase mitochondrial F1 complex assembly factor 1	0	0	0	0	1	0	0	1	hsa-miR-1302	-0.08
FGFR3	fibroblast growth factor receptor 3 (achondroplasia, thanatophoric dwarfism)	0	0	0	0	1	0	1	0	hsa-miR-1302	-0.08
LTA	lymphotoxin alpha (TNF superfamily, member 1)	0	0	0	0	1	0	1	0	hsa-miR-1302	-0.08
SYTL3	synaptotagmin-like 3	0	0	0	0	1	0	1	0	hsa-miR-1302	-0.08
CHML	choroideremia-like (Rab escort protein 2)	0	0	0	0	1	0	1	0	hsa-miR-1302	-0.08
T	T, brachyury homolog (mouse)	0	0	0	0	1	0	1	0	hsa-miR-1302	-0.08
MMP11	matrix metallopeptidase 11 (stromelysin 3)	0	0	0	0	1	0	1	0	hsa-miR-1302	-0.08
LSM4	LSM4 homolog, U6 small nuclear RNA associated (S. cerevisiae)	0	0	0	0	1	0	0	1	hsa-miR-1302	-0.08
TBC1D2	TBC1 domain family, member 2	0	0	0	0	1	0	1	0	hsa-miR-1302	-0.08
PRMT8	protein arginine methyltransferase 8	0	0	0	0	1	0	0	1	hsa-miR-1302	-0.08
DDA1	DET1 and DDB1 associated 1	0	0	0	0	1	0	1	0	hsa-miR-1302	-0.08
NKAIN4	Na+/K+ transporting ATPase interacting 4	0	0	0	0	1	0	0	1	hsa-miR-1302	-0.08
RBM33	RNA binding motif protein 33	0	0	0	0	2	0	2	0	hsa-miR-1302	-0.07
SYK	spleen tyrosine kinase	0	0	0	0	1	0	1	0	hsa-miR-1302	-0.07
SLC8A2	solute carrier family 8 (sodium-calcium exchanger), member 2	0	0	0	0	1	0	1	0	hsa-miR-1302	-0.07
SESN2	sestrin 2	0	0	0	0	1	0	1	0	hsa-miR-1302	-0.07
HLA-DQB1	major histocompatibility complex, class II, DQ beta 1	0	0	0	0	1	0	0	1	hsa-miR-1302	-0.07
CD96	CD96 molecule	0	0	0	0	1	0	0	1	hsa-miR-1302	-0.07
BTBD9	BTB (POZ) domain containing 9	0	0	0	0	1	0	1	0	hsa-miR-1302	-0.07
PPP1R13B	protein phosphatase 1, regulatory (inhibitor) subunit 13B	0	0	0	0	1	0	1	0	hsa-miR-1302	-0.07
ZDHHC14	zinc finger, DHHC-type containing 14	0	0	0	0	1	0	1	0	hsa-miR-1302	-0.07
RELT	RELT tumor necrosis factor receptor	0	0	0	0	1	0	1	0	hsa-miR-1302	-0.07
WDR81	WD repeat domain 81	0	0	0	0	1	0	1	0	hsa-miR-1302	-0.07
KY	kyphoscoliosis peptidase	0	0	0	0	1	0	1	0	hsa-miR-1302	-0.07
DMBX1	diencephalon/mesencephalon homeobox 1	0	0	0	0	1	0	1	0	hsa-miR-1302	-0.07
CLRN1	clarin 1	0	0	0	0	1	0	0	1	hsa-miR-1302	-0.07
SLC35E1	solute carrier family 35, member E1	0	0	0	0	1	0	0	1	hsa-miR-1302	-0.07
LOC440348	similar to nuclear pore complex interacting protein	0	0	0	0	1	1	0	0	hsa-miR-1302	-0.07
GTF2IRD2B	GTF2I repeat domain containing 2B	0	0	0	0	1	0	0	1	hsa-miR-1302	-0.07
PIK3R3	phosphoinositide-3-kinase, regulatory subunit 3 (gamma)	0	0	0	0	1	0	1	0	hsa-miR-1302	-0.07
ESRRG	estrogen-related receptor gamma	0	0	0	0	1	0	0	1	hsa-miR-1302	-0.07
KIF1A	kinesin family member 1A	0	0	0	0	2	0	2	0	hsa-miR-1302	-0.07
NCAN	neurocan	0	0	0	0	1	0	1	0	hsa-miR-1302	-0.07
KIAA1549	KIAA1549	0	0	0	0	1	0	1	0	hsa-miR-1302	-0.07
GTF2IRD2	GTF2I repeat domain containing 2	0	0	0	0	1	0	0	1	hsa-miR-1302	-0.07
ZNF775	zinc finger protein 775	0	0	0	0	1	0	0	1	hsa-miR-1302	-0.07
POM121C	POM121 membrane glycoprotein C	0	0	0	0	1	0	1	0	hsa-miR-1302	-0.07
C16orf5	chromosome 16 open reading frame 5	0	0	0	0	1	0	1	0	hsa-miR-1302	-0.07
FLCN	folliculin	0	0	0	0	1	0	1	0	hsa-miR-1302	-0.07
WHSC1	Wolf-Hirschhorn syndrome candidate 1	0	0	0	0	2	0	2	0	hsa-miR-1302	-0.07
PDHA1	pyruvate dehydrogenase (lipoamide) alpha 1	0	0	0	0	1	0	1	0	hsa-miR-1302	-0.07
COPS8	COP9 constitutive photomorphogenic homolog subunit 8 (Arabidopsis)	0	0	0	0	1	0	1	0	hsa-miR-1302	-0.07
EPB41L1	erythrocyte membrane protein band 4.1-like 1	0	0	0	0	2	0	2	0	hsa-miR-1302	-0.07
C10orf57	chromosome 10 open reading frame 57	0	0	0	0	1	0	1	0	hsa-miR-1302	-0.07
POM121	POM121 membrane glycoprotein (rat)	0	0	0	0	1	0	1	0	hsa-miR-1302	-0.07
DND1	dead end homolog 1 (zebrafish)	0	0	0	0	1	0	1	0	hsa-miR-1302	-0.07
RAB43	RAB43, member RAS oncogene family	0	0	0	0	1	0	1	0	hsa-miR-1302	-0.07
CDKN2D	cyclin-dependent kinase inhibitor 2D (p19, inhibits CDK4)	0	0	0	0	1	0	0	1	hsa-miR-1302	-0.07
MYOD1	myogenic differentiation 1	0	0	0	0	1	0	0	1	hsa-miR-1302	-0.07
PRKCE	protein kinase C, epsilon	0	0	0	0	1	0	1	0	hsa-miR-1302	-0.07
GPA33	glycoprotein A33 (transmembrane)	0	0	0	0	1	0	1	0	hsa-miR-1302	-0.07
BACE1	beta-site APP-cleaving enzyme 1	1	0	1	0	0	0	0	0	hsa-miR-1302	-0.07
PDAP1	PDGFA associated protein 1	0	0	0	0	1	0	1	0	hsa-miR-1302	-0.07
2009-09-03	septin 3	0	0	0	0	1	0	1	0	hsa-miR-1302	-0.07
GPR81	G protein-coupled receptor 81	0	0	0	0	1	0	1	0	hsa-miR-1302	-0.07
KIF6	kinesin family member 6	0	0	0	0	1	0	1	0	hsa-miR-1302	-0.07
PPP3R2	protein phosphatase 3 (formerly 2B), regulatory subunit B, beta isoform	0	0	0	0	2	0	2	0	hsa-miR-1302	-0.07
SLC38A10	solute carrier family 38, member 10	0	0	0	0	1	0	0	1	hsa-miR-1302	-0.07
CLCC1	chloride channel CLIC-like 1	0	0	0	0	1	0	1	0	hsa-miR-1302	-0.07
C9orf5	chromosome 9 open reading frame 5	0	0	0	0	1	1	0	0	hsa-miR-1302	-0.07
NID1	nidogen 1	0	0	0	0	1	0	1	0	hsa-miR-1302	-0.07
MYT1	myelin transcription factor 1	0	0	0	0	1	0	1	0	hsa-miR-1302	-0.07
CTTN	cortactin	0	0	0	0	1	0	1	0	hsa-miR-1302	-0.07
SURF6	surfeit 6	0	0	0	0	1	0	1	0	hsa-miR-1302	-0.07
SLC7A8	solute carrier family 7 (cationic amino acid transporter, y+ system), member 8	0	0	0	0	1	0	1	0	hsa-miR-1302	-0.07
DHCR24	24-dehydrocholesterol reductase	0	0	0	0	1	0	1	0	hsa-miR-1302	-0.07
UBQLN4	ubiquilin 4	0	0	0	0	1	0	0	1	hsa-miR-1302	-0.07
KRT82	keratin 82	0	0	0	0	1	0	1	0	hsa-miR-1302	-0.07
PRKCA	protein kinase C, alpha	0	0	0	0	1	0	1	0	hsa-miR-1302	-0.07
GARNL4	GTPase activating Rap/RanGAP domain-like 4	0	0	0	0	2	0	2	0	hsa-miR-1302	-0.07
NAV2	neuron navigator 2	0	0	0	0	1	0	1	0	hsa-miR-1302	-0.07
PTPN3	protein tyrosine phosphatase, non-receptor type 3	0	0	0	0	1	0	1	0	hsa-miR-1302	-0.07
PDE10A	phosphodiesterase 10A	0	0	0	0	1	0	1	0	hsa-miR-1302	-0.07
IFT140	intraflagellar transport 140 homolog (Chlamydomonas)	0	0	0	0	1	0	1	0	hsa-miR-1302	-0.07
GPR107	G protein-coupled receptor 107	0	0	0	0	2	1	1	0	hsa-miR-1302	-0.07
C12orf34	chromosome 12 open reading frame 34	0	0	0	0	1	0	1	0	hsa-miR-1302	-0.07
GLT1D1	glycosyltransferase 1 domain containing 1	0	0	0	0	1	0	1	0	hsa-miR-1302	-0.07
SYT9	synaptotagmin IX	0	0	0	0	1	0	1	0	hsa-miR-1302	-0.07
KRTAP10-7	keratin associated protein 10-7	0	0	0	0	1	0	1	0	hsa-miR-1302	-0.07
SLC29A4	solute carrier family 29 (nucleoside transporters), member 4	0	0	0	0	1	0	1	0	hsa-miR-1302	-0.07
DDX11	DEAD/H (Asp-Glu-Ala-Asp/His) box polypeptide 11 (CHL1-like helicase homolog, S. cerevisiae)	0	0	0	0	1	0	1	0	hsa-miR-1302	-0.07
KRT72	keratin 72	0	0	0	0	1	0	0	1	hsa-miR-1302	-0.07
C1orf27	chromosome 1 open reading frame 27	0	0	0	0	1	0	0	1	hsa-miR-1302	-0.07
ETV3L	ets variant gene 3-like	0	0	0	0	1	0	1	0	hsa-miR-1302	-0.07
SLC38A1	solute carrier family 38, member 1	0	0	0	0	1	0	1	0	hsa-miR-1302	-0.07
FOXA2	forkhead box A2	0	0	0	0	1	0	0	1	hsa-miR-1302	-0.07
C17orf45	chromosome 17 open reading frame 45	0	0	0	0	1	0	0	1	hsa-miR-1302	-0.07
TBX19	T-box 19	0	0	0	0	1	0	0	1	hsa-miR-1302	-0.07
CC2D1B	coiled-coil and C2 domain containing 1B	0	0	0	0	2	0	2	0	hsa-miR-1302	-0.07
C14orf43	chromosome 14 open reading frame 43	1	1	0	0	0	0	0	0	hsa-miR-1302	-0.07
ZNF787	zinc finger protein 787	0	0	0	0	1	0	1	0	hsa-miR-1302	-0.07
CYLD	cylindromatosis (turban tumor syndrome)	0	0	0	0	1	0	1	0	hsa-miR-1302	-0.07
PAICS	phosphoribosylaminoimidazole carboxylase, phosphoribosylaminoimidazole succinocarboxamide synthetase	0	0	0	0	1	0	1	0	hsa-miR-1302	-0.07
FYN	FYN oncogene related to SRC, FGR, YES	0	0	0	0	1	0	1	0	hsa-miR-1302	-0.07
ARHGEF12	Rho guanine nucleotide exchange factor (GEF) 12	0	0	0	0	1	0	0	1	hsa-miR-1302	-0.07
PLXNA4	plexin A4	0	0	0	0	2	0	2	0	hsa-miR-1302	-0.07
ROGDI	rogdi homolog (Drosophila)	0	0	0	0	1	0	1	0	hsa-miR-1302	-0.07
AP1M1	adaptor-related protein complex 1, mu 1 subunit	0	0	0	0	1	0	1	0	hsa-miR-1302	-0.07
PTGIS	prostaglandin I2 (prostacyclin) synthase	0	0	0	0	2	0	2	0	hsa-miR-1302	-0.06
EPO	erythropoietin	0	0	0	0	1	0	1	0	hsa-miR-1302	-0.06
ATG9A	ATG9 autophagy related 9 homolog A (S. cerevisiae)	0	0	0	0	1	0	1	0	hsa-miR-1302	-0.06
RABEP1	rabaptin, RAB GTPase binding effector protein 1	0	0	0	0	1	0	1	0	hsa-miR-1302	-0.06
CCNF	cyclin F	0	0	0	0	1	0	1	0	hsa-miR-1302	-0.06
NCBP1	nuclear cap binding protein subunit 1, 80kDa	0	0	0	0	1	0	1	0	hsa-miR-1302	-0.06
CCDC25	coiled-coil domain containing 25	0	0	0	0	1	0	1	0	hsa-miR-1302	-0.06
AGPAT5	1-acylglycerol-3-phosphate O-acyltransferase 5 (lysophosphatidic acid acyltransferase, epsilon)	0	0	0	0	1	0	1	0	hsa-miR-1302	-0.06
PPM1H	protein phosphatase 1H (PP2C domain containing)	0	0	0	0	1	0	1	0	hsa-miR-1302	-0.06
CAMKV	CaM kinase-like vesicle-associated	0	0	0	0	1	0	1	0	hsa-miR-1302	-0.06
RASL10A	RAS-like, family 10, member A	0	0	0	0	1	0	0	1	hsa-miR-1302	-0.06
DPF3	D4, zinc and double PHD fingers, family 3	0	0	0	0	1	0	0	1	hsa-miR-1302	-0.06
IPO9	importin 9	0	0	0	0	1	0	1	0	hsa-miR-1302	-0.06
CXCL16	chemokine (C-X-C motif) ligand 16	0	0	0	0	1	0	0	1	hsa-miR-1302	-0.06
XYLT1	xylosyltransferase I	0	0	0	0	2	0	1	1	hsa-miR-1302	-0.06
SFT2D3	SFT2 domain containing 3	0	0	0	0	1	0	0	1	hsa-miR-1302	-0.06
NKD2	naked cuticle homolog 2 (Drosophila)	0	0	0	0	1	0	1	0	hsa-miR-1302	-0.06
ZNF445	zinc finger protein 445	0	0	0	0	1	1	0	0	hsa-miR-1302	-0.06
GLI3	GLI-Kruppel family member GLI3 (Greig cephalopolysyndactyly syndrome)	0	0	0	0	1	0	1	0	hsa-miR-1302	-0.06
IDS	iduronate 2-sulfatase (Hunter syndrome)	0	0	0	0	1	0	1	0	hsa-miR-1302	-0.06
HDAC5	histone deacetylase 5	0	0	0	0	1	0	1	0	hsa-miR-1302	-0.06
NUDCD3	NudC domain containing 3	0	0	0	0	2	0	2	0	hsa-miR-1302	-0.06
KCMF1	potassium channel modulatory factor 1	0	0	0	0	1	0	1	0	hsa-miR-1302	-0.06
APCDD1L	adenomatosis polyposis coli down-regulated 1-like	0	0	0	0	1	0	1	0	hsa-miR-1302	-0.06
C21orf2	chromosome 21 open reading frame 2	0	0	0	0	1	0	1	0	hsa-miR-1302	-0.06
MESDC2	mesoderm development candidate 2	0	0	0	0	1	0	1	0	hsa-miR-1302	-0.06
MAFG	v-maf musculoaponeurotic fibrosarcoma oncogene homolog G (avian)	0	0	0	0	1	0	1	0	hsa-miR-1302	-0.06
FLJ43582	FLJ43582 protein	0	0	0	0	1	0	0	1	hsa-miR-1302	-0.06
TSC1	tuberous sclerosis 1	0	0	0	0	2	0	1	1	hsa-miR-1302	-0.06
CACNA1D	calcium channel, voltage-dependent, L type, alpha 1D subunit	0	0	0	0	1	0	0	1	hsa-miR-1302	-0.06
RGS7BP	regulator of G-protein signaling 7 binding protein	0	0	0	0	1	0	0	1	hsa-miR-1302	-0.06
MSN	moesin	0	0	0	0	1	0	1	0	hsa-miR-1302	-0.06
PBX2	pre-B-cell leukemia homeobox 2	1	0	1	0	0	0	0	0	hsa-miR-1302	-0.06
TRIM3	tripartite motif-containing 3	0	0	0	0	1	0	0	1	hsa-miR-1302	-0.06
EIF4H	eukaryotic translation initiation factor 4H	0	0	0	0	1	0	1	0	hsa-miR-1302	-0.06
LMF1	lipase maturation factor 1	0	0	0	0	1	0	1	0	hsa-miR-1302	-0.06
LRRC27	leucine rich repeat containing 27	0	0	0	0	1	0	1	0	hsa-miR-1302	-0.06
UBE3B	ubiquitin protein ligase E3B	0	0	0	0	2	0	2	0	hsa-miR-1302	-0.06
TCOF1	Treacher Collins-Franceschetti syndrome 1	0	0	0	0	2	0	2	0	hsa-miR-1302	-0.06
FAM107A	family with sequence similarity 107, member A	0	0	0	0	1	0	0	1	hsa-miR-1302	-0.06
PACS2	phosphofurin acidic cluster sorting protein 2	0	0	0	0	1	0	1	0	hsa-miR-1302	-0.06
RRAD	Ras-related associated with diabetes	0	0	0	0	1	0	0	1	hsa-miR-1302	-0.06
SH3PXD2A	SH3 and PX domains 2A	0	0	0	0	2	0	0	2	hsa-miR-1302	-0.06
EP400	E1A binding protein p400	0	0	0	0	1	0	1	0	hsa-miR-1302	-0.06
C7orf49	chromosome 7 open reading frame 49	0	0	0	0	1	0	0	1	hsa-miR-1302	-0.06
PTGES2	prostaglandin E synthase 2	0	0	0	0	1	0	1	0	hsa-miR-1302	-0.06
CYP19A1	cytochrome P450, family 19, subfamily A, polypeptide 1	0	0	0	0	1	0	0	1	hsa-miR-1302	-0.06
SMAD4	SMAD family member 4	0	0	0	0	1	0	1	0	hsa-miR-1302	-0.06
SGTA	small glutamine-rich tetratricopeptide repeat (TPR)-containing, alpha	0	0	0	0	1	0	1	0	hsa-miR-1302	-0.06
CD6	CD6 molecule	0	0	0	0	1	0	1	0	hsa-miR-1302	-0.06
NSFL1C	NSFL1 (p97) cofactor (p47)	0	0	0	0	1	0	1	0	hsa-miR-1302	-0.06
WBSCR17	Williams-Beuren syndrome chromosome region 17	0	0	0	0	1	0	1	0	hsa-miR-1302	-0.06
VASN	vasorin	0	0	0	0	1	0	0	1	hsa-miR-1302	-0.06
C9orf75	chromosome 9 open reading frame 75	0	0	0	0	1	0	1	0	hsa-miR-1302	-0.06
CXCR5	chemokine (C-X-C motif) receptor 5	0	0	0	0	1	0	1	0	hsa-miR-1302	-0.06
APBA2	amyloid beta (A4) precursor protein-binding, family A, member 2	0	0	0	0	1	0	0	1	hsa-miR-1302	-0.06
ARFGEF2	ADP-ribosylation factor guanine nucleotide-exchange factor 2 (brefeldin A-inhibited)	0	0	0	0	1	0	0	1	hsa-miR-1302	-0.06
TMED2	transmembrane emp24 domain trafficking protein 2	0	0	0	0	1	0	1	0	hsa-miR-1302	-0.06
SYNPO	synaptopodin	0	0	0	0	1	0	1	0	hsa-miR-1302	-0.06
WBP1	WW domain binding protein 1	0	0	0	0	1	0	0	1	hsa-miR-1302	-0.06
PLSCR3	phospholipid scramblase 3	0	0	0	0	1	0	1	0	hsa-miR-1302	-0.06
OTUB2	OTU domain, ubiquitin aldehyde binding 2	0	0	0	0	2	0	2	0	hsa-miR-1302	-0.06
MOBKL2A	MOB1, Mps One Binder kinase activator-like 2A (yeast)	0	0	0	0	1	0	1	0	hsa-miR-1302	-0.06
GRASP	GRP1 (general receptor for phosphoinositides 1)-associated scaffold protein	0	0	0	0	1	0	1	0	hsa-miR-1302	-0.06
SBK1	SH3-binding domain kinase 1	0	0	0	0	3	0	3	0	hsa-miR-1302	-0.06
FLOT2	flotillin 2	0	0	0	0	1	0	0	1	hsa-miR-1302	-0.06
MAPK8IP1	mitogen-activated protein kinase 8 interacting protein 1	0	0	0	0	1	0	1	0	hsa-miR-1302	-0.06
NDOR1	NADPH dependent diflavin oxidoreductase 1	0	0	0	0	1	0	1	0	hsa-miR-1302	-0.06
VANGL2	vang-like 2 (van gogh, Drosophila)	0	0	0	0	1	0	1	0	hsa-miR-1302	-0.06
OLFML2A	olfactomedin-like 2A	0	0	0	0	1	1	0	0	hsa-miR-1302	-0.06
PAIP2B	poly(A) binding protein interacting protein 2B	0	0	0	0	1	0	0	1	hsa-miR-1302	-0.06
CDKL5	cyclin-dependent kinase-like 5	0	0	0	0	1	0	0	1	hsa-miR-1302	-0.06
ARHGEF7	Rho guanine nucleotide exchange factor (GEF) 7	0	0	0	0	1	0	1	0	hsa-miR-1302	-0.06
CDC25B	cell division cycle 25 homolog B (S. pombe)	0	0	0	0	1	0	1	0	hsa-miR-1302	-0.06
ST3GAL3	ST3 beta-galactoside alpha-2,3-sialyltransferase 3	0	0	0	0	1	0	1	0	hsa-miR-1302	-0.06
CELSR1	cadherin, EGF LAG seven-pass G-type receptor 1 (flamingo homolog, Drosophila)	0	0	0	0	1	0	1	0	hsa-miR-1302	-0.06
ZNF589	zinc finger protein 589	0	0	0	0	1	0	0	1	hsa-miR-1302	-0.06
CLN6	ceroid-lipofuscinosis, neuronal 6, late infantile, variant	0	0	0	0	1	0	0	1	hsa-miR-1302	-0.06
FOXP3	forkhead box P3	0	0	0	0	1	0	0	1	hsa-miR-1302	-0.05
HOXB3	homeobox B3	0	0	0	0	1	0	1	0	hsa-miR-1302	-0.05
SENP1	SUMO1/sentrin specific peptidase 1	0	0	0	0	1	0	0	1	hsa-miR-1302	-0.05
LSG1	large subunit GTPase 1 homolog (S. cerevisiae)	0	0	0	0	1	0	0	1	hsa-miR-1302	-0.05
ARHGAP27	Rho GTPase activating protein 27	0	0	0	0	1	0	1	0	hsa-miR-1302	-0.05
ZSCAN2	zinc finger and SCAN domain containing 2	0	0	0	0	1	0	1	0	hsa-miR-1302	-0.05
TOR1A	torsin family 1, member A (torsin A)	0	0	0	0	1	0	1	0	hsa-miR-1302	-0.05
EMD	emerin (Emery-Dreifuss muscular dystrophy)	0	0	0	0	1	0	1	0	hsa-miR-1302	-0.05
SLFN11	schlafen family member 11	0	0	0	0	1	0	1	0	hsa-miR-1302	-0.05
ALOX15	arachidonate 15-lipoxygenase	0	0	0	0	1	0	1	0	hsa-miR-1302	-0.05
HDLBP	high density lipoprotein binding protein	0	0	0	0	1	0	1	0	hsa-miR-1302	-0.05
C9orf69	chromosome 9 open reading frame 69	0	0	0	0	1	1	0	0	hsa-miR-1302	-0.05
LDLRAD3	low density lipoprotein receptor class A domain containing 3	0	0	0	0	1	0	0	1	hsa-miR-1302	-0.05
FRMD8	FERM domain containing 8	0	0	0	0	1	0	1	0	hsa-miR-1302	-0.05
UNC13A	unc-13 homolog A (C. elegans)	0	0	0	0	1	0	1	0	hsa-miR-1302	-0.05
CLIP3	CAP-GLY domain containing linker protein 3	0	0	0	0	1	0	0	1	hsa-miR-1302	-0.05
BNC2	basonuclin 2	0	0	0	0	1	0	1	0	hsa-miR-1302	-0.05
ADAMTSL4	ADAMTS-like 4	0	0	0	0	1	0	1	0	hsa-miR-1302	-0.05
UBE2O	ubiquitin-conjugating enzyme E2O	0	0	0	0	1	0	1	0	hsa-miR-1302	-0.05
RASGEF1A	RasGEF domain family, member 1A	0	0	0	0	1	0	0	1	hsa-miR-1302	-0.05
SMG7	Smg-7 homolog, nonsense mediated mRNA decay factor (C. elegans)	0	0	0	0	1	0	1	0	hsa-miR-1302	-0.05
YWHAB	tyrosine 3-monooxygenase/tryptophan 5-monooxygenase activation protein, beta polypeptide	0	0	0	0	1	0	0	1	hsa-miR-1302	-0.05
BAP1	BRCA1 associated protein-1 (ubiquitin carboxy-terminal hydrolase)	0	0	0	0	2	0	1	1	hsa-miR-1302	-0.05
STAB1	stabilin 1	0	0	0	0	1	0	1	0	hsa-miR-1302	-0.05
HDAC11	histone deacetylase 11	0	0	0	0	1	0	1	0	hsa-miR-1302	-0.05
CYP2S1	cytochrome P450, family 2, subfamily S, polypeptide 1	0	0	0	0	1	0	1	0	hsa-miR-1302	-0.05
C1orf21	chromosome 1 open reading frame 21	0	0	0	0	2	0	1	1	hsa-miR-1302	-0.05
NRIP2	nuclear receptor interacting protein 2	0	0	0	0	1	0	1	0	hsa-miR-1302	-0.05
CCDC24	coiled-coil domain containing 24	0	0	0	0	1	0	0	1	hsa-miR-1302	-0.05
CCDC117	coiled-coil domain containing 117	0	0	0	0	1	0	0	1	hsa-miR-1302	-0.05
TAL1	T-cell acute lymphocytic leukemia 1	0	0	0	0	1	0	0	1	hsa-miR-1302	-0.05
WT1	Wilms tumor 1	0	0	0	0	1	0	1	0	hsa-miR-1302	-0.05
ZNF704	zinc finger protein 704	0	0	0	0	1	0	1	0	hsa-miR-1302	-0.05
PRELP	proline/arginine-rich end leucine-rich repeat protein	0	0	0	0	2	0	1	1	hsa-miR-1302	-0.05
CNNM1	cyclin M1	0	0	0	0	1	0	0	1	hsa-miR-1302	-0.05
LOXL4	lysyl oxidase-like 4	0	0	0	0	1	0	0	1	hsa-miR-1302	-0.05
RORC	RAR-related orphan receptor C	0	0	0	0	1	0	0	1	hsa-miR-1302	-0.05
SLC30A2	solute carrier family 30 (zinc transporter), member 2	0	0	0	0	1	0	1	0	hsa-miR-1302	-0.05
IFNGR2	interferon gamma receptor 2 (interferon gamma transducer 1)	0	0	0	0	1	0	1	0	hsa-miR-1302	-0.05
CSDC2	cold shock domain containing C2, RNA binding	0	0	0	0	1	0	1	0	hsa-miR-1302	-0.05
FLJ21438	hypothetical protein FLJ21438	0	0	0	0	1	0	0	1	hsa-miR-1302	-0.05
SURF4	surfeit 4	0	0	0	0	1	0	0	1	hsa-miR-1302	-0.05
PRUNE	prune homolog (Drosophila)	0	0	0	0	1	0	1	0	hsa-miR-1302	-0.05
SEMA4A	sema domain, immunoglobulin domain (Ig), transmembrane domain (TM) and short cytoplasmic domain, (semaphorin) 4A	0	0	0	0	1	0	1	0	hsa-miR-1302	-0.05
APOLD1	apolipoprotein L domain containing 1	0	0	0	0	1	0	1	0	hsa-miR-1302	-0.05
DVL1	dishevelled, dsh homolog 1 (Drosophila)	0	0	0	0	2	0	2	0	hsa-miR-1302	-0.05
FAIM2	Fas apoptotic inhibitory molecule 2	0	0	0	0	1	0	1	0	hsa-miR-1302	-0.05
EEF2K	eukaryotic elongation factor-2 kinase	0	0	0	0	1	0	0	1	hsa-miR-1302	-0.05
SUFU	suppressor of fused homolog (Drosophila)	0	0	0	0	1	0	1	0	hsa-miR-1302	-0.05
FEV	FEV (ETS oncogene family)	0	0	0	0	1	0	1	0	hsa-miR-1302	-0.05
PLA2G2F	phospholipase A2, group IIF	0	0	0	0	1	0	1	0	hsa-miR-1302	-0.05
SENP5	SUMO1/sentrin specific peptidase 5	0	0	0	0	1	0	1	0	hsa-miR-1302	-0.05
GPR153	G protein-coupled receptor 153	0	0	0	0	1	0	1	0	hsa-miR-1302	-0.05
USP54	ubiquitin specific peptidase 54	0	0	0	0	1	0	0	1	hsa-miR-1302	-0.05
TMEM200B	transmembrane protein 200B	0	0	0	0	1	0	0	1	hsa-miR-1302	-0.04
KDR	kinase insert domain receptor (a type III receptor tyrosine kinase)	0	0	0	0	1	0	0	1	hsa-miR-1302	-0.04
CD84	CD84 molecule	0	0	0	0	1	0	1	0	hsa-miR-1302	-0.04
SHPK	sedoheptulokinase	0	0	0	0	1	0	0	1	hsa-miR-1302	-0.04
EMILIN3	elastin microfibril interfacer 3	0	0	0	0	1	0	1	0	hsa-miR-1302	-0.04
PHLPP	PH domain and leucine rich repeat protein phosphatase	0	0	0	0	1	0	1	0	hsa-miR-1302	-0.04
CAPN3	calpain 3, (p94)	0	0	0	0	1	0	1	0	hsa-miR-1302	-0.04
C1orf116	chromosome 1 open reading frame 116	0	0	0	0	1	0	0	1	hsa-miR-1302	-0.04
FAM89B	family with sequence similarity 89, member B	0	0	0	0	1	0	0	1	hsa-miR-1302	-0.04
TFAP2B	transcription factor AP-2 beta (activating enhancer binding protein 2 beta)	0	0	0	0	1	0	0	1	hsa-miR-1302	-0.04
TNFSF13	tumor necrosis factor (ligand) superfamily, member 13	0	0	0	0	1	0	0	1	hsa-miR-1302	-0.04
EFNB1	ephrin-B1	0	0	0	0	2	0	2	0	hsa-miR-1302	-0.04
GGA3	golgi associated, gamma adaptin ear containing, ARF binding protein 3	0	0	0	0	1	0	1	0	hsa-miR-1302	-0.04
HPCAL4	hippocalcin like 4	0	0	0	0	2	0	1	1	hsa-miR-1302	-0.04
ZFYVE1	zinc finger, FYVE domain containing 1	0	0	0	0	1	0	0	1	hsa-miR-1302	-0.04
KIAA0999	KIAA0999 protein	0	0	0	0	1	0	1	0	hsa-miR-1302	-0.04
CNP	2',3'-cyclic nucleotide 3' phosphodiesterase	0	0	0	0	2	0	2	0	hsa-miR-1302	-0.04
BRF1	BRF1 homolog, subunit of RNA polymerase III transcription initiation factor IIIB (S. cerevisiae)	0	0	0	0	1	0	1	0	hsa-miR-1302	-0.04
ADORA1	adenosine A1 receptor	0	0	0	0	1	0	1	0	hsa-miR-1302	-0.04
TMEM16G	transmembrane protein 16G	0	0	0	0	1	0	1	0	hsa-miR-1302	-0.04
SLC18A3	solute carrier family 18 (vesicular acetylcholine), member 3	0	0	0	0	1	0	1	0	hsa-miR-1302	-0.04
STX1A	syntaxin 1A (brain)	0	0	0	0	1	0	1	0	hsa-miR-1302	-0.04
RAB26	RAB26, member RAS oncogene family	0	0	0	0	1	0	0	1	hsa-miR-1302	-0.04
CEACAM19	carcinoembryonic antigen-related cell adhesion molecule 19	0	0	0	0	1	0	0	1	hsa-miR-1302	-0.04
TNFSF12-TNFSF13	TNFSF12-TNFSF13	0	0	0	0	1	0	0	1	hsa-miR-1302	-0.04
MTERFD2	MTERF domain containing 2	0	0	0	0	1	0	1	0	hsa-miR-1302	-0.04
KCTD21	potassium channel tetramerisation domain containing 21	0	0	0	0	2	0	2	0	hsa-miR-1302	-0.04
GUCY2D	guanylate cyclase 2D, membrane (retina-specific)	0	0	0	0	1	0	1	0	hsa-miR-1302	-0.04
CRYAA	crystallin, alpha A	0	0	0	0	1	0	1	0	hsa-miR-1302	-0.04
SPTB	spectrin, beta, erythrocytic (includes spherocytosis, clinical type I)	0	0	0	0	1	0	1	0	hsa-miR-1302	-0.04
ATF3	activating transcription factor 3	0	0	0	0	1	0	1	0	hsa-miR-1302	-0.04
LYRM2	LYR motif containing 2	0	0	0	0	1	0	0	1	hsa-miR-1302	-0.04
CACNB1	calcium channel, voltage-dependent, beta 1 subunit	0	0	0	0	1	0	1	0	hsa-miR-1302	-0.04
LOC57228	small trans-membrane and glycosylated protein	0	0	0	0	1	0	0	1	hsa-miR-1302	-0.04
SMTNL2	smoothelin-like 2	0	0	0	0	1	0	0	1	hsa-miR-1302	-0.04
ABHD4	abhydrolase domain containing 4	0	0	0	0	1	0	1	0	hsa-miR-1302	-0.04
STXBP4	syntaxin binding protein 4	0	0	0	0	1	0	1	0	hsa-miR-1302	-0.04
LOC285908	hypothetical protein LOC285908	0	0	0	0	1	0	0	1	hsa-miR-1302	-0.04
IL2RA	interleukin 2 receptor, alpha	0	0	0	0	1	0	0	1	hsa-miR-1302	-0.04
NFIX	nuclear factor I/X (CCAAT-binding transcription factor)	0	0	0	0	1	0	1	0	hsa-miR-1302	-0.04
MAP2K4	mitogen-activated protein kinase kinase 4	0	0	0	0	1	0	0	1	hsa-miR-1302	-0.04
EGR3	early growth response 3	0	0	0	0	1	0	1	0	hsa-miR-1302	-0.04
TUBB2C	tubulin, beta 2C	0	0	0	0	1	0	1	0	hsa-miR-1302	-0.04
LOC144097	hypothetical protein BC007540	0	0	0	0	1	0	1	0	hsa-miR-1302	-0.04
ENPP6	ectonucleotide pyrophosphatase/phosphodiesterase 6	0	0	0	0	1	0	1	0	hsa-miR-1302	-0.04
VWA3A	von Willebrand factor A domain containing 3A	0	0	0	0	1	0	1	0	hsa-miR-1302	-0.04
CPLX2	complexin 2	0	0	0	0	1	0	1	0	hsa-miR-1302	-0.04
SBNO2	strawberry notch homolog 2 (Drosophila)	0	0	0	0	1	0	0	1	hsa-miR-1302	-0.04
KCNS1	potassium voltage-gated channel, delayed-rectifier, subfamily S, member 1	0	0	0	0	1	0	1	0	hsa-miR-1302	-0.04
SOCS3	suppressor of cytokine signaling 3	1	0	1	0	0	0	0	0	hsa-miR-1302	-0.04
SLC12A7	solute carrier family 12 (potassium/chloride transporters), member 7	0	0	0	0	1	0	1	0	hsa-miR-1302	-0.04
PRX	periaxin	1	0	1	0	0	0	0	0	hsa-miR-1302	-0.04
SLC39A13	solute carrier family 39 (zinc transporter), member 13	0	0	0	0	1	0	0	1	hsa-miR-1302	-0.04
C10orf71	chromosome 10 open reading frame 71	0	0	0	0	1	0	0	1	hsa-miR-1302	-0.04
C1orf38	chromosome 1 open reading frame 38	0	0	0	0	1	0	1	0	hsa-miR-1302	-0.04
NOB1	NIN1/RPN12 binding protein 1 homolog (S. cerevisiae)	0	0	0	0	1	0	1	0	hsa-miR-1302	-0.04
LPIN3	lipin 3	0	0	0	0	1	0	0	1	hsa-miR-1302	-0.04
SYNPO2	synaptopodin 2	0	0	0	0	1	0	1	0	hsa-miR-1302	-0.04
SYT13	synaptotagmin XIII	0	0	0	0	1	0	0	1	hsa-miR-1302	-0.04
C9orf68	chromosome 9 open reading frame 68	0	0	0	0	1	0	0	1	hsa-miR-1302	-0.04
SH3GL1	SH3-domain GRB2-like 1	0	0	0	0	1	0	1	0	hsa-miR-1302	-0.04
ASTN1	astrotactin 1	0	0	0	0	2	0	2	0	hsa-miR-1302	-0.04
KRT6A	keratin 6A	0	0	0	0	1	0	1	0	hsa-miR-1302	-0.04
KIAA0174	KIAA0174	0	0	0	0	1	0	1	0	hsa-miR-1302	-0.04
SIN3B	SIN3 homolog B, transcription regulator (yeast)	0	0	0	0	1	0	1	0	hsa-miR-1302	-0.04
SLC39A4	solute carrier family 39 (zinc transporter), member 4	0	0	0	0	1	0	0	1	hsa-miR-1302	-0.04
MECP2	methyl CpG binding protein 2 (Rett syndrome)	0	0	0	0	2	0	1	1	hsa-miR-1302	-0.04
IGF2BP1	insulin-like growth factor 2 mRNA binding protein 1	0	0	0	0	1	1	0	0	hsa-miR-1302	-0.04
NPTXR	neuronal pentraxin receptor	0	0	0	0	1	0	1	0	hsa-miR-1302	-0.04
CRAMP1L	Crm, cramped-like (Drosophila)	0	0	0	0	2	0	0	2	hsa-miR-1302	-0.04
PRIMA1	proline rich membrane anchor 1	0	0	0	0	1	0	1	0	hsa-miR-1302	-0.04
FAM169B	family with sequence similarity 169, member B	0	0	0	0	2	0	1	1	hsa-miR-1302	-0.04
SCN2B	sodium channel, voltage-gated, type II, beta	0	0	0	0	2	0	2	0	hsa-miR-1302	-0.04
TTC33	tetratricopeptide repeat domain 33	0	0	0	0	1	0	0	1	hsa-miR-1302	-0.04
ZHX3	zinc fingers and homeoboxes 3	0	0	0	0	1	1	0	0	hsa-miR-1302	-0.04
PPP2R4	protein phosphatase 2A activator, regulatory subunit 4	0	0	0	0	1	0	0	1	hsa-miR-1302	-0.04
ABTB1	ankyrin repeat and BTB (POZ) domain containing 1	0	0	0	0	1	0	0	1	hsa-miR-1302	-0.04
FAM167A	family with sequence similarity 167, member A	0	0	0	0	1	0	1	0	hsa-miR-1302	-0.04
GRIK3	glutamate receptor, ionotropic, kainate 3	0	0	0	0	2	0	2	0	hsa-miR-1302	-0.03
LOC606495	hypothetical protein LOC606495	0	0	0	0	1	0	1	0	hsa-miR-1302	-0.03
RASA4	RAS p21 protein activator 4	0	0	0	0	1	0	1	0	hsa-miR-1302	-0.03
SIRPB1	signal-regulatory protein beta 1	0	0	0	0	1	0	1	0	hsa-miR-1302	-0.03
CLIC5	chloride intracellular channel 5	0	0	0	0	1	1	0	0	hsa-miR-1302	-0.03
TOB2	transducer of ERBB2, 2	0	0	0	0	1	0	0	1	hsa-miR-1302	-0.03
C12orf61	chromosome 12 open reading frame 61	0	0	0	0	1	0	0	1	hsa-miR-1302	-0.03
PAQR7	progestin and adipoQ receptor family member VII	0	0	0	0	1	0	1	0	hsa-miR-1302	-0.03
SEZ6	seizure related 6 homolog (mouse)	0	0	0	0	1	0	1	0	hsa-miR-1302	-0.03
ACVR1C	activin A receptor, type IC	0	0	0	0	1	0	1	0	hsa-miR-1302	-0.03
PCTK3	PCTAIRE protein kinase 3	0	0	0	0	1	0	1	0	hsa-miR-1302	-0.03
SNPH	syntaphilin	0	0	0	0	1	0	1	0	hsa-miR-1302	-0.03
DNM3	dynamin 3	0	0	0	0	1	0	1	0	hsa-miR-1302	-0.03
FAM78A	family with sequence similarity 78, member A	0	0	0	0	1	0	0	1	hsa-miR-1302	-0.03
C4orf42	chromosome 4 open reading frame 42	0	0	0	0	1	0	0	1	hsa-miR-1302	-0.03
ACSF3	acyl-CoA synthetase family member 3	0	0	0	0	2	0	2	0	hsa-miR-1302	-0.03
FBXO41	F-box protein 41	1	0	0	1	2	0	2	0	hsa-miR-1302	-0.03
SNX18	sorting nexin 18	0	0	0	0	1	0	0	1	hsa-miR-1302	-0.03
SLC25A10	solute carrier family 25 (mitochondrial carrier; dicarboxylate transporter), member 10	0	0	0	0	1	0	0	1	hsa-miR-1302	-0.03
BICD2	bicaudal D homolog 2 (Drosophila)	0	0	0	0	1	0	1	0	hsa-miR-1302	-0.03
CHD5	chromodomain helicase DNA binding protein 5	0	0	0	0	1	0	1	0	hsa-miR-1302	-0.03
C3orf18	chromosome 3 open reading frame 18	0	0	0	0	1	0	1	0	hsa-miR-1302	-0.03
CGNL1	cingulin-like 1	0	0	0	0	1	0	1	0	hsa-miR-1302	-0.03
C16orf71	chromosome 16 open reading frame 71	0	0	0	0	1	0	1	0	hsa-miR-1302	-0.03
AGRN	agrin	0	0	0	0	1	0	1	0	hsa-miR-1302	-0.03
SLC13A3	solute carrier family 13 (sodium-dependent dicarboxylate transporter), member 3	0	0	0	0	1	0	1	0	hsa-miR-1302	-0.03
UBN1	ubinuclein 1	0	0	0	0	1	0	0	1	hsa-miR-1302	-0.03
PDCD1	programmed cell death 1	0	0	0	0	1	0	0	1	hsa-miR-1302	-0.03
VASH1	vasohibin 1	0	0	0	0	1	0	0	1	hsa-miR-1302	-0.03
MCFD2	multiple coagulation factor deficiency 2	0	0	0	0	2	0	1	1	hsa-miR-1302	-0.03
TPM3	tropomyosin 3	0	0	0	0	2	0	0	2	hsa-miR-1302	-0.03
CDCP1	CUB domain containing protein 1	0	0	0	0	1	0	0	1	hsa-miR-1302	-0.03
ETV6	ets variant gene 6 (TEL oncogene)	0	0	0	0	1	0	0	1	hsa-miR-1302	-0.03
FARSA	phenylalanyl-tRNA synthetase, alpha subunit	0	0	0	0	1	0	1	0	hsa-miR-1302	-0.03
ANKS1A	ankyrin repeat and sterile alpha motif domain containing 1A	0	0	0	0	1	0	1	0	hsa-miR-1302	-0.03
C9orf167	chromosome 9 open reading frame 167	0	0	0	0	2	0	1	1	hsa-miR-1302	-0.03
ZNF767	zinc finger family member 767	0	0	0	0	1	0	0	1	hsa-miR-1302	-0.03
ZNF500	zinc finger protein 500	0	0	0	0	1	0	0	1	hsa-miR-1302	-0.03
CACNB3	calcium channel, voltage-dependent, beta 3 subunit	0	0	0	0	1	0	0	1	hsa-miR-1302	-0.03
MALL	mal, T-cell differentiation protein-like	0	0	0	0	1	0	1	0	hsa-miR-1302	-0.03
ANAPC2	anaphase promoting complex subunit 2	0	0	0	0	1	0	1	0	hsa-miR-1302	-0.03
RNF44	ring finger protein 44	0	0	0	0	1	0	0	1	hsa-miR-1302	-0.03
ASF1B	ASF1 anti-silencing function 1 homolog B (S. cerevisiae)	0	0	0	0	1	0	1	0	hsa-miR-1302	-0.03
METTL8	methyltransferase like 8	0	0	0	0	1	0	1	0	hsa-miR-1302	-0.03
VGLL3	vestigial like 3 (Drosophila)	0	0	0	0	1	0	1	0	hsa-miR-1302	-0.03
CRMP1	collapsin response mediator protein 1	0	0	0	0	1	0	0	1	hsa-miR-1302	-0.03
MEX3A	mex-3 homolog A (C. elegans)	0	0	0	0	1	0	1	0	hsa-miR-1302	-0.03
NEO1	neogenin homolog 1 (chicken)	0	0	0	0	1	0	1	0	hsa-miR-1302	-0.03
ARHGEF18	rho/rac guanine nucleotide exchange factor (GEF) 18	0	0	0	0	1	0	1	0	hsa-miR-1302	-0.03
CRHR1	corticotropin releasing hormone receptor 1	0	0	0	0	1	0	1	0	hsa-miR-1302	-0.03
C2CD2L	C2CD2-like	1	0	1	0	0	0	0	0	hsa-miR-1302	-0.03
MED29	mediator complex subunit 29	0	0	0	0	1	0	1	0	hsa-miR-1302	-0.03
CHST6	carbohydrate (N-acetylglucosamine 6-O) sulfotransferase 6	0	0	0	0	2	0	0	2	hsa-miR-1302	-0.03
C9orf140	chromosome 9 open reading frame 140	0	0	0	0	2	0	2	0	hsa-miR-1302	-0.03
SMYD1	SET and MYND domain containing 1	0	0	0	0	1	0	0	1	hsa-miR-1302	-0.03
KLHDC6	kelch domain containing 6	0	0	0	0	1	0	1	0	hsa-miR-1302	-0.03
LIMD1	LIM domains containing 1	0	0	0	0	1	0	1	0	hsa-miR-1302	-0.03
FLJ33360	FLJ33360 protein	0	0	0	0	1	0	1	0	hsa-miR-1302	-0.03
KCNK5	potassium channel, subfamily K, member 5	0	0	0	0	1	0	0	1	hsa-miR-1302	-0.03
FAM129A	family with sequence similarity 129, member A	0	0	0	0	2	0	0	2	hsa-miR-1302	-0.03
KCNJ12	potassium inwardly-rectifying channel, subfamily J, member 12	0	0	0	0	2	0	2	0	hsa-miR-1302	-0.02
AKT1	v-akt murine thymoma viral oncogene homolog 1	0	0	0	0	1	0	1	0	hsa-miR-1302	-0.02
FAM131B	family with sequence similarity 131, member B	0	0	0	0	1	0	1	0	hsa-miR-1302	-0.02
CBFA2T2	core-binding factor, runt domain, alpha subunit 2; translocated to, 2	0	0	0	0	1	0	1	0	hsa-miR-1302	-0.02
TEAD3	TEA domain family member 3	0	0	0	0	1	0	1	0	hsa-miR-1302	-0.02
MBD3	methyl-CpG binding domain protein 3	0	0	0	0	1	0	1	0	hsa-miR-1302	-0.02
FOXD2	forkhead box D2	0	0	0	0	1	0	1	0	hsa-miR-1302	-0.02
MTF1	metal-regulatory transcription factor 1	1	0	1	0	0	0	0	0	hsa-miR-1302	-0.02
LEMD2	LEM domain containing 2	0	0	0	0	1	0	1	0	hsa-miR-1302	-0.02
MTHFR	5,10-methylenetetrahydrofolate reductase (NADPH)	0	0	0	0	2	1	1	0	hsa-miR-1302	-0.02
PTCD3	Pentatricopeptide repeat domain 3	0	0	0	0	1	0	1	0	hsa-miR-1302	-0.02
KIAA1853	KIAA1853	0	0	0	0	1	0	0	1	hsa-miR-1302	-0.02
JUP	junction plakoglobin	0	0	0	0	1	0	1	0	hsa-miR-1302	-0.02
PDXK	pyridoxal (pyridoxine, vitamin B6) kinase	0	0	0	0	1	0	1	0	hsa-miR-1302	-0.02
HBP1	HMG-box transcription factor 1	0	0	0	0	1	0	1	0	hsa-miR-1302	-0.02
ATP11B	ATPase, class VI, type 11B	0	0	0	0	1	0	1	0	hsa-miR-1302	-0.02
WARS2	tryptophanyl tRNA synthetase 2, mitochondrial	0	0	0	0	1	0	0	1	hsa-miR-1302	-0.02
C20orf112	chromosome 20 open reading frame 112	0	0	0	0	1	0	1	0	hsa-miR-1302	-0.02
ECE1	endothelin converting enzyme 1	0	0	0	0	2	0	1	1	hsa-miR-1302	-0.02
PCSK2	proprotein convertase subtilisin/kexin type 2	0	0	0	0	1	0	0	1	hsa-miR-1302	-0.02
SUV39H1	suppressor of variegation 3-9 homolog 1 (Drosophila)	0	0	0	0	2	0	1	1	hsa-miR-1302	-0.02
PIAS3	protein inhibitor of activated STAT, 3	0	0	0	0	1	0	0	1	hsa-miR-1302	-0.02
TRIM58	tripartite motif-containing 58	0	0	0	0	2	0	2	0	hsa-miR-1302	-0.02
SOX6	SRY (sex determining region Y)-box 6	0	0	0	0	1	0	1	0	hsa-miR-1302	-0.02
SMURF1	SMAD specific E3 ubiquitin protein ligase 1	0	0	0	0	1	0	0	1	hsa-miR-1302	-0.02
CARD14	caspase recruitment domain family, member 14	0	0	0	0	1	0	1	0	hsa-miR-1302	-0.02
TMEM146	transmembrane protein 146	0	0	0	0	1	0	0	1	hsa-miR-1302	-0.02
EMX2	empty spiracles homeobox 2	0	0	0	0	1	0	0	1	hsa-miR-1302	-0.02
ZNF446	zinc finger protein 446	0	0	0	0	1	0	0	1	hsa-miR-1302	-0.02
NOL12	nucleolar protein 12	0	0	0	0	2	0	1	1	hsa-miR-1302	-0.02
KIAA1305	KIAA1305	0	0	0	0	1	0	1	0	hsa-miR-1302	-0.02
MARK4	MAP/microtubule affinity-regulating kinase 4	1	0	1	0	0	0	0	0	hsa-miR-1302	-0.02
CDC42EP2	CDC42 effector protein (Rho GTPase binding) 2	0	0	0	0	1	0	0	1	hsa-miR-1302	-0.02
PPP1R9A	protein phosphatase 1, regulatory (inhibitor) subunit 9A	0	0	0	0	1	0	0	1	hsa-miR-1302	-0.02
ELMO1	engulfment and cell motility 1	0	0	0	0	1	0	0	1	hsa-miR-1302	-0.02
H2AFY2	H2A histone family, member Y2	0	0	0	0	1	0	0	1	hsa-miR-1302	-0.02
TRPV1	transient receptor potential cation channel, subfamily V, member 1	0	0	0	0	1	0	1	0	hsa-miR-1302	-0.02
YEATS2	YEATS domain containing 2	0	0	0	0	1	0	0	1	hsa-miR-1302	-0.02
MAST3	microtubule associated serine/threonine kinase 3	1	0	1	0	0	0	0	0	hsa-miR-1302	-0.02
PPME1	protein phosphatase methylesterase 1	0	0	0	0	1	0	1	0	hsa-miR-1302	-0.02
PCBP4	poly(rC) binding protein 4	0	0	0	0	1	0	0	1	hsa-miR-1302	-0.02
ABHD9	abhydrolase domain containing 9	0	0	0	0	1	0	1	0	hsa-miR-1302	-0.02
PUSL1	pseudouridylate synthase-like 1	0	0	0	0	1	0	1	0	hsa-miR-1302	-0.02
C19orf21	chromosome 19 open reading frame 21	0	0	0	0	1	0	0	1	hsa-miR-1302	-0.02
MYH14	myosin, heavy chain 14	0	0	0	0	1	0	1	0	hsa-miR-1302	-0.01
GNAZ	guanine nucleotide binding protein (G protein), alpha z polypeptide	0	0	0	0	1	0	1	0	hsa-miR-1302	-0.01
ZNF507	zinc finger protein 507	0	0	0	0	1	0	1	0	hsa-miR-1302	-0.01
GLIS2	GLIS family zinc finger 2	0	0	0	0	1	0	1	0	hsa-miR-1302	-0.01
USH1G	Usher syndrome 1G (autosomal recessive)	0	0	0	0	1	0	1	0	hsa-miR-1302	-0.01
CYP20A1	cytochrome P450, family 20, subfamily A, polypeptide 1	0	0	0	0	2	0	0	2	hsa-miR-1302	-0.01
CLSTN1	calsyntenin 1	0	0	0	0	1	0	0	1	hsa-miR-1302	-0.01
GLIS3	GLIS family zinc finger 3	0	0	0	0	1	0	0	1	hsa-miR-1302	-0.01
PPTC7	PTC7 protein phosphatase homolog (S. cerevisiae)	0	0	0	0	1	0	0	1	hsa-miR-1302	-0.01
CTDSPL	CTD (carboxy-terminal domain, RNA polymerase II, polypeptide A) small phosphatase-like	0	0	0	0	1	0	1	0	hsa-miR-1302	-0.01
ZNF554	zinc finger protein 554	0	0	0	0	1	0	0	1	hsa-miR-1302	-0.01
RHOB	ras homolog gene family, member B	0	0	0	0	1	0	1	0	hsa-miR-1302	-0.01
KPNA6	karyopherin alpha 6 (importin alpha 7)	0	0	0	0	1	0	1	0	hsa-miR-1302	-0.01
ZNF512B	zinc finger protein 512B	0	0	0	0	1	0	1	0	hsa-miR-1302	-0.01
PODN	podocan	0	0	0	0	1	0	1	0	hsa-miR-1302	-0.01
MAEA	macrophage erythroblast attacher	0	0	0	0	1	0	1	0	hsa-miR-1302	-0.01
SLC7A5	solute carrier family 7 (cationic amino acid transporter, y+ system), member 5	0	0	0	0	2	1	1	0	hsa-miR-1302	-0.01
SLC10A2	solute carrier family 10 (sodium/bile acid cotransporter family), member 2	0	0	0	0	1	0	1	0	hsa-miR-1302	-0.01
SNED1	sushi, nidogen and EGF-like domains 1	0	0	0	0	3	0	0	3	hsa-miR-1302	-0.01
ARF3	ADP-ribosylation factor 3	0	0	0	0	1	1	0	0	hsa-miR-1302	-0.01
CHN2	chimerin (chimaerin) 2	0	0	0	0	1	0	0	1	hsa-miR-1302	-0.01
KIAA1881	KIAA1881	0	0	0	0	1	0	0	1	hsa-miR-1302	-0.01
TMEM63C	transmembrane protein 63C	0	0	0	0	1	0	0	1	hsa-miR-1302	-0.01
RAB1B	RAB1B, member RAS oncogene family	0	0	0	0	1	0	1	0	hsa-miR-1302	-0.01
DKFZp761E198	DKFZp761E198 protein	0	0	0	0	1	0	0	1	hsa-miR-1302	-0.01
NTRK2	neurotrophic tyrosine kinase, receptor, type 2	0	0	0	0	1	0	0	1	hsa-miR-1302	-0.01
MEF2D	myocyte enhancer factor 2D	1	0	1	0	0	0	0	0	hsa-miR-1302	-0.01
SMC1A	structural maintenance of chromosomes 1A	0	0	0	0	1	0	1	0	hsa-miR-1302	-0.01
SLC25A23	solute carrier family 25 (mitochondrial carrier; phosphate carrier), member 23	0	0	0	0	1	0	0	1	hsa-miR-1302	-0.01
C22orf29	chromosome 22 open reading frame 29	0	0	0	0	2	0	2	0	hsa-miR-1302	-0.01
MYOM3	myomesin family, member 3	0	0	0	0	1	0	0	1	hsa-miR-1302	-0.01
MINK1	misshapen-like kinase 1 (zebrafish)	0	0	0	0	1	0	1	0	hsa-miR-1302	-0.01
ADCYAP1	adenylate cyclase activating polypeptide 1 (pituitary)	0	0	0	0	1	0	0	1	hsa-miR-1302	-0.01
CKM	creatine kinase, muscle	0	0	0	0	1	0	1	0	hsa-miR-1302	-0.01
NOVA2	neuro-oncological ventral antigen 2	0	0	0	0	1	0	1	0	hsa-miR-1302	-0.01
ATP6V1C1	ATPase, H+ transporting, lysosomal 42kDa, V1 subunit C1	0	0	0	0	1	1	0	0	hsa-miR-1302	-0.01
VISA	virus-induced signaling adapter	0	0	0	0	1	0	0	1	hsa-miR-1302	-0.01
CADM3	cell adhesion molecule 3	0	0	0	0	1	0	0	1	hsa-miR-1302	-0.01
JAM3	junctional adhesion molecule 3	0	0	0	0	1	0	1	0	hsa-miR-1302	-0.01
SLC25A42	solute carrier family 25, member 42	0	0	0	0	1	0	1	0	hsa-miR-1302	-0.01
GRB2	growth factor receptor-bound protein 2	0	0	0	0	1	0	0	1	hsa-miR-1302	-0.01
ST8SIA2	ST8 alpha-N-acetyl-neuraminide alpha-2,8-sialyltransferase 2	0	0	0	0	1	0	1	0	hsa-miR-1302	-0.01
CAMK2A	calcium/calmodulin-dependent protein kinase (CaM kinase) II alpha	0	0	0	0	1	0	0	1	hsa-miR-1302	-0.01
RFNG	RFNG O-fucosylpeptide 3-beta-N-acetylglucosaminyltransferase	0	0	0	0	1	0	1	0	hsa-miR-1302	0
FURIN	furin (paired basic amino acid cleaving enzyme)	0	0	0	0	1	0	1	0	hsa-miR-1302	0
MAPK1	mitogen-activated protein kinase 1	0	0	0	0	2	0	2	0	hsa-miR-1302	0
MYO1D	myosin ID	0	0	0	0	1	0	0	1	hsa-miR-1302	0
LARS2	leucyl-tRNA synthetase 2, mitochondrial	0	0	0	0	1	0	0	1	hsa-miR-1302	0
STXBP5L	syntaxin binding protein 5-like	0	0	0	0	1	0	0	1	hsa-miR-1302	0
PURB	purine-rich element binding protein B	0	0	0	0	1	0	0	1	hsa-miR-1302	0
CACNA2D2	calcium channel, voltage-dependent, alpha 2/delta subunit 2	0	0	0	0	2	0	1	1	hsa-miR-1302	0
DGCR2	DiGeorge syndrome critical region gene 2	0	0	0	0	1	0	1	0	hsa-miR-1302	0
ARHGEF16	Rho guanine exchange factor (GEF) 16	0	0	0	0	1	0	1	0	hsa-miR-1302	0
UROC1	urocanase domain containing 1	0	0	0	0	1	0	0	1	hsa-miR-1302	0
CCNI2	cyclin I family, member 2	0	0	0	0	1	0	0	1	hsa-miR-1302	0
PKM2	pyruvate kinase, muscle	0	0	0	0	1	0	1	0	hsa-miR-1302	0
ELFN2	extracellular leucine-rich repeat and fibronectin type III domain containing 2	0	0	0	0	1	0	1	0	hsa-miR-1302	0
FOXP4	forkhead box P4	0	0	0	0	1	0	0	1	hsa-miR-1302	0
LY9	lymphocyte antigen 9	0	0	0	0	1	0	1	0	hsa-miR-1302	0
CBX6	chromobox homolog 6	0	0	0	0	1	0	1	0	hsa-miR-1302	0
SAPS1	SAPS domain family, member 1	0	0	0	0	2	0	1	1	hsa-miR-1302	0
FAM29A	family with sequence similarity 29, member A	0	0	0	0	1	0	1	0	hsa-miR-1302	0
CLN8	ceroid-lipofuscinosis, neuronal 8 (epilepsy, progressive with mental retardation)	0	0	0	0	1	0	0	1	hsa-miR-1302	0
PDPK1	3-phosphoinositide dependent protein kinase-1	0	0	0	0	3	0	3	0	hsa-miR-1302	0
ILF3	interleukin enhancer binding factor 3, 90kDa	0	0	0	0	2	0	1	1	hsa-miR-1302	0
PLEKHA6	pleckstrin homology domain containing, family A member 6	0	0	0	0	2	0	0	2	hsa-miR-1302	0
USP22	ubiquitin specific peptidase 22	0	0	0	0	2	0	1	1	hsa-miR-1302	0
KLF13	Kruppel-like factor 13	0	0	0	0	2	0	2	0	hsa-miR-1302	0
SEPN1	selenoprotein N, 1	0	0	0	0	1	0	1	0	hsa-miR-1302	0
MAPK1IP1L	mitogen-activated protein kinase 1 interacting protein 1-like	0	0	0	0	1	0	1	0	hsa-miR-1302	0
TBC1D20	TBC1 domain family, member 20	0	0	0	0	2	0	1	1	hsa-miR-1302	0
C7orf41	chromosome 7 open reading frame 41	0	0	0	0	1	0	0	1	hsa-miR-1302	0
PLAC4	placenta-specific 4	0	0	0	0	2	0	1	1	hsa-miR-1302	0
LHFPL4	lipoma HMGIC fusion partner-like 4	0	0	0	0	2	0	1	1	hsa-miR-1302	0
KIAA0495	KIAA0495	0	0	0	0	2	0	1	1	hsa-miR-1302	0
E2F2	E2F transcription factor 2	0	0	0	0	1	0	1	0	hsa-miR-1302	0
RAD23A	RAD23 homolog A (S. cerevisiae)	1	0	1	0	0	0	0	0	hsa-miR-1302	0
SPATA2L	spermatogenesis associated 2-like	0	0	0	0	1	0	1	0	hsa-miR-1302	0
S100A7A	S100 calcium binding protein A7A	0	0	0	0	1	0	0	1	hsa-miR-1302	0
C1orf69	chromosome 1 open reading frame 69	0	0	0	0	1	0	0	1	hsa-miR-1302	0
UNC119B	unc-119 homolog B (C. elegans)	0	0	0	0	1	0	1	0	hsa-miR-1302	0
ENTPD6	ectonucleoside triphosphate diphosphohydrolase 6 (putative function)	0	0	0	0	1	0	1	0	hsa-miR-1302	0
NXPH4	neurexophilin 4	0	0	0	0	1	0	0	1	hsa-miR-1302	0
GATAD2B	GATA zinc finger domain containing 2B	0	0	0	0	1	0	1	0	hsa-miR-1302	0
AES	amino-terminal enhancer of split	0	0	0	0	1	0	0	1	hsa-miR-1302	0
ABCC1	ATP-binding cassette, sub-family C (CFTR/MRP), member 1	0	0	0	0	1	0	1	0	hsa-miR-1302	0
PAG1	phosphoprotein associated with glycosphingolipid microdomains 1	0	0	0	0	1	0	0	1	hsa-miR-1302	0
ASCC2	activating signal cointegrator 1 complex subunit 2	0	0	0	0	1	0	0	1	hsa-miR-1302	0
CCND1	cyclin D1	0	0	0	0	1	0	1	0	hsa-miR-1302	0
ZCCHC24	zinc finger, CCHC domain containing 24	0	0	0	0	1	1	0	0	hsa-miR-1302	0
PAX2	paired box 2	0	0	0	0	1	0	1	0	hsa-miR-1302	0
MRGPRF	MAS-related GPR, member F	0	0	0	0	1	0	1	0	hsa-miR-1302	0
CD79A	CD79a molecule, immunoglobulin-associated alpha	0	0	0	0	1	0	1	0	hsa-miR-1302	0
ANGEL1	angel homolog 1 (Drosophila)	0	0	0	0	1	0	1	0	hsa-miR-1302	0
HEG1	HEG homolog 1 (zebrafish)	0	0	0	0	1	0	1	0	hsa-miR-1302	0
C3orf45	chromosome 3 open reading frame 45	0	0	0	0	1	0	0	1	hsa-miR-1302	0
SFRS1	splicing factor, arginine/serine-rich 1 (splicing factor 2, alternate splicing factor)	0	0	0	0	1	0	0	1	hsa-miR-1302	0
CALN1	calneuron 1	0	0	0	0	1	0	0	1	hsa-miR-1302	0.01
LZTR1	leucine-zipper-like transcription regulator 1	0	0	0	0	1	0	1	0	hsa-miR-1302	0.01
TMEM184B	transmembrane protein 184B	0	0	0	0	1	0	1	0	hsa-miR-1302	0.01
UCK1	uridine-cytidine kinase 1	0	0	0	0	1	0	1	0	hsa-miR-1302	0.01
HSP90AB1	heat shock protein 90kDa alpha (cytosolic), class B member 1	0	0	0	0	1	0	1	0	hsa-miR-1302	0.01
RBM15B	RNA binding motif protein 15B	0	0	0	0	1	0	1	0	hsa-miR-1302	0.01
BTBD14B	BTB (POZ) domain containing 14B	0	0	0	0	1	0	1	0	hsa-miR-1302	0.01
F11R	F11 receptor	0	0	0	0	1	0	1	0	hsa-miR-1302	0.01
UBTF	upstream binding transcription factor, RNA polymerase I	0	0	0	0	1	0	0	1	hsa-miR-1302	0.01
STOML1	stomatin (EPB72)-like 1	0	0	0	0	1	0	0	1	hsa-miR-1302	0.01
MMP25	matrix metallopeptidase 25	0	0	0	0	1	0	1	0	hsa-miR-1302	0.01
VSX2	visual system homeobox 2	0	0	0	0	1	0	1	0	hsa-miR-1302	0.01
TMEM213	transmembrane protein 213	0	0	0	0	1	0	1	0	hsa-miR-1302	0.01
MAFB	v-maf musculoaponeurotic fibrosarcoma oncogene homolog B (avian)	0	0	0	0	1	0	1	0	hsa-miR-1302	0.01
ISY1	ISY1 splicing factor homolog (S. cerevisiae)	0	0	0	0	1	0	1	0	hsa-miR-1302	0.01
FLJ44815	FLJ44815 protein	0	0	0	0	1	0	1	0	hsa-miR-1302	0.01
JOSD1	Josephin domain containing 1	0	0	0	0	1	0	1	0	hsa-miR-1302	0.01
BDH1	3-hydroxybutyrate dehydrogenase, type 1	0	0	0	0	1	0	1	0	hsa-miR-1302	0.01
CRIP2	cysteine-rich protein 2	0	0	0	0	1	0	1	0	hsa-miR-1302	0.01
CLTC	clathrin, heavy chain (Hc)	0	0	0	0	1	0	1	0	hsa-miR-1302	0.01
FSTL3	follistatin-like 3 (secreted glycoprotein)	0	0	0	0	1	0	1	0	hsa-miR-1302	0.01
NFAM1	NFAT activating protein with ITAM motif 1	0	0	0	0	1	0	0	1	hsa-miR-1302	0.01
PVRL1	poliovirus receptor-related 1 (herpesvirus entry mediator C)	0	0	0	0	1	0	1	0	hsa-miR-1302	0.01
NCOA1	nuclear receptor coactivator 1	0	0	0	0	1	0	0	1	hsa-miR-1302	0.01
WIPF2	WAS/WASL interacting protein family, member 2	0	0	0	0	1	0	1	0	hsa-miR-1302	0.01
ZMIZ1	zinc finger, MIZ-type containing 1	0	0	0	0	1	0	1	0	hsa-miR-1302	0.01
CLDN19	claudin 19	0	0	0	0	1	0	0	1	hsa-miR-1302	0.01
FAM84B	family with sequence similarity 84, member B	0	0	0	0	1	0	1	0	hsa-miR-1302	0.01
ANKFY1	ankyrin repeat and FYVE domain containing 1	0	0	0	0	1	0	1	0	hsa-miR-1302	0.01
HOMER3	homer homolog 3 (Drosophila)	0	0	0	0	1	0	0	1	hsa-miR-1302	0.02
GRINA	glutamate receptor, ionotropic, N-methyl D-aspartate-associated protein 1 (glutamate binding)	0	0	0	0	1	0	1	0	hsa-miR-1302	0.02
RARA	retinoic acid receptor, alpha	0	0	0	0	1	0	1	0	hsa-miR-1302	0.02
RHBDL1	rhomboid, veinlet-like 1 (Drosophila)	0	0	0	0	1	0	1	0	hsa-miR-1302	0.02
LIMD2	LIM domain containing 2	0	0	0	0	1	0	0	1	hsa-miR-1302	0.02
LRRC15	leucine rich repeat containing 15	0	0	0	0	1	0	1	0	hsa-miR-1302	0.02
ZDHHC22	zinc finger, DHHC-type containing 22	0	0	0	0	1	0	0	1	hsa-miR-1302	0.02
LDLRAD2	low density lipoprotein receptor class A domain containing 2	0	0	0	0	1	0	0	1	hsa-miR-1302	0.02
KIAA1147	KIAA1147	0	0	0	0	1	0	1	0	hsa-miR-1302	0.02
GMEB2	glucocorticoid modulatory element binding protein 2	0	0	0	0	1	0	1	0	hsa-miR-1302	0.02
DZIP1	DAZ interacting protein 1	0	0	0	0	1	0	1	0	hsa-miR-1302	0.02
P76	mannose-6-phosphate protein p76	0	0	0	0	1	0	0	1	hsa-miR-1302	0.02
HOMER2	homer homolog 2 (Drosophila)	0	0	0	0	1	0	0	1	hsa-miR-1302	0.02
DPF2	D4, zinc and double PHD fingers family 2	0	0	0	0	1	0	1	0	hsa-miR-1302	0.02
RTN4RL1	reticulon 4 receptor-like 1	0	0	0	0	1	0	1	0	hsa-miR-1302	0.02
PLEC1	plectin 1, intermediate filament binding protein 500kDa	0	0	0	0	1	0	0	1	hsa-miR-1302	0.02
ACVR2B	activin A receptor, type IIB	0	0	0	0	1	0	0	1	hsa-miR-1302	0.02
CDC42BPA	CDC42 binding protein kinase alpha (DMPK-like)	0	0	0	0	1	0	1	0	hsa-miR-1302	0.02
TXLNA	taxilin alpha	0	0	0	0	1	0	1	0	hsa-miR-1302	0.02
LONRF2	LON peptidase N-terminal domain and ring finger 2	0	0	0	0	1	0	1	0	hsa-miR-1302	0.02
ZNF395	zinc finger protein 395	0	0	0	0	1	0	1	0	hsa-miR-1302	0.03
KIAA1754	KIAA1754	0	0	0	0	1	0	0	1	hsa-miR-1302	0.03
TOM1L2	target of myb1-like 2 (chicken)	0	0	0	0	1	0	0	1	hsa-miR-1302	0.03
KLK10	kallikrein-related peptidase 10	0	0	0	0	1	0	0	1	hsa-miR-1302	0.03
SMAD7	SMAD family member 7	0	0	0	0	1	0	0	1	hsa-miR-1302	0.03
SCARF2	scavenger receptor class F, member 2	0	0	0	0	1	0	0	1	hsa-miR-1302	0.03
PLD2	phospholipase D2	0	0	0	0	1	0	1	0	hsa-miR-1302	0.03
NPEPL1	aminopeptidase-like 1	0	0	0	0	1	0	1	0	hsa-miR-1302	0.03
C1QTNF8	C1q and tumor necrosis factor related protein 8	0	0	0	0	1	0	0	1	hsa-miR-1302	0.03
CABP7	calcium binding protein 7	0	0	0	0	1	0	0	1	hsa-miR-1302	0.03
SLC13A5	solute carrier family 13 (sodium-dependent citrate transporter), member 5	0	0	0	0	1	0	1	0	hsa-miR-1302	0.03
METT10D	methyltransferase 10 domain containing	0	0	0	0	1	0	0	1	hsa-miR-1302	0.03
FAM22D	family with sequence similarity 22, member D	0	0	0	0	1	0	1	0	hsa-miR-1302	0.03
PHOX2B	paired-like homeobox 2b	0	0	0	0	1	0	1	0	hsa-miR-1302	0.03
BSDC1	BSD domain containing 1	0	0	0	0	1	0	0	1	hsa-miR-1302	0.03
TMCC3	transmembrane and coiled-coil domain family 3	0	0	0	0	1	0	1	0	hsa-miR-1302	0.03
BTBD12	BTB (POZ) domain containing 12	0	0	0	0	1	0	1	0	hsa-miR-1302	0.03
LGALS9	lectin, galactoside-binding, soluble, 9 (galectin 9)	0	0	0	0	1	0	0	1	hsa-miR-1302	0.03
IL6R	interleukin 6 receptor	0	0	0	0	1	0	1	0	hsa-miR-1302	0.03
PPARA	peroxisome proliferator-activated receptor alpha	0	0	0	0	1	0	1	0	hsa-miR-1302	0.03
KIAA0574	KIAA0574 protein	0	0	0	0	1	0	0	1	hsa-miR-1302	0.04
COX19	COX19 cytochrome c oxidase assembly homolog (S. cerevisiae)	0	0	0	0	1	0	1	0	hsa-miR-1302	0.04
BCL2	B-cell CLL/lymphoma 2	0	0	0	0	1	0	1	0	hsa-miR-1302	0.04
BCL7A	B-cell CLL/lymphoma 7A	0	0	0	0	1	0	0	1	hsa-miR-1302	0.04
C11orf9	chromosome 11 open reading frame 9	0	0	0	0	1	0	1	0	hsa-miR-1302	0.04
GRLF1	glucocorticoid receptor DNA binding factor 1	0	0	0	0	1	0	0	1	hsa-miR-1302	0.04
TBC1D13	TBC1 domain family, member 13	0	0	0	0	1	0	0	1	hsa-miR-1302	0.04
GABRA4	gamma-aminobutyric acid (GABA) A receptor, alpha 4	0	0	0	0	1	0	0	1	hsa-miR-1302	0.04
CIAO1	cytosolic iron-sulfur protein assembly 1 homolog (S. cerevisiae)	0	0	0	0	1	0	0	1	hsa-miR-1302	0.04
WDR5	WD repeat domain 5	0	0	0	0	1	0	1	0	hsa-miR-1302	0.04
THSD4	thrombospondin, type I, domain containing 4	0	0	0	0	1	0	1	0	hsa-miR-1302	0.04
TSPAN9	tetraspanin 9	0	0	0	0	1	0	0	1	hsa-miR-1302	0.04
ZDHHC8	zinc finger, DHHC-type containing 8	0	0	0	0	1	0	1	0	hsa-miR-1302	0.04
YPEL1	yippee-like 1 (Drosophila)	0	0	0	0	1	0	1	0	hsa-miR-1302	0.04
KREMEN1	kringle containing transmembrane protein 1	0	0	0	0	1	0	0	1	hsa-miR-1302	0.04
C19orf26	chromosome 19 open reading frame 26	0	0	0	0	1	0	0	1	hsa-miR-1302	0.04
ABHD2	abhydrolase domain containing 2	0	0	0	0	1	0	1	0	hsa-miR-1302	0.04
H6PD	hexose-6-phosphate dehydrogenase (glucose 1-dehydrogenase)	0	0	0	0	1	0	0	1	hsa-miR-1302	0.05
C11orf41	chromosome 11 open reading frame 41	0	0	0	0	1	0	0	1	hsa-miR-1302	0.05
MLLT4	myeloid/lymphoid or mixed-lineage leukemia (trithorax homolog, Drosophila); translocated to, 4	0	0	0	0	1	0	1	0	hsa-miR-1302	0.05
ALPK3	alpha-kinase 3	0	0	0	0	1	0	0	1	hsa-miR-1302	0.05
FLJ10769	hypothetical protein FLJ10769	0	0	0	0	1	0	1	0	hsa-miR-1302	0.05
NEUROD2	neurogenic differentiation 2	0	0	0	0	1	0	1	0	hsa-miR-1302	0.05
C19orf25	chromosome 19 open reading frame 25	0	0	0	0	1	0	1	0	hsa-miR-1302	0.05
C2orf21	chromosome 2 open reading frame 21	0	0	0	0	1	0	0	1	hsa-miR-1302	0.05
BMP8A	bone morphogenetic protein 8a	0	0	0	0	1	0	1	0	hsa-miR-1302	0.05
RIMS4	regulating synaptic membrane exocytosis 4	0	0	0	0	1	1	0	0	hsa-miR-1302	0.05
HRH3	histamine receptor H3	0	0	0	0	1	0	0	1	hsa-miR-1302	0.06
RNF165	ring finger protein 165	0	0	0	0	1	0	1	0	hsa-miR-1302	0.06
CMTM4	CKLF-like MARVEL transmembrane domain containing 4	0	0	0	0	1	0	1	0	hsa-miR-1302	0.06
PIM3	pim-3 oncogene	0	0	0	0	1	0	0	1	hsa-miR-1302	0.06
TNNI1	troponin I type 1 (skeletal, slow)	0	0	0	0	1	0	1	0	hsa-miR-1302	0.06
AHRR	aryl-hydrocarbon receptor repressor	0	0	0	0	1	0	0	1	hsa-miR-1302	0.06
DNAL1	dynein, axonemal, light chain 1	0	0	0	0	1	0	0	1	hsa-miR-1302	0.06
NFAT5	nuclear factor of activated T-cells 5, tonicity-responsive	0	0	0	0	1	0	0	1	hsa-miR-1302	0.06
[truncated: 57 more rows]
