# Supplementary material for: Origin and evolution of a placental-specific microRNA family in the human genome
Source: BMC Evol Biol. 2010 Nov 10;10:346. doi: 10.1186/1471-2148-10-346 (PMC2996404; doi:10.1186/1471-2148-10-346)
Supplement: Additional file 8 — Common target lists of PITA and TargetScan. Input_id is the common target gene symbol for genes in the target lists of PITA and TargetScan, Locus link id, symbol, gene_name, gene_stable_id are the attributes of the known genes of the input_ids in WebGestalt. [file 1471-2148-10-346-S8.XLS]

## Sheet: Table S5
input_id	locus link id	symbol	gene_name	gene_stable_id
AACS	65985	AACS	acetoacetyl-CoA synthetase	ENSG00000081760
AAK1	22848	AAK1	AP2 associated kinase 1	ENSG00000115977
ABCB9	23457	ABCB9	ATP-binding cassette, sub-family B (MDR/TAP), member 9	ENSG00000150967
ABCC1	4363	ABCC1	ATP-binding cassette, sub-family C (CFTR/MRP), member 1	ENSG00000103222
ABHD2	11057	ABHD2	abhydrolase domain containing 2	ENSG00000196930
ABHD4	63874	ABHD4	abhydrolase domain containing 4	ENSG00000100439
ABI1	10006	ABI1	abl-interactor 1	ENSG00000136754
ABI3	51225	ABI3	ABI gene family, member 3	ENSG00000108798
ABL2	27	ABL2	v-abl Abelson murine leukemia viral oncogene homolog 2 (arg, Abelson-related gene)	ENSG00000143322
ABTB1	80325	ABTB1	ankyrin repeat and BTB (POZ) domain containing 1	ENSG00000114626
ACADVL	37	ACADVL	acyl-Coenzyme A dehydrogenase, very long chain	ENSG00000072778
ACMSD	130013	ACMSD	aminocarboxymuconate semialdehyde decarboxylase	ENSG00000153086
ACP5	54	ACP5	acid phosphatase 5, tartrate resistant	ENSG00000102575
ACSF3
ACSL6	23305	ACSL6	acyl-CoA synthetase long-chain family member 6	ENSG00000164398
ACTL8	81569	ACTL8	actin-like 8	ENSG00000117148
ACVR1C	130399	ACVR1C	activin A receptor, type IC	ENSG00000123612
ACVR2B	93	ACVR2B	activin A receptor, type IIB	ENSG00000114739
ADAM10	102	ADAM10	ADAM metallopeptidase domain 10	ENSG00000137845
ADAM11	4185	ADAM11	ADAM metallopeptidase domain 11	ENSG00000073670
ADAMDEC1	27299	ADAMDEC1	ADAM-like, decysin 1	ENSG00000134028
ADAMTS17	170691	ADAMTS17	ADAM metallopeptidase with thrombospondin type 1 motif, 17	ENSG00000140470
ADAMTSL4	54507	ADAMTSL4	ADAMTS-like 4	ENSG00000143382
ADARB2	105	ADARB2	adenosine deaminase, RNA-specific, B2 (RED2 homolog rat)	ENSG00000185736
ADCYAP1	116	ADCYAP1	adenylate cyclase activating polypeptide 1 (pituitary)	ENSG00000141433
ADD3	120	ADD3	adducin 3 (gamma)	ENSG00000148700
ADHFE1	137872	ADHFE1	alcohol dehydrogenase, iron containing, 1	ENSG00000147576
ADI1	55256	ADI1	acireductone dioxygenase 1	ENSG00000182551
ADORA1	134	ADORA1	adenosine A1 receptor	ENSG00000163485
ADPRH	141	ADPRH	ADP-ribosylarginine hydrolase	ENSG00000144843
ADRBK2	157	ADRBK2	adrenergic, beta, receptor kinase 2	ENSG00000100077
AEBP2	121536	AEBP2	AE binding protein 2	ENSG00000139154
AES	166	AES	amino-terminal enhancer of split	ENSG00000104964
AFF1	4299	AFF1	AF4/FMR2 family, member 1	ENSG00000172493
AFG3L2	10939	AFG3L2	AFG3 ATPase family gene 3-like 2 (yeast)	ENSG00000141385
AGPAT3	56894	AGPAT3	1-acylglycerol-3-phosphate O-acyltransferase 3	ENSG00000160216
AGPAT5	55326	AGPAT5	1-acylglycerol-3-phosphate O-acyltransferase 5 (lysophosphatidic acid acyltransferase, epsilon)	ENSG00000155189
AGRN
AGTR1	185	AGTR1	angiotensin II receptor, type 1	ENSG00000144891
AGTRAP	57085	AGTRAP	angiotensin II receptor-associated protein	ENSG00000177674
AGXT	189	AGXT	alanine-glyoxylate aminotransferase (oxalosis I; hyperoxaluria I; glycolicaciduria; serine-pyruvate aminotransferase)	ENSG00000172482
AHCYL2
AK3L1	205	AK3L1	adenylate kinase 3-like 1	ENSG00000162433
AKAP6	9472	AKAP6	A kinase (PRKA) anchor protein 6	ENSG00000151320
AKAP8	10270	AKAP8	A kinase (PRKA) anchor protein 8	ENSG00000105127
AKIRIN2
AKR1B10	57016	AKR1B10	aldo-keto reductase family 1, member B10 (aldose reductase)	ENSG00000198074
AKT1	207	AKT1	v-akt murine thymoma viral oncogene homolog 1	ENSG00000142208
ALDH3A1	218	ALDH3A1	aldehyde dehydrogenase 3 family, memberA1	ENSG00000108602
ALDH3A2	224	ALDH3A2	aldehyde dehydrogenase 3 family, member A2	ENSG00000072210
ALDH5A1	7915	ALDH5A1	aldehyde dehydrogenase 5 family, member A1 (succinate-semialdehyde dehydrogenase)	ENSG00000112294
ALKBH1	8846	ALKBH1	alkB, alkylation repair homolog 1 (E. coli)	ENSG00000100601
ALOX15	246	ALOX15	arachidonate 15-lipoxygenase	ENSG00000161905
ALPK3	57538	ALPK3	alpha-kinase 3	ENSG00000136383
ALS2CR4	65062	ALS2CR4	amyotrophic lateral sclerosis 2 (juvenile) chromosome region, candidate 4	ENSG00000155755
AMFR	267	AMFR	autocrine motility factor receptor	ENSG00000159461
ANAPC2	29882	ANAPC2	anaphase promoting complex subunit 2	ENSG00000176248
ANGEL1	23357	ANGEL1	angel homolog 1 (Drosophila)	ENSG00000013523
ANGPTL6	83854	ANGPTL6	angiopoietin-like 6	ENSG00000130812
ANKFN1	162282	ANKFN1	ankyrin-repeat and fibronectin type III domain containing 1	ENSG00000153930
ANKFY1	51479	ANKFY1	ankyrin repeat and FYVE domain containing 1	ENSG00000185722
ANKRD22	118932	ANKRD22	ankyrin repeat domain 22	ENSG00000152766
ANKRD23	200539	ANKRD23	ankyrin repeat domain 23
ANKRD34A
ANKRD42	338699	ANKRD42	ankyrin repeat domain 42
ANKRD50	57182	ANKRD50	ankyrin repeat domain 50	ENSG00000151458
ANKRD52	283373	ANKRD52	ankyrin repeat domain 52
ANKS1A	23294	ANKS1A	ankyrin repeat and sterile alpha motif domain containing 1A	ENSG00000064999
ANKS6	203286	ANKS6	ankyrin repeat and sterile alpha motif domain containing 6	ENSG00000165138
ANTXR1	84168	ANTXR1	anthrax toxin receptor 1	ENSG00000169604
ANUBL1	93550	ANUBL1	AN1, ubiquitin-like, homolog (Xenopus laevis)	ENSG00000172671
AOC3	8639	AOC3	amine oxidase, copper containing 3 (vascular adhesion protein 1)	ENSG00000131471
AOF1	221656	AOF1	amine oxidase (flavin containing) domain 1	ENSG00000165097
AP1G1	164	AP1G1	adaptor-related protein complex 1, gamma 1 subunit	ENSG00000166747
AP1G2	8906	AP1G2	adaptor-related protein complex 1, gamma 2 subunit	ENSG00000092051
AP1GBP1	11276	AP1GBP1	AP1 gamma subunit binding protein 1	ENSG00000006114
AP1M1	8907	AP1M1	adaptor-related protein complex 1, mu 1 subunit	ENSG00000072958
AP1S1	1174	AP1S1	adaptor-related protein complex 1, sigma 1 subunit	ENSG00000106367
AP3M1	26985	AP3M1	adaptor-related protein complex 3, mu 1 subunit	ENSG00000185009
AP4M1	9179	AP4M1	adaptor-related protein complex 4, mu 1 subunit	ENSG00000206580
AP4S1	11154	AP4S1	adaptor-related protein complex 4, sigma 1 subunit	ENSG00000100478
APBA2	321	APBA2	amyloid beta (A4) precursor protein-binding, family A, member 2 (X11-like)	ENSG00000034053
APCDD1L	164284	APCDD1L	adenomatosis polyposis coli down-regulated 1-like	ENSG00000198768
APH1A	51107	APH1A	anterior pharynx defective 1 homolog A (C. elegans)	ENSG00000117362
APOA4	337	APOA4	apolipoprotein A-IV	ENSG00000110244
APOBEC3F	200316	APOBEC3F	apolipoprotein B mRNA editing enzyme, catalytic polypeptide-like 3F	ENSG00000128394
APOF	319	APOF	apolipoprotein F	ENSG00000175336
APOL1	8542	APOL1	apolipoprotein L, 1	ENSG00000100342
APOL2	23780	APOL2	apolipoprotein L, 2	ENSG00000128335
APOLD1	81575	APOLD1	apolipoprotein L domain containing 1	ENSG00000178878
AQP2	359	AQP2	aquaporin 2 (collecting duct)	ENSG00000167580
AQP4	361	AQP4	aquaporin 4	ENSG00000171885
AQP6	363	AQP6	aquaporin 6, kidney specific
AQP8	343	AQP8	aquaporin 8	ENSG00000103375
ARF3	377	ARF3	ADP-ribosylation factor 3	ENSG00000134287
ARFGEF2	10564	ARFGEF2	ADP-ribosylation factor guanine nucleotide-exchange factor 2 (brefeldin A-inhibited)	ENSG00000124198
ARHGAP19	84986	ARHGAP19	Rho GTPase activating protein 19	ENSG00000187122
ARHGAP26	23092	ARHGAP26	Rho GTPase activating protein 26
ARHGAP27	201176	ARHGAP27	Rho GTPase activating protein 27	ENSG00000185602
ARHGAP28	79822	ARHGAP28	Rho GTPase activating protein 28	ENSG00000088756
ARHGAP29	9411	ARHGAP29	Rho GTPase activating protein 29	ENSG00000137962
ARHGDIG	398	ARHGDIG	Rho GDP dissociation inhibitor (GDI) gamma	ENSG00000206156
ARHGEF12	23365	ARHGEF12	Rho guanine nucleotide exchange factor (GEF) 12	ENSG00000196914
ARHGEF16	27237	ARHGEF16	Rho guanine exchange factor (GEF) 16	ENSG00000130762
ARHGEF18	23370	ARHGEF18	rho/rac guanine nucleotide exchange factor (GEF) 18	ENSG00000104880
ARHGEF7	8874	ARHGEF7	Rho guanine nucleotide exchange factor (GEF) 7	ENSG00000102606
ARID5B	84159	ARID5B	AT rich interactive domain 5B (MRF1-like)	ENSG00000150347
ARIH2	10425	ARIH2	ariadne homolog 2 (Drosophila)	ENSG00000177479
ARL17P1	51326	ARL17P1	ADP-ribosylation factor-like 17 pseudogene 1	ENSG00000136447
ARL8A	127829	ARL8A	ADP-ribosylation factor-like 8A	ENSG00000143862
ARMC6	93436	ARMC6	armadillo repeat containing 6
ARPP-21
ARRB2	409	ARRB2	arrestin, beta 2	ENSG00000141480
ARRDC4	91947	ARRDC4	arrestin domain containing 4	ENSG00000140450
ASB13	79754	ASB13	ankyrin repeat and SOCS box-containing 13
ASB16	92591	ASB16	ankyrin repeat and SOCS box-containing 16	ENSG00000161664
ASB8	140461	ASB8	ankyrin repeat and SOCS box-containing 8	ENSG00000177981
ASCC2	84164	ASCC2	activating signal cointegrator 1 complex subunit 2	ENSG00000100325
ASF1B	55723	ASF1B	ASF1 anti-silencing function 1 homolog B (S. cerevisiae)	ENSG00000105011
ASTN1	460	ASTN1	astrotactin 1	ENSG00000152092
ATAD1	84896	ATAD1	ATPase family, AAA domain containing 1	ENSG00000138138
ATCAY	85300	ATCAY	ataxia, cerebellar, Cayman type (caytaxin)	ENSG00000167654
ATF3	467	ATF3	activating transcription factor 3	ENSG00000162772
ATG12	9140	ATG12	ATG12 autophagy related 12 homolog (S. cerevisiae)	ENSG00000145782
ATG16L1	55054	ATG16L1	ATG16 autophagy related 16-like 1 (S. cerevisiae)	ENSG00000085978
ATG4D	84971	ATG4D	ATG4 autophagy related 4 homolog D (S. cerevisiae)	ENSG00000130734
ATG9A	79065	ATG9A	ATG9 autophagy related 9 homolog A (S. cerevisiae)	ENSG00000198925
ATM	472	ATM	ataxia telangiectasia mutated (includes complementation groups A, C and D)	ENSG00000149311
ATP10B	23120	ATP10B	ATPase, Class V, type 10B
ATP11B	23200	ATP11B	ATPase, Class VI, type 11B	ENSG00000058063
ATP2B2	491	ATP2B2	ATPase, Ca++ transporting, plasma membrane 2	ENSG00000157087
ATP2C1	27032	ATP2C1	ATPase, Ca++ transporting, type 2C, member 1	ENSG00000017260
ATP5G3	518	ATP5G3	ATP synthase, H+ transporting, mitochondrial F0 complex, subunit C3 (subunit 9)
ATP6V0A1	535	ATP6V0A1	ATPase, H+ transporting, lysosomal V0 subunit a1	ENSG00000033627
ATP6V1C1	528	ATP6V1C1	ATPase, H+ transporting, lysosomal 42kDa, V1 subunit C1	ENSG00000155097
ATP8A1	10396	ATP8A1	ATPase, aminophospholipid transporter (APLT), Class I, type 8A, member 1	ENSG00000124406
ATPAF1	64756	ATPAF1	ATP synthase mitochondrial F1 complex assembly factor 1	ENSG00000123472
ATRX	546	ATRX	alpha thalassemia/mental retardation syndrome X-linked (RAD54 homolog, S. cerevisiae)	ENSG00000085224
ATXN1	6310	ATXN1	ataxin 1	ENSG00000124788
AVPR1B	553	AVPR1B	arginine vasopressin receptor 1B	ENSG00000198049
AZI2	64343	AZI2	5-azacytidine induced 2	ENSG00000163512
B3GALT5	10317	B3GALT5	UDP-Gal:betaGlcNAc beta 1,3-galactosyltransferase, polypeptide 5	ENSG00000183778
B3GALT6	126792	B3GALT6	UDP-Gal:betaGal beta 1,3-galactosyltransferase polypeptide 6	ENSG00000176022
B4GALT1	2683	B4GALT1	UDP-Gal:betaGlcNAc beta 1,4- galactosyltransferase, polypeptide 1	ENSG00000086062
BACE1	23621	BACE1	beta-site APP-cleaving enzyme 1	ENSG00000186318
BAIAP2	10458	BAIAP2	BAI1-associated protein 2	ENSG00000175866
BAK1	578	BAK1	BCL2-antagonist/killer 1	ENSG00000030110
BAP1	8314	BAP1	BRCA1 associated protein-1 (ubiquitin carboxy-terminal hydrolase)	ENSG00000163930
BASP1	10409	BASP1	brain abundant, membrane attached signal protein 1	ENSG00000176788
BBS7	55212	BBS7	Bardet-Biedl syndrome 7	ENSG00000138686
BCL2	596	BCL2	B-cell CLL/lymphoma 2	ENSG00000171791
BCL6B	255877	BCL6B	B-cell CLL/lymphoma 6, member B (zinc finger protein)	ENSG00000161940
BCL7A	605	BCL7A	B-cell CLL/lymphoma 7A	ENSG00000110987
BCL9L	283149	BCL9L	B-cell CLL/lymphoma 9-like	ENSG00000186174
BCO2
BDH1	622	BDH1	3-hydroxybutyrate dehydrogenase, type 1	ENSG00000161267
BEST3	144453	BEST3	bestrophin 3	ENSG00000127325
BET1	10282	BET1	BET1 homolog (S. cerevisiae)	ENSG00000105829
BICD2	23299	BICD2	bicaudal D homolog 2 (Drosophila)	ENSG00000185963
BID	637	BID	BH3 interacting domain death agonist	ENSG00000015475
BIN3	55909	BIN3	bridging integrator 3	ENSG00000147439
BLCAP	10904	BLCAP	bladder cancer associated protein	ENSG00000166619
BLNK	29760	BLNK	B-cell linker	ENSG00000095585
BMP8A	353500	BMP8A	bone morphogenetic protein 8a	ENSG00000186189
BNC2	54796	BNC2	basonuclin 2	ENSG00000173068
BRD4	23476	BRD4	bromodomain containing 4	ENSG00000141867
BRF1	2972	BRF1	BRF1 homolog, subunit of RNA polymerase III transcription initiation factor IIIB (S. cerevisiae)	ENSG00000185024
BRWD1	54014	BRWD1	bromodomain and WD repeat domain containing 1	ENSG00000185658
BSDC1	55108	BSDC1	BSD domain containing 1	ENSG00000160058
BTBD12	84464	BTBD12	BTB (POZ) domain containing 12	ENSG00000188827
BTBD9	114781	BTBD9	BTB (POZ) domain containing 9
BTLA	151888	BTLA	B and T lymphocyte associated	ENSG00000186265
BTNL3	10917	BTNL3	butyrophilin-like 3	ENSG00000168903
BVES	11149	BVES	blood vessel epicardial substance	ENSG00000112276
BZRAP1	9256	BZRAP1	benzodiazapine receptor (peripheral) associated protein 1	ENSG00000005379
C1D
C1QTNF1	114897	C1QTNF1	C1q and tumor necrosis factor related protein 1	ENSG00000173918
C1QTNF2	114898	C1QTNF2	C1q and tumor necrosis factor related protein 2	ENSG00000145861
C1QTNF3	114899	C1QTNF3	C1q and tumor necrosis factor related protein 3	ENSG00000082196
C1QTNF8	390664	C1QTNF8	C1q and tumor necrosis factor related protein 8
C2CD2L
CABLES2	81928	CABLES2	Cdk5 and Abl enzyme substrate 2	ENSG00000149679
CABP7	164633	CABP7	calcium binding protein 7	ENSG00000100314
CACNA1C	775	CACNA1C	calcium channel, voltage-dependent, L type, alpha 1C subunit
CACNA1D	776	CACNA1D	calcium channel, voltage-dependent, L type, alpha 1D subunit	ENSG00000157388
CACNA1E	777	CACNA1E	calcium channel, voltage-dependent, alpha 1E subunit	ENSG00000198216
CACNA2D2	9254	CACNA2D2	calcium channel, voltage-dependent, alpha 2/delta subunit 2	ENSG00000007402
CACNA2D4	93589	CACNA2D4	calcium channel, voltage-dependent, alpha 2/delta subunit 4	ENSG00000151062
CACNB1	782	CACNB1	calcium channel, voltage-dependent, beta 1 subunit	ENSG00000067191
CACNB2	783	CACNB2	calcium channel, voltage-dependent, beta 2 subunit	ENSG00000165995
CACNB3	784	CACNB3	calcium channel, voltage-dependent, beta 3 subunit	ENSG00000167535
CADM3
CADM4
CALB1	793	CALB1	calbindin 1, 28kDa	ENSG00000104327
CALCOCO1	57658	CALCOCO1	calcium binding and coiled-coil domain 1	ENSG00000012822
CALCOCO2	10241	CALCOCO2	calcium binding and coiled-coil domain 2	ENSG00000136436
CALCRL	10203	CALCRL	calcitonin receptor-like	ENSG00000064989
CALD1	800	CALD1	caldesmon 1	ENSG00000122786
CALHM1
CALHM2
CALM3	808	CALM3	calmodulin 3 (phosphorylase kinase, delta)	ENSG00000160014
CALN1	83698	CALN1	calneuron 1	ENSG00000183166
CAMK2A	815	CAMK2A	calcium/calmodulin-dependent protein kinase (CaM kinase) II alpha	ENSG00000070808
CAMK2G	818	CAMK2G	calcium/calmodulin-dependent protein kinase (CaM kinase) II gamma	ENSG00000148660
CAMKV	79012	CAMKV	CaM kinase-like vesicle-associated	ENSG00000164076
CAPN3	825	CAPN3	calpain 3, (p94)	ENSG00000092529
CARD14	79092	CARD14	caspase recruitment domain family, member 14	ENSG00000141527
CARS	833	CARS	cysteinyl-tRNA synthetase	ENSG00000110619
CASKIN2	57513	CASKIN2	CASK interacting protein 2	ENSG00000177303
CASP9	842	CASP9	caspase 9, apoptosis-related cysteine peptidase	ENSG00000132906
CBFA2T2	9139	CBFA2T2	core-binding factor, runt domain, alpha subunit 2; translocated to, 2	ENSG00000078699
CBL	867	CBL	Cas-Br-M (murine) ecotropic retroviral transforming sequence	ENSG00000110395
CBLN2	147381	CBLN2	cerebellin 2 precursor	ENSG00000141668
CBLN3	122999	CBLN3	cerebellin 3 precursor
CBX2	84733	CBX2	chromobox homolog 2 (Pc class homolog, Drosophila)	ENSG00000173894
CBX6	23466	CBX6	chromobox homolog 6
CBX7	23492	CBX7	chromobox homolog 7	ENSG00000100307
CBY1
CC2D1B	200014	CC2D1B	coiled-coil and C2 domain containing 1B	ENSG00000154222
CCDC108	255101	CCDC108	coiled-coil domain containing 108	ENSG00000181378
CCDC117	150275	CCDC117	coiled-coil domain containing 117	ENSG00000159873
CCDC125	202243	CCDC125	coiled-coil domain containing 125
CCDC24	149473	CCDC24	coiled-coil domain containing 24	ENSG00000159214
CCDC25	55246	CCDC25	coiled-coil domain containing 25	ENSG00000147419
CCDC62	84660	CCDC62	coiled-coil domain containing 62	ENSG00000130783
CCDC69	26112	CCDC69	coiled-coil domain containing 69	ENSG00000198624
CCDC88C
CCDC97	90324	CCDC97	coiled-coil domain containing 97	ENSG00000142039
CCL22	6367	CCL22	chemokine (C-C motif) ligand 22	ENSG00000102962
CCND1	595	CCND1	cyclin D1	ENSG00000110092
CCNF	899	CCNF	cyclin F	ENSG00000162063
CCNI2
CCNJL	79616	CCNJL	cyclin J-like	ENSG00000135083
CCPG1	9236	CCPG1	cell cycle progression 1
CCT3	7203	CCT3	chaperonin containing TCP1, subunit 3 (gamma)	ENSG00000163468
CD164	8763	CD164	CD164 molecule, sialomucin	ENSG00000135535
CD1E	913	CD1E	CD1e molecule	ENSG00000158488
CD207	50489	CD207	CD207 molecule, langerin	ENSG00000116031
CD28	940	CD28	CD28 molecule	ENSG00000178562
CD302	9936	CD302	CD302 molecule	ENSG00000136539
CD4	920	CD4	CD4 molecule	ENSG00000010610
CD47	961	CD47	CD47 molecule	ENSG00000196776
CD5	921	CD5	CD5 molecule	ENSG00000110448
CD6	923	CD6	CD6 molecule	ENSG00000013725
CD79A	973	CD79A	CD79a molecule, immunoglobulin-associated alpha	ENSG00000105369
CD83	9308	CD83	CD83 molecule	ENSG00000112149
CD84	8832	CD84	CD84 molecule	ENSG00000066294
CD8A	925	CD8A	CD8a molecule	ENSG00000153563
CD96	10225	CD96	CD96 molecule	ENSG00000153283
CD97	976	CD97	CD97 molecule	ENSG00000123146
CD99L2	83692	CD99L2	CD99 molecule-like 2	ENSG00000102181
CDC16	8881	CDC16	CDC16 cell division cycle 16 homolog (S. cerevisiae)	ENSG00000130177
CDC25B	994	CDC25B	cell division cycle 25B	ENSG00000101224
CDC2L6	23097	CDC2L6	cell division cycle 2-like 6 (CDK8-like)	ENSG00000155111
CDC40	51362	CDC40	cell division cycle 40 homolog (S. cerevisiae)	ENSG00000168438
CDC42BPA	8476	CDC42BPA	CDC42 binding protein kinase alpha (DMPK-like)	ENSG00000143776
CDC42EP2	10435	CDC42EP2	CDC42 effector protein (Rho GTPase binding) 2	ENSG00000149798
CDC6	990	CDC6	CDC6 cell division cycle 6 homolog (S. cerevisiae)	ENSG00000094804
CDCP1	64866	CDCP1	CUB domain containing protein 1	ENSG00000163814
CDCP2	200008	CDCP2	CUB domain containing protein 2	ENSG00000157211
CDK3	1018	CDK3	cyclin-dependent kinase 3	ENSG00000108504
CDK5R1	8851	CDK5R1	cyclin-dependent kinase 5, regulatory subunit 1 (p35)	ENSG00000176749
CDK6	1021	CDK6	cyclin-dependent kinase 6	ENSG00000105810
CDKL5	6792	CDKL5	cyclin-dependent kinase-like 5	ENSG00000008086
CDKN1A	1026	CDKN1A	cyclin-dependent kinase inhibitor 1A (p21, Cip1)	ENSG00000124762
CDKN1C	1028	CDKN1C	cyclin-dependent kinase inhibitor 1C (p57, Kip2)	ENSG00000129757
CDKN2D	1032	CDKN2D	cyclin-dependent kinase inhibitor 2D (p19, inhibits CDK4)	ENSG00000129355
CDO1	1036	CDO1	cysteine dioxygenase, type I	ENSG00000129596
CDON	50937	CDON	Cdon homolog (mouse)	ENSG00000064309
CDR2L	30850	CDR2L	cerebellar degeneration-related protein 2-like	ENSG00000109089
CDV3	55573	CDV3	CDV3 homolog (mouse)	ENSG00000091527
CEACAM19	56971	CEACAM19	carcinoembryonic antigen-related cell adhesion molecule 19	ENSG00000186567
CEACAM7	1087	CEACAM7	carcinoembryonic antigen-related cell adhesion molecule 7	ENSG00000007306
CEBPG	1054	CEBPG	CCAAT/enhancer binding protein (C/EBP), gamma	ENSG00000153879
CECR6	27439	CECR6	cat eye syndrome chromosome region, candidate 6	ENSG00000183307
CELSR1	9620	CELSR1	cadherin, EGF LAG seven-pass G-type receptor 1 (flamingo homolog, Drosophila)	ENSG00000075275
CENPJ	55835	CENPJ	centromere protein J	ENSG00000151849
CENPO	79172	CENPO	centromere protein O	ENSG00000138092
CEP63	80254	CEP63	centrosomal protein 63kDa	ENSG00000182923
CEP97
CGNL1	84952	CGNL1	cingulin-like 1	ENSG00000128849
CHAC1	79094	CHAC1	ChaC, cation transport regulator homolog 1 (E. coli)	ENSG00000128965
CHD4	1108	CHD4	chromodomain helicase DNA binding protein 4	ENSG00000111642
CHD5	26038	CHD5	chromodomain helicase DNA binding protein 5	ENSG00000116254
CHD9	80205	CHD9	chromodomain helicase DNA binding protein 9
CHML	1122	CHML	choroideremia-like (Rab escort protein 2)	ENSG00000203668
CHMP7	91782	CHMP7	CHMP family, member 7	ENSG00000147457
CHN2	1124	CHN2	chimerin (chimaerin) 2	ENSG00000106069
CHST6	4166	CHST6	carbohydrate (N-acetylglucosamine 6-O) sulfotransferase 6
CIAO1
CILP	8483	CILP	cartilage intermediate layer protein, nucleotide pyrophosphohydrolase	ENSG00000138615
CKM	1158	CKM	creatine kinase, muscle	ENSG00000104879
CLCC1	23155	CLCC1	chloride channel CLIC-like 1	ENSG00000121940
CLCN6	1185	CLCN6	chloride channel 6	ENSG00000011021
CLDN19	149461	CLDN19	claudin 19	ENSG00000164007
CLEC12A	160364	CLEC12A	C-type lectin domain family 12, member A	ENSG00000172322
CLEC16A
CLEC2D	29121	CLEC2D	C-type lectin domain family 2, member D	ENSG00000069493
CLEC3A	10143	CLEC3A	C-type lectin domain family 3, member A	ENSG00000166509
CLIC4	25932	CLIC4	chloride intracellular channel 4	ENSG00000169504
CLIC5	53405	CLIC5	chloride intracellular channel 5	ENSG00000112782
CLIP3
CLN6	54982	CLN6	ceroid-lipofuscinosis, neuronal 6, late infantile, variant	ENSG00000128973
CLN8	2055	CLN8	ceroid-lipofuscinosis, neuronal 8 (epilepsy, progressive with mental retardation)	ENSG00000182372
CLRN1
CLSTN1	22883	CLSTN1	calsyntenin 1	ENSG00000171603
CLSTN2	64084	CLSTN2	calsyntenin 2	ENSG00000158258
CLTC	1213	CLTC	clathrin, heavy chain (Hc)	ENSG00000141367
CMPK2
CMTM3	123920	CMTM3	CKLF-like MARVEL transmembrane domain containing 3	ENSG00000140931
CMTM4	146223	CMTM4	CKLF-like MARVEL transmembrane domain containing 4	ENSG00000183723
CNNM1	26507	CNNM1	cyclin M1	ENSG00000119946
CNOT1	23019	CNOT1	CCR4-NOT transcription complex, subunit 1	ENSG00000125107
CNOT4	4850	CNOT4	CCR4-NOT transcription complex, subunit 4	ENSG00000080802
CNOT6	57472	CNOT6	CCR4-NOT transcription complex, subunit 6	ENSG00000113300
CNOT6L	246175	CNOT6L	CCR4-NOT transcription complex, subunit 6-like	ENSG00000138767
CNP	1267	CNP	2',3'-cyclic nucleotide 3' phosphodiesterase	ENSG00000173786
COL4A3	1285	COL4A3	collagen, type IV, alpha 3 (Goodpasture antigen)	ENSG00000169031
COL8A2	1296	COL8A2	collagen, type VIII, alpha 2	ENSG00000171812
COPS8	10920	COPS8	COP9 constitutive photomorphogenic homolog subunit 8 (Arabidopsis)	ENSG00000198612
COX19	90639	COX19	COX19 cytochrome c oxidase assembly homolog (S. cerevisiae)	ENSG00000189201
CPLX2	10814	CPLX2	complexin 2	ENSG00000145920
CPNE1	8904	CPNE1	copine I	ENSG00000125976
CPNE8	144402	CPNE8	copine VIII	ENSG00000139117
CPXM2	119587	CPXM2	carboxypeptidase X (M14 family), member 2	ENSG00000121898
CRAMP1L	57585	CRAMP1L	Crm, cramped-like (Drosophila)	ENSG00000007545
CREB5	9586	CREB5	cAMP responsive element binding protein 5	ENSG00000146592
CREG1	8804	CREG1	cellular repressor of E1A-stimulated genes 1	ENSG00000143162
CREG2	200407	CREG2	cellular repressor of E1A-stimulated genes 2	ENSG00000175874
CRELD1	78987	CRELD1	cysteine-rich with EGF-like domains 1	ENSG00000163703
CRHR1	1394	CRHR1	corticotropin releasing hormone receptor 1	ENSG00000120088
CRIP2	1397	CRIP2	cysteine-rich protein 2	ENSG00000182809
CRMP1	1400	CRMP1	collapsin response mediator protein 1	ENSG00000072832
CRNKL1	51340	CRNKL1	Crn, crooked neck-like 1 (Drosophila)	ENSG00000101343
CRY2	1408	CRY2	cryptochrome 2 (photolyase-like)	ENSG00000121671
CRYAA	1409	CRYAA	crystallin, alpha A	ENSG00000160202
CSDC2	27254	CSDC2	cold shock domain containing C2, RNA binding	ENSG00000172346
CSGALNACT2
CSK	1445	CSK	c-src tyrosine kinase
CSRP2BP	57325	CSRP2BP	CSRP2 binding protein	ENSG00000149474
CTBP2	1488	CTBP2	C-terminal binding protein 2	ENSG00000175029
CTDSP2	10106	CTDSP2	CTD (carboxy-terminal domain, RNA polymerase II, polypeptide A) small phosphatase 2	ENSG00000175215
CTDSPL	10217	CTDSPL	CTD (carboxy-terminal domain, RNA polymerase II, polypeptide A) small phosphatase-like	ENSG00000144677
CTNS	1497	CTNS	cystinosis, nephropathic	ENSG00000040531
CTPS	1503	CTPS	CTP synthase	ENSG00000171793
CTPS2	56474	CTPS2	CTP synthase II	ENSG00000047230
CTRL	1506	CTRL	chymotrypsin-like	ENSG00000141086
CTSE	1510	CTSE	cathepsin E	ENSG00000196188
CTSK	1513	CTSK	cathepsin K (pycnodysostosis)	ENSG00000143387
CTTN	2017	CTTN	cortactin	ENSG00000085733
CUGBP2	10659	CUGBP2	CUG triplet repeat, RNA binding protein 2	ENSG00000048740
CUL4B	8450	CUL4B	cullin 4B	ENSG00000158290
CUL5	8065	CUL5	cullin 5	ENSG00000166266
CXCL16	58191	CXCL16	chemokine (C-X-C motif) ligand 16	ENSG00000161921
CXCR5
CYB5R3	1727	CYB5R3	cytochrome b5 reductase 3	ENSG00000100243
CYBASC3	220002	CYBASC3	cytochrome b, ascorbate dependent 3	ENSG00000162144
CYLD	1540	CYLD	cylindromatosis (turban tumor syndrome)	ENSG00000083799
CYP11A1	1583	CYP11A1	cytochrome P450, family 11, subfamily A, polypeptide 1	ENSG00000140459
CYP19A1	1588	CYP19A1	cytochrome P450, family 19, subfamily A, polypeptide 1	ENSG00000137869
CYP1B1	1545	CYP1B1	cytochrome P450, family 1, subfamily B, polypeptide 1	ENSG00000138061
CYP20A1	57404	CYP20A1	cytochrome P450, family 20, subfamily A, polypeptide 1
CYP2S1	29785	CYP2S1	cytochrome P450, family 2, subfamily S, polypeptide 1	ENSG00000167600
CYSLTR2	57105	CYSLTR2	cysteinyl leukotriene receptor 2	ENSG00000152207
DAB2	1601	DAB2	disabled homolog 2, mitogen-responsive phosphoprotein (Drosophila)	ENSG00000153071
DAG1	1605	DAG1	dystroglycan 1 (dystrophin-associated glycoprotein 1)	ENSG00000173402
DAGLB
DAPP1	27071	DAPP1	dual adaptor of phosphotyrosine and 3-phosphoinositides
DBNL	28988	DBNL	drebrin-like	ENSG00000136279
DBT	1629	DBT	dihydrolipoamide branched chain transacylase E2	ENSG00000137992
DCLK3
DCP2	167227	DCP2	DCP2 decapping enzyme homolog (S. cerevisiae)	ENSG00000172795
DCUN1D3	123879	DCUN1D3	DCN1, defective in cullin neddylation 1, domain containing 3 (S. cerevisiae)	ENSG00000188215
DDA1
DDB2	1643	DDB2	damage-specific DNA binding protein 2, 48kDa	ENSG00000134574
DDX11	1663	DDX11	DEAD/H (Asp-Glu-Ala-Asp/His) box polypeptide 11 (CHL1-like helicase homolog, S. cerevisiae)	ENSG00000013573
DDX51	317781	DDX51	DEAD (Asp-Glu-Ala-Asp) box polypeptide 51	ENSG00000185163
DDX52	11056	DDX52	DEAD (Asp-Glu-Ala-Asp) box polypeptide 52	ENSG00000141141
DDX6	1656	DDX6	DEAD (Asp-Glu-Ala-Asp) box polypeptide 6	ENSG00000110367
DENND1A	57706	DENND1A	DENN/MADD domain containing 1A	ENSG00000119522
DENND4C	55667	DENND4C	DENN/MADD domain containing 4C	ENSG00000137145
DGCR2	9993	DGCR2	DiGeorge syndrome critical region gene 2	ENSG00000070413
DHCR24	1718	DHCR24	24-dehydrocholesterol reductase	ENSG00000116133
DHX32	55760	DHX32	DEAH (Asp-Glu-Ala-His) box polypeptide 32	ENSG00000089876
DHX34	9704	DHX34	DEAH (Asp-Glu-Ala-His) box polypeptide 34	ENSG00000134815
DIAPH2	1730	DIAPH2	diaphanous homolog 2 (Drosophila)	ENSG00000147202
DIS3
DISP2	85455	DISP2	dispatched homolog 2 (Drosophila)	ENSG00000140323
DLC1	10395	DLC1	deleted in liver cancer 1	ENSG00000164741
DMBX1	127343	DMBX1	diencephalon/mesencephalon homeobox 1	ENSG00000197587
DMC1	11144	DMC1	DMC1 dosage suppressor of mck1 homolog, meiosis-specific homologous recombination (yeast)	ENSG00000100206
DMD	1756	DMD	dystrophin (muscular dystrophy, Duchenne and Becker types)	ENSG00000198947
DNAI1	27019	DNAI1	dynein, axonemal, intermediate chain 1	ENSG00000122735
DNAJC16	23341	DNAJC16	DnaJ (Hsp40) homolog, subfamily C, member 16	ENSG00000116138
DNAJC22
DNAJC5	80331	DNAJC5	DnaJ (Hsp40) homolog, subfamily C, member 5	ENSG00000101152
DNAJC5G	285126	DNAJC5G	DnaJ (Hsp40) homolog, subfamily C, member 5 gamma	ENSG00000163793
DNAL1	83544	DNAL1	dynein, axonemal, light chain 1	ENSG00000119661
DND1	373863	DND1	dead end homolog 1 (zebrafish)	ENSG00000183403
DNM3	26052	DNM3	dynamin 3	ENSG00000197959
DOCK3	1795	DOCK3	dedicator of cytokinesis 3	ENSG00000088538
DOCK5	80005	DOCK5	dedicator of cytokinesis 5
DPF2	5977	DPF2	D4, zinc and double PHD fingers family 2	ENSG00000133884
DPF3	8110	DPF3	D4, zinc and double PHD fingers, family 3	ENSG00000205683
DQX1	165545	DQX1	DEAQ box polypeptide 1 (RNA-dependent ATPase)	ENSG00000144045
DTX1	1840	DTX1	deltex homolog 1 (Drosophila)	ENSG00000135144
DTX3L	151636	DTX3L	deltex 3-like (Drosophila)	ENSG00000163840
DTX4	23220	DTX4	deltex 4 homolog (Drosophila)
DUSP28
DUSP3	1845	DUSP3	dual specificity phosphatase 3 (vaccinia virus phosphatase VH1-related)	ENSG00000108861
DVL1	1855	DVL1	dishevelled, dsh homolog 1 (Drosophila)	ENSG00000107404
DYNC1I1	1780	DYNC1I1	dynein, cytoplasmic 1, intermediate chain 1	ENSG00000158560
DZIP1	22873	DZIP1	DAZ interacting protein 1	ENSG00000134874
E2F2	1870	E2F2	E2F transcription factor 2	ENSG00000007968
E2F3	1871	E2F3	E2F transcription factor 3	ENSG00000112242
E2F6	1876	E2F6	E2F transcription factor 6	ENSG00000169016
ECE1	1889	ECE1	endothelin converting enzyme 1	ENSG00000117298
EDA	1896	EDA	ectodysplasin A	ENSG00000158813
EDA2R	60401	EDA2R	ectodysplasin A2 receptor	ENSG00000131080
EDEM1	9695	EDEM1	ER degradation enhancer, mannosidase alpha-like 1	ENSG00000134109
EDEM3	80267	EDEM3	ER degradation enhancer, mannosidase alpha-like 3	ENSG00000116406
EEF2K	29904	EEF2K	eukaryotic elongation factor-2 kinase
EEPD1
EFNB1	1947	EFNB1	ephrin-B1	ENSG00000090776
EFNB2	1948	EFNB2	ephrin-B2	ENSG00000125266
EGLN3	112399	EGLN3	egl nine homolog 3 (C. elegans)	ENSG00000129521
EGR3	1960	EGR3	early growth response 3	ENSG00000179388
EI24	9538	EI24	etoposide induced 2.4 mRNA	ENSG00000149547
EID2B	126272	EID2B	EP300 interacting inhibitor of differentiation 2B	ENSG00000176401
EIF4E3	317649	EIF4E3	eukaryotic translation initiation factor 4E member 3	ENSG00000163412
EIF4EBP2	1979	EIF4EBP2	eukaryotic translation initiation factor 4E binding protein 2	ENSG00000148730
EIF4H
EIF5	1983	EIF5	eukaryotic translation initiation factor 5	ENSG00000100664
ELMO1	9844	ELMO1	engulfment and cell motility 1	ENSG00000155849
EMCN	51705	EMCN	endomucin	ENSG00000164035
EMD	2010	EMD	emerin (Emery-Dreifuss muscular dystrophy)	ENSG00000102119
EMILIN3	90187	EMILIN3	elastin microfibril interfacer 3	ENSG00000183798
EMX2	2018	EMX2	empty spiracles homolog 2 (Drosophila)	ENSG00000170370
ENDOD1	23052	ENDOD1	endonuclease domain containing 1
ENO2	2026	ENO2	enolase 2 (gamma, neuronal)	ENSG00000111674
ENPP6	133121	ENPP6	ectonucleotide pyrophosphatase/phosphodiesterase 6	ENSG00000164303
ENSA	2029	ENSA	endosulfine alpha	ENSG00000143420
ENTPD1	953	ENTPD1	ectonucleoside triphosphate diphosphohydrolase 1	ENSG00000138185
ENTPD6	955	ENTPD6	ectonucleoside triphosphate diphosphohydrolase 6 (putative function)	ENSG00000197586
EP400	57634	EP400	E1A binding protein p400
EPB41L1	2036	EPB41L1	erythrocyte membrane protein band 4.1-like 1	ENSG00000088367
EPB41L5	57669	EPB41L5	erythrocyte membrane protein band 4.1 like 5	ENSG00000115109
EPHB4	2050	EPHB4	EPH receptor B4	ENSG00000196411
EPO	2056	EPO	erythropoietin	ENSG00000130427
ERC1	23085	ERC1	ELKS/RAB6-interacting/CAST family member 1	ENSG00000082805
ERC2	26059	ERC2	ELKS/RAB6-interacting/CAST family member 2	ENSG00000187672
ERGIC1	57222	ERGIC1	endoplasmic reticulum-golgi intermediate compartment (ERGIC) 1	ENSG00000113719
ERLIN2
ESR1	2099	ESR1	estrogen receptor 1	ENSG00000091831
ESRRG	2104	ESRRG	estrogen-related receptor gamma	ENSG00000196482
ETFDH	2110	ETFDH	electron-transferring-flavoprotein dehydrogenase	ENSG00000171503
ETNK1	55500	ETNK1	ethanolamine kinase 1	ENSG00000139163
ETS2	2114	ETS2	v-ets erythroblastosis virus E26 oncogene homolog 2 (avian)	ENSG00000157557
ETV3L
ETV6	2120	ETV6	ets variant gene 6 (TEL oncogene)	ENSG00000139083
EXOC8	149371	EXOC8	exocyst complex component 8	ENSG00000116903
EXPH5	23086	EXPH5	exophilin 5	ENSG00000110723
EXT1	2131	EXT1	exostoses (multiple) 1	ENSG00000182197
EXT2	2132	EXT2	exostoses (multiple) 2	ENSG00000151348
EZH1	2145	EZH1	enhancer of zeste homolog 1 (Drosophila)	ENSG00000108799
F11R	50848	F11R	F11 receptor	ENSG00000158769
F12	2161	F12	coagulation factor XII (Hageman factor)	ENSG00000131187
F5	2153	F5	coagulation factor V (proaccelerin, labile factor)	ENSG00000198734
FADD	8772	FADD	Fas (TNFRSF6)-associated via death domain	ENSG00000168040
FAIM2	23017	FAIM2	Fas apoptotic inhibitory molecule 2	ENSG00000135472
FAIM3	9214	FAIM3	Fas apoptotic inhibitory molecule 3	ENSG00000162894
FAM102A	399665	FAM102A	family with sequence similarity 102, member A	ENSG00000167106
FAM104A	84923	FAM104A	family with sequence similarity 104, member A	ENSG00000133193
FAM104B	90736	FAM104B	family with sequence similarity 104, member B	ENSG00000182518
FAM105B	90268	FAM105B	family with sequence similarity 105, member B
FAM107A	11170	FAM107A	family with sequence similarity 107, member A
FAM119A	151194	FAM119A	family with sequence similarity 119, member A	ENSG00000144401
FAM120C	54954	FAM120C	family with sequence similarity 120C	ENSG00000184083
FAM123C
FAM127C
FAM129A
FAM131B
FAM134A
FAM153C
FAM155B
FAM167A
FAM168A
FAM169B
FAM177A1
FAM20B	9917	FAM20B	family with sequence similarity 20, member B	ENSG00000116199
FAM22D	439995	FAM22D	family with sequence similarity 22, member D
FAM46C	54855	FAM46C	family with sequence similarity 46, member C	ENSG00000183508
FAM78A	286336	FAM78A	family with sequence similarity 78, member A	ENSG00000126882
FAM81A	145773	FAM81A	family with sequence similarity 81, member A	ENSG00000157470
FAM86B1	85002	FAM86B1	family with sequence similarity 86, member B1	ENSG00000145002
FAM86C	55199	FAM86C	family with sequence similarity 86, member C	ENSG00000158483
FAM89B	23625	FAM89B	family with sequence similarity 89, member B	ENSG00000176973
FAM8A1	51439	FAM8A1	family with sequence similarity 8, member A1	ENSG00000137414
FANCA	2175	FANCA	Fanconi anemia, complementation group A	ENSG00000187741
FANCM	57697	FANCM	Fanconi anemia, complementation group M	ENSG00000187790
FARSA
FAS	355	FAS	Fas (TNF receptor superfamily, member 6)	ENSG00000026103
FASN	2194	FASN	fatty acid synthase	ENSG00000169710
FAT3	120114	FAT3	FAT tumor suppressor homolog 3 (Drosophila)
FBN1	2200	FBN1	fibrillin 1	ENSG00000166147
FBXO10	26267	FBXO10	F-box protein 10	ENSG00000147912
FBXO11	80204	FBXO11	F-box protein 11	ENSG00000138081
FBXO36	130888	FBXO36	F-box protein 36	ENSG00000153832
FBXO41	150726	FBXO41	F-box protein 41
FBXO44	93611	FBXO44	F-box protein 44	ENSG00000132879
FBXO45	200933	FBXO45	F-box protein 45
FBXW7	55294	FBXW7	F-box and WD-40 domain protein 7 (archipelago homolog, Drosophila)	ENSG00000109670
FBXW8	26259	FBXW8	F-box and WD-40 domain protein 8	ENSG00000174989
FCER1G	2207	FCER1G	Fc fragment of IgE, high affinity I, receptor for; gamma polypeptide	ENSG00000158869
FCGR2A	2212	FCGR2A	Fc fragment of IgG, low affinity IIa, receptor (CD32)	ENSG00000143226
FCGR2B	2213	FCGR2B	Fc fragment of IgG, low affinity IIb, receptor (CD32)	ENSG00000072694
FCGR3A	2214	FCGR3A	Fc fragment of IgG, low affinity IIIa, receptor (CD16a)	ENSG00000203747
FCGR3B	2215	FCGR3B	Fc fragment of IgG, low affinity IIIb, receptor (CD16b)	ENSG00000162747
FCRL5	83416	FCRL5	Fc receptor-like 5	ENSG00000143297
FCRLA	84824	FCRLA	Fc receptor-like A	ENSG00000132185
FER1L6
FEV	54738	FEV	FEV (ETS oncogene family)	ENSG00000163497
FGF2	2247	FGF2	fibroblast growth factor 2 (basic)	ENSG00000138685
FGFR2	2263	FGFR2	fibroblast growth factor receptor 2 (bacteria-expressed kinase, keratinocyte growth factor receptor, craniofacial dysostosis 1, Crouzon syndrome, Pfeiffer syndrome, Jackson-Weiss syndrome)	ENSG00000066468
FGFR3	2261	FGFR3	fibroblast growth factor receptor 3 (achondroplasia, thanatophoric dwarfism)	ENSG00000068078
FKBP4	2288	FKBP4	FK506 binding protein 4, 59kDa	ENSG00000004478
FKBP9	11328	FKBP9	FK506 binding protein 9, 63 kDa	ENSG00000122642
FKTN
FLCN	201163	FLCN	folliculin	ENSG00000154803
FLOT2	2319	FLOT2	flotillin 2	ENSG00000132589
FMNL2	114793	FMNL2	formin-like 2
FMO2	2327	FMO2	flavin containing monooxygenase 2 (non-functional)	ENSG00000094963
FNBP1	23048	FNBP1	formin binding protein 1	ENSG00000187239
FNBP1L	54874	FNBP1L	formin binding protein 1-like
FNDC4	64838	FNDC4	fibronectin type III domain containing 4	ENSG00000115226
FOXA2	3170	FOXA2	forkhead box A2	ENSG00000125798
FOXA3	3171	FOXA3	forkhead box A3	ENSG00000170608
FOXD2	2306	FOXD2	forkhead box D2	ENSG00000186564
FOXD3	27022	FOXD3	forkhead box D3	ENSG00000187140
FOXK1	221937	FOXK1	forkhead box K1	ENSG00000164916
FOXP1	27086	FOXP1	forkhead box P1	ENSG00000114861
FOXP3	50943	FOXP3	forkhead box P3	ENSG00000049768
FOXP4	116113	FOXP4	forkhead box P4	ENSG00000137166
FRMD4B	23150	FRMD4B	FERM domain containing 4B
FRMD6	122786	FRMD6	FERM domain containing 6	ENSG00000139926
FRMD8
FRMPD2	143162	FRMPD2	FERM and PDZ domain containing 2	ENSG00000170324
FRMPD2L1
FRMPD2L2
FSCN1	6624	FSCN1	fascin homolog 1, actin-bundling protein (Strongylocentrotus purpuratus)	ENSG00000075618
FSTL1	11167	FSTL1	follistatin-like 1	ENSG00000163430
FSTL3	10272	FSTL3	follistatin-like 3 (secreted glycoprotein)	ENSG00000070404
FTO
FUK	197258	FUK	fucokinase	ENSG00000157353
FUNDC2	65991	FUNDC2	FUN14 domain containing 2	ENSG00000165775
FURIN	5045	FURIN	furin (paired basic amino acid cleaving enzyme)	ENSG00000140564
FUT2	2524	FUT2	fucosyltransferase 2 (secretor status included)
FUT4	2526	FUT4	fucosyltransferase 4 (alpha (1,3) fucosyltransferase, myeloid-specific)	ENSG00000196371
FYN	2534	FYN	FYN oncogene related to SRC, FGR, YES	ENSG00000010810
FZD5	7855	FZD5	frizzled homolog 5 (Drosophila)	ENSG00000163251
G6PD	2539	G6PD	glucose-6-phosphate dehydrogenase	ENSG00000160211
GABRA4	2557	GABRA4	gamma-aminobutyric acid (GABA) A receptor, alpha 4	ENSG00000109158
GABRA5	2558	GABRA5	gamma-aminobutyric acid (GABA) A receptor, alpha 5	ENSG00000186297
GABRB3	2562	GABRB3	gamma-aminobutyric acid (GABA) A receptor, beta 3	ENSG00000166206
GALNT6	11226	GALNT6	UDP-N-acetyl-alpha-D-galactosamine:polypeptide N-acetylgalactosaminyltransferase 6 (GalNAc-T6)
GALNT7	51809	GALNT7	UDP-N-acetyl-alpha-D-galactosamine:polypeptide N-acetylgalactosaminyltransferase 7 (GalNAc-T7)	ENSG00000109586
GANC	2595	GANC	glucosidase, alpha; neutral C
GARNL4	23108	GARNL4	GTPase activating Rap/RanGAP domain-like 4	ENSG00000132359
GAS7	8522	GAS7	growth arrest-specific 7	ENSG00000007237
GAS8	2622	GAS8	growth arrest-specific 8	ENSG00000141013
GATA2	2624	GATA2	GATA binding protein 2	ENSG00000179348
GATA4	2626	GATA4	GATA binding protein 4	ENSG00000136574
GATA5	140628	GATA5	GATA binding protein 5	ENSG00000130700
GATAD2B	57459	GATAD2B	GATA zinc finger domain containing 2B	ENSG00000143614
GBP1	2633	GBP1	guanylate binding protein 1, interferon-inducible, 67kDa	ENSG00000117228
GBP3	2635	GBP3	guanylate binding protein 3
GCC1	79571	GCC1	GRIP and coiled-coil domain containing 1	ENSG00000179562
GCET2	257144	GCET2	germinal center expressed transcript 2	ENSG00000174500
GCK	2645	GCK	glucokinase (hexokinase 4, maturity onset diabetes of the young 2)	ENSG00000106633
GCNT2	2651	GCNT2	glucosaminyl (N-acetyl) transferase 2, I-branching enzyme (I blood group)	ENSG00000111846
GDAP1	54332	GDAP1	ganglioside-induced differentiation-associated protein 1	ENSG00000104381
GFAP	2670	GFAP	glial fibrillary acidic protein	ENSG00000131095
GFPT2	9945	GFPT2	glutamine-fructose-6-phosphate transaminase 2	ENSG00000131459
GGA2	23062	GGA2	golgi associated, gamma adaptin ear containing, ARF binding protein 2	ENSG00000103365
GGA3	23163	GGA3	golgi associated, gamma adaptin ear containing, ARF binding protein 3	ENSG00000125447
GGT6	124975	GGT6	gamma-glutamyltransferase 6 homolog (rat)	ENSG00000167741
GIMAP8	155038	GIMAP8	GTPase, IMAP family member 8	ENSG00000171115
GINS3	64785	GINS3	GINS complex subunit 3 (Psf3 homolog)	ENSG00000181938
GIT2	9815	GIT2	G protein-coupled receptor kinase interactor 2	ENSG00000139436
GK2	2712	GK2	glycerol kinase 2	ENSG00000196475
GLB1L3	112937	GLB1L3	galactosidase, beta 1 like 3
GLDN	342035	GLDN	gliomedin	ENSG00000186417
GLI3	2737	GLI3	GLI-Kruppel family member GLI3 (Greig cephalopolysyndactyly syndrome)	ENSG00000106571
GLIS2	84662	GLIS2	GLIS family zinc finger 2	ENSG00000126603
GLIS3	169792	GLIS3	GLIS family zinc finger 3	ENSG00000107249
GLT1D1	144423	GLT1D1	glycosyltransferase 1 domain containing 1	ENSG00000151948
GLUD1	2746	GLUD1	glutamate dehydrogenase 1	ENSG00000148672
GM2A	2760	GM2A	GM2 ganglioside activator	ENSG00000196743
GMEB1	10691	GMEB1	glucocorticoid modulatory element binding protein 1	ENSG00000162419
GMEB2	26205	GMEB2	glucocorticoid modulatory element binding protein 2	ENSG00000101216
GMIP	51291	GMIP	GEM interacting protein	ENSG00000089639
GNAI2	2771	GNAI2	guanine nucleotide binding protein (G protein), alpha inhibiting activity polypeptide 2	ENSG00000114353
GNAZ	2781	GNAZ	guanine nucleotide binding protein (G protein), alpha z polypeptide	ENSG00000128266
GNB4	59345	GNB4	guanine nucleotide binding protein (G protein), beta polypeptide 4	ENSG00000114450
GNG12	55970	GNG12	guanine nucleotide binding protein (G protein), gamma 12	ENSG00000172380
GNL3L	54552	GNL3L	guanine nucleotide binding protein-like 3 (nucleolar)-like	ENSG00000130119
GNPNAT1	64841	GNPNAT1	glucosamine-phosphate N-acetyltransferase 1	ENSG00000100522
GNS	2799	GNS	glucosamine (N-acetyl)-6-sulfatase (Sanfilippo disease IIID)	ENSG00000135677
GOLGA6	342096	GOLGA6	golgi autoantigen, golgin subfamily a, 6
GOLGA8A	23015	GOLGA8A	golgi autoantigen, golgin subfamily a, 8A	ENSG00000175265
GOLGA8B	440270	GOLGA8B	golgi autoantigen, golgin subfamily a, 8B
GOLGA8E	390535	GOLGA8E	golgi autoantigen, golgin subfamily a, 8E	ENSG00000175676
GOLGA8G	283768	GOLGA8G	golgi autoantigen, golgin subfamily a, 8G	ENSG00000183629
GOLIM4
GOLPH3L	55204	GOLPH3L	golgi phosphoprotein 3-like	ENSG00000143457
GOPC	57120	GOPC	golgi associated PDZ and coiled-coil motif containing	ENSG00000047932
GORASP1	64689	GORASP1	golgi reassembly stacking protein 1, 65kDa	ENSG00000114745
GOT1	2805	GOT1	glutamic-oxaloacetic transaminase 1, soluble (aspartate aminotransferase 1)	ENSG00000120053
GPA33	10223	GPA33	glycoprotein A33 (transmembrane)	ENSG00000143167
GPATCH2
GPC4	2239	GPC4	glypican 4	ENSG00000076716
GPD1L	23171	GPD1L	glycerol-3-phosphate dehydrogenase 1-like	ENSG00000152642
GPR107	57720	GPR107	G protein-coupled receptor 107	ENSG00000148358
GPR153	387509	GPR153	G protein-coupled receptor 153	ENSG00000158292
GPR26	2849	GPR26	G protein-coupled receptor 26	ENSG00000154478
GPR37L1	9283	GPR37L1	G protein-coupled receptor 37 like 1	ENSG00000170075
GPR55	9290	GPR55	G protein-coupled receptor 55	ENSG00000135898
GPR56	9289	GPR56	G protein-coupled receptor 56	ENSG00000205336
GPR81	27198	GPR81	G protein-coupled receptor 81	ENSG00000196917
GPS2	2874	GPS2	G protein pathway suppressor 2
GPT2	84706	GPT2	glutamic pyruvate transaminase (alanine aminotransferase) 2	ENSG00000166123
GRAMD1C	54762	GRAMD1C	GRAM domain containing 1C	ENSG00000178075
GRAMD2	196996	GRAMD2	GRAM domain containing 2	ENSG00000175318
GRASP	160622	GRASP	GRP1 (general receptor for phosphoinositides 1)-associated scaffold protein	ENSG00000161835
GRB2	2885	GRB2	growth factor receptor-bound protein 2	ENSG00000177885
GRIA3	2892	GRIA3	glutamate receptor, ionotrophic, AMPA 3	ENSG00000125675
GRID1	2894	GRID1	glutamate receptor, ionotropic, delta 1	ENSG00000182771
GRIK3	2899	GRIK3	glutamate receptor, ionotropic, kainate 3	ENSG00000163873
GRIN2B	2904	GRIN2B	glutamate receptor, ionotropic, N-methyl D-aspartate 2B	ENSG00000150086
GRINA	2907	GRINA	glutamate receptor, ionotropic, N-methyl D-asparate-associated protein 1 (glutamate binding)	ENSG00000178719
GRLF1	2909	GRLF1	glucocorticoid receptor DNA binding factor 1	ENSG00000160007
GRM5	2915	GRM5	glutamate receptor, metabotropic 5	ENSG00000168959
GRM6	2916	GRM6	glutamate receptor, metabotropic 6	ENSG00000113262
GRM8	2918	GRM8	glutamate receptor, metabotropic 8	ENSG00000179603
GRPEL2	134266	GRPEL2	GrpE-like 2, mitochondrial (E. coli)	ENSG00000164284
GSG1	83445	GSG1	germ cell associated 1	ENSG00000111305
GSG1L	146395	GSG1L	GSG1-like	ENSG00000169181
GSTCD	79807	GSTCD	glutathione S-transferase, C-terminal domain containing	ENSG00000138780
GSTM1	2944	GSTM1	glutathione S-transferase M1	ENSG00000134184
GSTM2	2946	GSTM2	glutathione S-transferase M2 (muscle)
GTF2F1	2962	GTF2F1	general transcription factor IIF, polypeptide 1, 74kDa	ENSG00000125651
GTF2IRD2	84163	GTF2IRD2	GTF2I repeat domain containing 2	ENSG00000196275
GTF2IRD2B	389524	GTF2IRD2B	GTF2I repeat domain containing 2B	ENSG00000174428
GUCY2D	3000	GUCY2D	guanylate cyclase 2D, membrane (retina-specific)	ENSG00000132518
GZF1	64412	GZF1	GDNF-inducible zinc finger protein 1	ENSG00000125812
H2AFY2	55506	H2AFY2	H2A histone family, member Y2	ENSG00000099284
H3F3B	3021	H3F3B	H3 histone, family 3B (H3.3B)	ENSG00000132475
H6PD	9563	H6PD	hexose-6-phosphate dehydrogenase (glucose 1-dehydrogenase)	ENSG00000049239
HBP1	26959	HBP1	HMG-box transcription factor 1	ENSG00000105856
HCN3	57657	HCN3	hyperpolarization activated cyclic nucleotide-gated potassium channel 3	ENSG00000143630
HCN4	10021	HCN4	hyperpolarization activated cyclic nucleotide-gated potassium channel 4	ENSG00000138622
HCP5	10866	HCP5	HLA complex P5	ENSG00000198559
HDAC11	79885	HDAC11	histone deacetylase 11	ENSG00000163517
HDAC3	8841	HDAC3	histone deacetylase 3	ENSG00000171720
HDAC5	10014	HDAC5	histone deacetylase 5	ENSG00000108840
HDHD1A	8226	HDHD1A	haloacid dehalogenase-like hydrolase domain containing 1A	ENSG00000130021
HDLBP	3069	HDLBP	high density lipoprotein binding protein (vigilin)	ENSG00000115677
HECA	51696	HECA	headcase homolog (Drosophila)	ENSG00000112406
HEG1	57493	HEG1	HEG homolog 1 (zebrafish)
HELZ	9931	HELZ	helicase with zinc finger	ENSG00000198265
HEPHL1	341208	HEPHL1	hephaestin-like 1
HEYL	26508	HEYL	hairy/enhancer-of-split related with YRPW motif-like	ENSG00000163909
HFE	3077	HFE	hemochromatosis	ENSG00000010704
HGSNAT	138050	HGSNAT	heparan-alpha-glucosaminide N-acetyltransferase
HIP1	3092	HIP1	huntingtin interacting protein 1	ENSG00000127946
HIPK2	28996	HIPK2	homeodomain interacting protein kinase 2	ENSG00000064393
HLA-DQB1	3119	HLA-DQB1	major histocompatibility complex, class II, DQ beta 1	ENSG00000206237///ENSG00000206302
HM13	81502	HM13	histocompatibility (minor) 13	ENSG00000101294
HMGA1	3159	HMGA1	high mobility group AT-hook 1	ENSG00000137309
HMGB3	3149	HMGB3	high-mobility group box 3	ENSG00000029993
HNRNPA3
HNRNPAB
HOMER2	9455	HOMER2	homer homolog 2 (Drosophila)	ENSG00000103942
HOMER3	9454	HOMER3	homer homolog 3 (Drosophila)	ENSG00000051128
HOXB3	3213	HOXB3	homeobox B3	ENSG00000120093
HOXB5	3215	HOXB5	homeobox B5	ENSG00000120075
HOXC5	3222	HOXC5	homeobox C5	ENSG00000172789
HOXD3	3232	HOXD3	homeobox D3	ENSG00000128652
HPCAL4	51440	HPCAL4	hippocalcin like 4	ENSG00000116983
HPS1	3257	HPS1	Hermansky-Pudlak syndrome 1	ENSG00000107521
HRH3	11255	HRH3	histamine receptor H3	ENSG00000101180
HRH4	59340	HRH4	histamine receptor H4	ENSG00000134489
HRNR	388697	HRNR	hornerin	ENSG00000197915
HSP90AB1	3326	HSP90AB1	heat shock protein 90kDa alpha (cytosolic), class B member 1	ENSG00000096384
HSPBAP1	79663	HSPBAP1	HSPB (heat shock 27kDa) associated protein 1	ENSG00000169087
HTR3A	3359	HTR3A	5-hydroxytryptamine (serotonin) receptor 3A	ENSG00000166736
HUNK	30811	HUNK	hormonally upregulated Neu-associated kinase	ENSG00000142149
HUWE1	10075	HUWE1	HECT, UBA and WWE domain containing 1	ENSG00000086758
HYAL3	8372	HYAL3	hyaluronoglucosaminidase 3	ENSG00000186792
IBTK	25998	IBTK	inhibitor of Bruton agammaglobulinemia tyrosine kinase	ENSG00000005700
ICA1L	130026	ICA1L	islet cell autoantigen 1,69kDa-like	ENSG00000163596
ICMT	23463	ICMT	isoprenylcysteine carboxyl methyltransferase	ENSG00000116237
ICOSLG	23308	ICOSLG	inducible T-cell co-stimulator ligand	ENSG00000160223
IDI2	91734	IDI2	isopentenyl-diphosphate delta isomerase 2	ENSG00000148377
IDS	3423	IDS	iduronate 2-sulfatase (Hunter syndrome)	ENSG00000010404
IFNGR2	3460	IFNGR2	interferon gamma receptor 2 (interferon gamma transducer 1)	ENSG00000159128
IFT140	9742	IFT140	intraflagellar transport 140 homolog (Chlamydomonas)	ENSG00000187535
IGF1R	3480	IGF1R	insulin-like growth factor 1 receptor	ENSG00000140443
IGF2	3481	IGF2	insulin-like growth factor 2 (somatomedin A)	ENSG00000167244
IGF2BP1	10642	IGF2BP1	insulin-like growth factor 2 mRNA binding protein 1	ENSG00000159217
IGSF1	3547	IGSF1	immunoglobulin superfamily, member 1	ENSG00000147255
IGSF11	152404	IGSF11	immunoglobulin superfamily, member 11	ENSG00000144847
IGSF9B	22997	IGSF9B	immunoglobulin superfamily, member 9B
IKZF1	10320	IKZF1	IKAROS family zinc finger 1 (Ikaros)	ENSG00000185811
IL16	3603	IL16	interleukin 16 (lymphocyte chemoattractant factor)	ENSG00000172349
IL17RD	54756	IL17RD	interleukin 17 receptor D	ENSG00000144730
IL17REL
IL1RN	3557	IL1RN	interleukin 1 receptor antagonist	ENSG00000136689
IL2RA	3559	IL2RA	interleukin 2 receptor, alpha	ENSG00000134460
IL6R	3570	IL6R	interleukin 6 receptor	ENSG00000160712
ILF3	3609	ILF3	interleukin enhancer binding factor 3, 90kDa	ENSG00000129351
INPP5E	56623	INPP5E	inositol polyphosphate-5-phosphatase, 72 kDa	ENSG00000148384
INVS	27130	INVS	inversin	ENSG00000119509
IPO9	55705	IPO9	importin 9	ENSG00000198700
IPPK	64768	IPPK	inositol 1,3,4,5,6-pentakisphosphate 2-kinase	ENSG00000127080
IQCE	23288	IQCE	IQ motif containing E	ENSG00000106012
IQCK	124152	IQCK	IQ motif containing K	ENSG00000174628
IQGAP1	8826	IQGAP1	IQ motif containing GTPase activating protein 1	ENSG00000140575
IQGAP2	10788	IQGAP2	IQ motif containing GTPase activating protein 2	ENSG00000145703
IRF2	3660	IRF2	interferon regulatory factor 2	ENSG00000168310
ISG20L2	81875	ISG20L2	interferon stimulated exonuclease gene 20kDa-like 2	ENSG00000143319
ISY1
ITGA6	3655	ITGA6	integrin, alpha 6	ENSG00000091409
ITGAE	3682	ITGAE	integrin, alpha E (antigen CD103, human mucosal lymphocyte antigen 1; alpha polypeptide)	ENSG00000083457
ITGB3	3690	ITGB3	integrin, beta 3 (platelet glycoprotein IIIa, antigen CD61)	ENSG00000056345
ITGB5	3693	ITGB5	integrin, beta 5	ENSG00000082781
ITIH5	80760	ITIH5	inter-alpha (globulin) inhibitor H5	ENSG00000123243
ITM2C	81618	ITM2C	integral membrane protein 2C	ENSG00000135916
IYD	389434	IYD	iodotyrosine deiodinase	ENSG00000009765
JAM3	83700	JAM3	junctional adhesion molecule 3	ENSG00000166086
JHDM1D
JOSD1	9929	JOSD1	Josephin domain containing 1	ENSG00000100221
JPH4	84502	JPH4	junctophilin 4
JRK	8629	JRK	jerky homolog (mouse)
JUP	3728	JUP	junction plakoglobin	ENSG00000173801
KAL1	3730	KAL1	Kallmann syndrome 1 sequence	ENSG00000011201
KANK4
KAT2A
KCMF1	56888	KCMF1	potassium channel modulatory factor 1
KCNA3	3738	KCNA3	potassium voltage-gated channel, shaker-related subfamily, member 3	ENSG00000177272
KCNAB2	8514	KCNAB2	potassium voltage-gated channel, shaker-related subfamily, beta member 2	ENSG00000069424
KCNC1	3746	KCNC1	potassium voltage-gated channel, Shaw-related subfamily, member 1	ENSG00000129159
KCNC4	3749	KCNC4	potassium voltage-gated channel, Shaw-related subfamily, member 4	ENSG00000116396
KCNH8	131096	KCNH8	potassium voltage-gated channel, subfamily H (eag-related), member 8	ENSG00000183960
KCNJ12	3768	KCNJ12	potassium inwardly-rectifying channel, subfamily J, member 12	ENSG00000184185
KCNJ15	3772	KCNJ15	potassium inwardly-rectifying channel, subfamily J, member 15	ENSG00000157551
KCNK5	8645	KCNK5	potassium channel, subfamily K, member 5	ENSG00000164626
KCNN1	3780	KCNN1	potassium intermediate/small conductance calcium-activated channel, subfamily N, member 1	ENSG00000105642
KCNS1	3787	KCNS1	potassium voltage-gated channel, delayed-rectifier, subfamily S, member 1	ENSG00000124134
KCNT1	57582	KCNT1	potassium channel, subfamily T, member 1	ENSG00000107147
KCTD12	115207	KCTD12	potassium channel tetramerisation domain containing 12	ENSG00000178695
KCTD21	283219	KCTD21	potassium channel tetramerisation domain containing 21	ENSG00000188997
KDELR2	11014	KDELR2	KDEL (Lys-Asp-Glu-Leu) endoplasmic reticulum protein retention receptor 2	ENSG00000136240
KDELR3	11015	KDELR3	KDEL (Lys-Asp-Glu-Leu) endoplasmic reticulum protein retention receptor 3	ENSG00000100196
KDR	3791	KDR	kinase insert domain receptor (a type III receptor tyrosine kinase)	ENSG00000128052
KIAA0141	9812	KIAA0141	KIAA0141	ENSG00000081791
KIAA0146	23514	KIAA0146	KIAA0146
KIAA0174	9798	KIAA0174	KIAA0174	ENSG00000182149
KIAA0240	23506	KIAA0240	KIAA0240	ENSG00000112624
KIAA0284	283638	KIAA0284	KIAA0284	ENSG00000099814
KIAA0323	23351	KIAA0323	KIAA0323	ENSG00000100441
KIAA0467	23334	KIAA0467	KIAA0467	ENSG00000198198
KIAA0495
KIAA1147	57189	KIAA1147	KIAA1147
KIAA1305	57523	KIAA1305	KIAA1305
KIAA1530
KIAA1549
KIAA1632	57724	KIAA1632	KIAA1632	ENSG00000152223
KIAA1712	80817	KIAA1712	KIAA1712	ENSG00000164118
KIAA1853	84530	KIAA1853	KIAA1853	ENSG00000139767
KIAA1881	114782	KIAA1881	KIAA1881
KIAA2022
KIF13B	23303	KIF13B	kinesin family member 13B	ENSG00000197892
KIF1A	547	KIF1A	kinesin family member 1A
KIF1C	10749	KIF1C	kinesin family member 1C	ENSG00000129250
KIF5C	3800	KIF5C	kinesin family member 5C
KIF6	221458	KIF6	kinesin family member 6	ENSG00000164627
KIFC1	3833	KIFC1	kinesin family member C1	ENSG00000204197
KITLG	4254	KITLG	KIT ligand	ENSG00000049130
KLF13	51621	KLF13	Kruppel-like factor 13	ENSG00000169926
KLHDC5	57542	KLHDC5	kelch domain containing 5	ENSG00000087448
KLHDC6	166348	KLHDC6	kelch domain containing 6	ENSG00000187715
KLHDC7A	127707	KLHDC7A	kelch domain containing 7A	ENSG00000179023
KLHL21	9903	KLHL21	kelch-like 21 (Drosophila)	ENSG00000162413
KLHL3	26249	KLHL3	kelch-like 3 (Drosophila)	ENSG00000146021
KLHL4	56062	KLHL4	kelch-like 4 (Drosophila)	ENSG00000102271
KLHL6	89857	KLHL6	kelch-like 6 (Drosophila)	ENSG00000172578
KLK10	5655	KLK10	kallikrein-related peptidase 10	ENSG00000129451
KLK13	26085	KLK13	kallikrein-related peptidase 13	ENSG00000167759
KLK15	55554	KLK15	kallikrein-related peptidase 15	ENSG00000174562
KLK2	3817	KLK2	kallikrein-related peptidase 2	ENSG00000167751
KLK7	5650	KLK7	kallikrein-related peptidase 7	ENSG00000169035
KLRG1	10219	KLRG1	killer cell lectin-like receptor subfamily G, member 1	ENSG00000139187
KLRK1	22914	KLRK1	killer cell lectin-like receptor subfamily K, member 1
KPNA6	23633	KPNA6	karyopherin alpha 6 (importin alpha 7)	ENSG00000025800
KRBA1	84626	KRBA1	KRAB-A domain containing 1	ENSG00000133619
KREMEN1	83999	KREMEN1	kringle containing transmembrane protein 1
KRR1	11103	KRR1	KRR1, small subunit (SSU) processome component, homolog (yeast)	ENSG00000111615
KRT1	3848	KRT1	keratin 1 (epidermolytic hyperkeratosis)	ENSG00000167768
KRT222P	125113	KRT222P	keratin 222 pseudogene
KRT4	3851	KRT4	keratin 4	ENSG00000170477
KRT6A	3853	KRT6A	keratin 6A	ENSG00000205420
KRT7	3855	KRT7	keratin 7	ENSG00000135480
KRT72	140807	KRT72	keratin 72	ENSG00000170486
KRT80	144501	KRT80	keratin 80	ENSG00000167767
KRT82	3888	KRT82	keratin 82	ENSG00000161850
KRTAP10-7	386675	KRTAP10-7	keratin associated protein 10-7	ENSG00000205441
KRTAP5-6	440023	KRTAP5-6	keratin associated protein 5-6	ENSG00000205864
KRTAP5-7	440050	KRTAP5-7	keratin associated protein 5-7
KRTAP9-4	85280	KRTAP9-4	keratin associated protein 9-4	ENSG00000187272
KSR2	283455	KSR2	kinase suppressor of ras 2	ENSG00000171435
KTELC1
KY	339855	KY	kyphoscoliosis peptidase	ENSG00000174611
L3MBTL3	84456	L3MBTL3	l(3)mbt-like 3 (Drosophila)	ENSG00000198945
LARP4	113251	LARP4	La ribonucleoprotein domain family, member 4	ENSG00000161813
LARS2	23395	LARS2	leucyl-tRNA synthetase 2, mitochondrial	ENSG00000011376
LASS2	29956	LASS2	LAG1 homolog, ceramide synthase 2 (S. cerevisiae)	ENSG00000143418
LASS6	253782	LASS6	LAG1 homolog, ceramide synthase 6 (S. cerevisiae)	ENSG00000172292
LCE2A	353139	LCE2A	late cornified envelope 2A	ENSG00000187173
LCP1	3936	LCP1	lymphocyte cytosolic protein 1 (L-plastin)	ENSG00000136167
LDLRAD2	401944	LDLRAD2	low density lipoprotein receptor class A domain containing 2	ENSG00000187942
LDLRAD3	143458	LDLRAD3	low density lipoprotein receptor class A domain containing 3	ENSG00000179241
LEMD2	221496	LEMD2	LEM domain containing 2	ENSG00000161904
LGALS9	3965	LGALS9	lectin, galactoside-binding, soluble, 9 (galectin 9)	ENSG00000168961
LGR4	55366	LGR4	leucine-rich repeat-containing G protein-coupled receptor 4	ENSG00000205213
LHFPL4	375323	LHFPL4	lipoma HMGIC fusion partner-like 4	ENSG00000156959
LHX6	26468	LHX6	LIM homeobox 6	ENSG00000106852
LIAS	11019	LIAS	lipoic acid synthetase	ENSG00000121897
LIG4	3981	LIG4	ligase IV, DNA, ATP-dependent	ENSG00000174405
LIMD1	8994	LIMD1	LIM domains containing 1	ENSG00000144791
LIMD2	80774	LIMD2	LIM domain containing 2	ENSG00000136490
LIN28	79727	LIN28	lin-28 homolog (C. elegans)
LMBR1	64327	LMBR1	limb region 1 homolog (mouse)	ENSG00000105983
LMF1
LMOD1	25802	LMOD1	leiomodin 1 (smooth muscle)	ENSG00000163431
LONRF2	164832	LONRF2	LON peptidase N-terminal domain and ring finger 2	ENSG00000170500
LOXL2	4017	LOXL2	lysyl oxidase-like 2	ENSG00000134013
LOXL4	84171	LOXL4	lysyl oxidase-like 4	ENSG00000138131
LPIN3	64900	LPIN3	lipin 3	ENSG00000132793
LPP	4026	LPP	LIM domain containing preferred translocation partner in lipoma	ENSG00000145012
LRP6	4040	LRP6	low density lipoprotein receptor-related protein 6	ENSG00000070018
LRRC10	376132	LRRC10	leucine rich repeat containing 10	ENSG00000198812
LRRC15	131578	LRRC15	leucine rich repeat containing 15	ENSG00000172061
LRRC27	80313	LRRC27	leucine rich repeat containing 27	ENSG00000148814
LRRC58	116064	LRRC58	leucine rich repeat containing 58
LSG1	55341	LSG1	large subunit GTPase 1 homolog (S. cerevisiae)	ENSG00000041802
LSM2	57819	LSM2	LSM2 homolog, U6 small nuclear RNA associated (S. cerevisiae)	ENSG00000204392
LSM4	25804	LSM4	LSM4 homolog, U6 small nuclear RNA associated (S. cerevisiae)	ENSG00000130520
LTA	4049	LTA	lymphotoxin alpha (TNF superfamily, member 1)	ENSG00000204496
LUZP2	338645	LUZP2	leucine zipper protein 2	ENSG00000187398
LUZP4	51213	LUZP4	leucine zipper protein 4	ENSG00000102021
LY75	4065	LY75	lymphocyte antigen 75	ENSG00000054219
LY9	4063	LY9	lymphocyte antigen 9	ENSG00000122224
LYNX1	66004	LYNX1	Ly6/neurotoxin 1	ENSG00000180155
LYPD6	130574	LYPD6	LY6/PLAUR domain containing 6	ENSG00000187123
LZIC	84328	LZIC	leucine zipper and CTNNBIP1 domain containing	ENSG00000162441
LZTR1	8216	LZTR1	leucine-zipper-like transcription regulator 1	ENSG00000099949
LZTS1	11178	LZTS1	leucine zipper, putative tumor suppressor 1	ENSG00000061337
MAEA	10296	MAEA	macrophage erythroblast attacher	ENSG00000090316
MAFB	9935	MAFB	v-maf musculoaponeurotic fibrosarcoma oncogene homolog B (avian)	ENSG00000204103
MAFG	4097	MAFG	v-maf musculoaponeurotic fibrosarcoma oncogene homolog G (avian)	ENSG00000197063
MAGEC2	51438	MAGEC2	melanoma antigen family C, 2	ENSG00000046774
MAGI3	260425	MAGI3	membrane associated guanylate kinase, WW and PDZ domain containing 3	ENSG00000081026
MALL	7851	MALL	mal, T-cell differentiation protein-like	ENSG00000144063
MAMLD1
MAOA	4128	MAOA	monoamine oxidase A	ENSG00000189221
MAP2K3	5606	MAP2K3	mitogen-activated protein kinase kinase 3	ENSG00000034152
MAP2K4	6416	MAP2K4	mitogen-activated protein kinase kinase 4	ENSG00000065559
MAP2K6	5608	MAP2K6	mitogen-activated protein kinase kinase 6	ENSG00000108984
MAP3K12	7786	MAP3K12	mitogen-activated protein kinase kinase kinase 12	ENSG00000139625
MAP3K15	389840	MAP3K15	mitogen-activated protein kinase kinase kinase 15	ENSG00000180815
MAP3K2	10746	MAP3K2	mitogen-activated protein kinase kinase kinase 2	ENSG00000169967
MAP3K7IP1	10454	MAP3K7IP1	mitogen-activated protein kinase kinase kinase 7 interacting protein 1	ENSG00000100324
MAP3K7IP2	23118	MAP3K7IP2	mitogen-activated protein kinase kinase kinase 7 interacting protein 2	ENSG00000055208
MAP3K7IP3	257397	MAP3K7IP3	mitogen-activated protein kinase kinase kinase 7 interacting protein 3	ENSG00000157625
MAPK1	5594	MAPK1	mitogen-activated protein kinase 1	ENSG00000100030
MAPK11	5600	MAPK11	mitogen-activated protein kinase 11	ENSG00000185386
MAPK1IP1L
MAPK8IP1	9479	MAPK8IP1	mitogen-activated protein kinase 8 interacting protein 1	ENSG00000121653
MAPKAPK2	9261	MAPKAPK2	mitogen-activated protein kinase-activated protein kinase 2	ENSG00000162889
MAPKBP1	23005	MAPKBP1	mitogen activated protein kinase binding protein 1	ENSG00000137802
MAPT	4137	MAPT	microtubule-associated protein tau	ENSG00000186868
MARK4	57787	MARK4	MAP/microtubule affinity-regulating kinase 4	ENSG00000007047
MAST3	23031	MAST3	microtubule associated serine/threonine kinase 3
MAT1A	4143	MAT1A	methionine adenosyltransferase I, alpha	ENSG00000151224
MAZ	4150	MAZ	MYC-associated zinc finger protein (purine-binding transcription factor)	ENSG00000103495
MBD1	4152	MBD1	methyl-CpG binding domain protein 1	ENSG00000141644
MBD3	53615	MBD3	methyl-CpG binding domain protein 3	ENSG00000071655
MC2R	4158	MC2R	melanocortin 2 receptor (adrenocorticotropic hormone)	ENSG00000185231
MCAM	4162	MCAM	melanoma cell adhesion molecule	ENSG00000076706
MCC	4163	MCC	mutated in colorectal cancers	ENSG00000171444
MCCC2	64087	MCCC2	methylcrotonoyl-Coenzyme A carboxylase 2 (beta)	ENSG00000131844
MCFD2	90411	MCFD2	multiple coagulation factor deficiency 2	ENSG00000180398
MCM6	4175	MCM6	MCM6 minichromosome maintenance deficient 6 (MIS5 homolog, S. pombe) (S. cerevisiae)	ENSG00000076003
MCM8	84515	MCM8	MCM8 minichromosome maintenance deficient 8 (S. cerevisiae)	ENSG00000125885
MDC1	9656	MDC1	mediator of DNA damage checkpoint 1	ENSG00000137337
MDGA1	266727	MDGA1	MAM domain containing glycosylphosphatidylinositol anchor 1	ENSG00000112139
MECP2	4204	MECP2	methyl CpG binding protein 2 (Rett syndrome)	ENSG00000169057
MED1
MED13
MED18	54797	MED18	mediator of RNA polymerase II transcription, subunit 18 homolog (S. cerevisiae)	ENSG00000130772
MED20
MED29
MEF2A	4205	MEF2A	MADS box transcription enhancer factor 2, polypeptide A (myocyte enhancer factor 2A)
MEF2D	4209	MEF2D	MADS box transcription enhancer factor 2, polypeptide D (myocyte enhancer factor 2D)	ENSG00000116604
MEGF9	1955	MEGF9	multiple EGF-like-domains 9
MEPCE
MESDC2	23184	MESDC2	mesoderm development candidate 2
MEST	4232	MEST	mesoderm specific transcript homolog (mouse)	ENSG00000106484
METT10D	79066	METT10D	methyltransferase 10 domain containing	ENSG00000127804
METTL8	79828	METTL8	methyltransferase like 8
METTL9	51108	METTL9	methyltransferase like 9	ENSG00000197006
MEX3A
MEX3C
MFAP4	4239	MFAP4	microfibrillar-associated protein 4	ENSG00000166482
MFN2	9927	MFN2	mitofusin 2	ENSG00000116688
MGAT3	4248	MGAT3	mannosyl (beta-1,4-)-glycoprotein beta-1,4-N-acetylglucosaminyltransferase	ENSG00000128268
MGAT4A	11320	MGAT4A	mannosyl (alpha-1,3-)-glycoprotein beta-1,4-N-acetylglucosaminyltransferase, isozyme A	ENSG00000071073
MIER3	166968	MIER3	mesoderm induction early response 1, family member 3	ENSG00000155545
MINK1	50488	MINK1	misshapen-like kinase 1 (zebrafish)	ENSG00000141503
MIOX	55586	MIOX	myo-inositol oxygenase	ENSG00000100253
MKI67	4288	MKI67	antigen identified by monoclonal antibody Ki-67	ENSG00000148773
MKRN2	23609	MKRN2	makorin, ring finger protein, 2	ENSG00000075975
MLLT4	4301	MLLT4	myeloid/lymphoid or mixed-lineage leukemia (trithorax homolog, Drosophila); translocated to, 4	ENSG00000130396
MLPH	79083	MLPH	melanophilin	ENSG00000115648
MLXIP	22877	MLXIP	MLX interacting protein	ENSG00000175727
MMAB	326625	MMAB	methylmalonic aciduria (cobalamin deficiency) cblB type	ENSG00000139428
MMP11	4320	MMP11	matrix metallopeptidase 11 (stromelysin 3)	ENSG00000099953
MMP24	10893	MMP24	matrix metallopeptidase 24 (membrane-inserted)	ENSG00000125966
MMP25	64386	MMP25	matrix metallopeptidase 25	ENSG00000008516
MN1	4330	MN1	meningioma (disrupted in balanced translocation) 1	ENSG00000169184
MOBKL2A	126308	MOBKL2A	MOB1, Mps One Binder kinase activator-like 2A (yeast)	ENSG00000172081
MOBKL2B	79817	MOBKL2B	MOB1, Mps One Binder kinase activator-like 2B (yeast)	ENSG00000120162
MOBKL2C	148932	MOBKL2C	MOB1, Mps One Binder kinase activator-like 2C (yeast)	ENSG00000142961
MOCS1	4337	MOCS1	molybdenum cofactor synthesis 1	ENSG00000124615
MOCS3	27304	MOCS3	molybdenum cofactor synthesis 3	ENSG00000124217
MON1B	22879	MON1B	MON1 homolog B (yeast)	ENSG00000103111
MOSC1	64757	MOSC1	MOCO sulphurase C-terminal domain containing 1	ENSG00000186205
MOSPD2	158747	MOSPD2	motile sperm domain containing 2	ENSG00000130150
MPPED2	744	MPPED2	metallophosphoesterase domain containing 2	ENSG00000066382
MPRIP
MRAP2
MREG
MRGPRF	219928	MRGPRF	MAS-related GPR, member F	ENSG00000172935
MRPL24	79590	MRPL24	mitochondrial ribosomal protein L24	ENSG00000143314
MRPL30	51263	MRPL30	mitochondrial ribosomal protein L30	ENSG00000185414
MRPL35	51318	MRPL35	mitochondrial ribosomal protein L35	ENSG00000132313
MRPS18A	55168	MRPS18A	mitochondrial ribosomal protein S18A	ENSG00000096080
MRPS25	64432	MRPS25	mitochondrial ribosomal protein S25	ENSG00000131368
MRTO4
MSN	4478	MSN	moesin	ENSG00000147065
MTERFD2	130916	MTERFD2	MTERF domain containing 2	ENSG00000122085
MTF1	4520	MTF1	metal-regulatory transcription factor 1	ENSG00000188786
MTHFR	4524	MTHFR	5,10-methylenetetrahydrofolate reductase (NADPH)	ENSG00000177000
MTMR11	10903	MTMR11	myotubularin related protein 11	ENSG00000014914
MTMR4	9110	MTMR4	myotubularin related protein 4	ENSG00000108389
MTMR8	55613	MTMR8	myotubularin related protein 8	ENSG00000102043
MTX3	345778	MTX3	metaxin 3	ENSG00000177034
MURC
MXD1	4084	MXD1	MAX dimerization protein 1	ENSG00000059728
MYF5	4617	MYF5	myogenic factor 5	ENSG00000111049
MYH14	79784	MYH14	myosin, heavy chain 14	ENSG00000105357
MYH9	4627	MYH9	myosin, heavy chain 9, non-muscle	ENSG00000100345
MYL9	10398	MYL9	myosin, light chain 9, regulatory	ENSG00000101335
MYO1A	4640	MYO1A	myosin IA	ENSG00000166866
MYO1D	4642	MYO1D	myosin ID	ENSG00000176658
MYOD1	4654	MYOD1	myogenic differentiation 1	ENSG00000129152
MYOM3	127294	MYOM3	myomesin family, member 3	ENSG00000142661
MYOZ3	91977	MYOZ3	myozenin 3	ENSG00000164591
MYT1	4661	MYT1	myelin transcription factor 1	ENSG00000196132
N4BP1
NANOS2	339345	NANOS2	nanos homolog 2 (Drosophila)	ENSG00000188425
NAPA	8775	NAPA	N-ethylmaleimide-sensitive factor attachment protein, alpha	ENSG00000105402
NAPB	63908	NAPB	N-ethylmaleimide-sensitive factor attachment protein, beta	ENSG00000125814
NAT10	55226	NAT10	N-acetyltransferase 10	ENSG00000135372
NAV2	89797	NAV2	neuron navigator 2	ENSG00000166833
NCALD	83988	NCALD	neurocalcin delta	ENSG00000104490
NCAN
NCBP1	4686	NCBP1	nuclear cap binding protein subunit 1, 80kDa	ENSG00000136937
NCOA1	8648	NCOA1	nuclear receptor coactivator 1	ENSG00000084676
NCOA4	8031	NCOA4	nuclear receptor coactivator 4	ENSG00000138293
NCSTN	23385	NCSTN	nicastrin	ENSG00000162736
NDOR1	27158	NDOR1	NADPH dependent diflavin oxidoreductase 1	ENSG00000188566
NDRG2	57447	NDRG2	NDRG family member 2	ENSG00000165795
NDRG4	65009	NDRG4	NDRG family member 4	ENSG00000103034
NDUFC2	4718	NDUFC2	NADH dehydrogenase (ubiquinone) 1, subcomplex unknown, 2, 14.5kDa	ENSG00000151366
NEGR1	257194	NEGR1	neuronal growth regulator 1	ENSG00000172260
NEO1	4756	NEO1	neogenin homolog 1 (chicken)	ENSG00000067141
NEURL	9148	NEURL	neuralized homolog (Drosophila)	ENSG00000107954
NEUROD2	4761	NEUROD2	neurogenic differentiation 2	ENSG00000171532
NFAM1	150372	NFAM1	NFAT activating protein with ITAM motif 1	ENSG00000167087
NFAT5	10725	NFAT5	nuclear factor of activated T-cells 5, tonicity-responsive	ENSG00000102908
NFIX	4784	NFIX	nuclear factor I/X (CCAAT-binding transcription factor)	ENSG00000008441
NFKBIE	4794	NFKBIE	nuclear factor of kappa light polypeptide gene enhancer in B-cells inhibitor, epsilon	ENSG00000146232
NFX1	4799	NFX1	nuclear transcription factor, X-box binding 1	ENSG00000086102
NHLH1	4807	NHLH1	nescient helix loop helix 1	ENSG00000171786
NHLRC1	378884	NHLRC1	NHL repeat containing 1	ENSG00000187566
NID1	4811	NID1	nidogen 1	ENSG00000116962
NKAIN4
NKD1	85407	NKD1	naked cuticle homolog 1 (Drosophila)	ENSG00000140807
NKD2	85409	NKD2	naked cuticle homolog 2 (Drosophila)	ENSG00000145506
NKX2-5	1482	NKX2-5	NK2 transcription factor related, locus 5 (Drosophila)	ENSG00000183072
NLGN4X	57502	NLGN4X	neuroligin 4, X-linked	ENSG00000146938
NLGN4Y	22829	NLGN4Y	neuroligin 4, Y-linked	ENSG00000165246
NME4	4833	NME4	non-metastatic cells 4, protein expressed in	ENSG00000103200
NMNAT2	23057	NMNAT2	nicotinamide nucleotide adenylyltransferase 2	ENSG00000157064
NMNAT3	349565	NMNAT3	nicotinamide nucleotide adenylyltransferase 3
NMT1	4836	NMT1	N-myristoyltransferase 1	ENSG00000136448
NNAT	4826	NNAT	neuronatin	ENSG00000053438
NOB1	28987	NOB1	NIN1/RPN12 binding protein 1 homolog (S. cerevisiae)	ENSG00000141101
NOL10	79954	NOL10	nucleolar protein 10	ENSG00000115761
NOL12	79159	NOL12	nucleolar protein 12	ENSG00000100101
NOTCH1	4851	NOTCH1	Notch homolog 1, translocation-associated (Drosophila)	ENSG00000148400
NOTCH2	4853	NOTCH2	Notch homolog 2 (Drosophila)	ENSG00000134250
NOTCH2NL	388677	NOTCH2NL	Notch homolog 2 (Drosophila) N-terminal like	ENSG00000163386
NOVA2	4858	NOVA2	neuro-oncological ventral antigen 2	ENSG00000104967
NPC1L1	29881	NPC1L1	NPC1 (Niemann-Pick disease, type C1, gene)-like 1	ENSG00000015520
NPEPL1	79716	NPEPL1	aminopeptidase-like 1
NPHS2	7827	NPHS2	nephrosis 2, idiopathic, steroid-resistant (podocin)	ENSG00000116218
NPTX1	4884	NPTX1	neuronal pentraxin I	ENSG00000171246
NPTXR	23467	NPTXR	neuronal pentraxin receptor	ENSG00000183741
NR2E3	10002	NR2E3	nuclear receptor subfamily 2, group E, member 3	ENSG00000031544
NR3C2	4306	NR3C2	nuclear receptor subfamily 3, group C, member 2	ENSG00000151623
NRF1	4899	NRF1	nuclear respiratory factor 1	ENSG00000106459
NRIP1	8204	NRIP1	nuclear receptor interacting protein 1	ENSG00000180530
NRIP2	83714	NRIP2	nuclear receptor interacting protein 2	ENSG00000053702
NRK	203447	NRK	Nik related kinase	ENSG00000123572
NSFL1C	55968	NSFL1C	NSFL1 (p97) cofactor (p47)	ENSG00000088833
NSL1
NTN1	9423	NTN1	netrin 1	ENSG00000065320
NTRK2	4915	NTRK2	neurotrophic tyrosine kinase, receptor, type 2	ENSG00000148053
NUCB1	4924	NUCB1	nucleobindin 1	ENSG00000104805
NUDCD3	23386	NUDCD3	NudC domain containing 3	ENSG00000015676
NUDT16L1	84309	NUDT16L1	nudix (nucleoside diphosphate linked moiety X)-type motif 16-like 1	ENSG00000168101
NUMB	8650	NUMB	numb homolog (Drosophila)	ENSG00000133961
NWD1
NXPH3	11248	NXPH3	neurexophilin 3	ENSG00000182575
NXPH4	11247	NXPH4	neurexophilin 4	ENSG00000182379
OASL	8638	OASL	2'-5'-oligoadenylate synthetase-like	ENSG00000135114
ODF2	4957	ODF2	outer dense fiber of sperm tails 2	ENSG00000136811
ODF3L2
ODZ2	57451	ODZ2	odz, odd Oz/ten-m homolog 2 (Drosophila)
OLFML2A	169611	OLFML2A	olfactomedin-like 2A	ENSG00000185585
OLR1	4973	OLR1	oxidised low density lipoprotein (lectin-like) receptor 1	ENSG00000173391
ONECUT2	9480	ONECUT2	one cut domain, family member 2	ENSG00000119547
OPHN1	4983	OPHN1	oligophrenin 1	ENSG00000079482
OPRK1	4986	OPRK1	opioid receptor, kappa 1	ENSG00000082556
OSBP	5007	OSBP	oxysterol binding protein	ENSG00000110048
OSBPL3	26031	OSBPL3	oxysterol binding protein-like 3	ENSG00000070882
OSBPL7	114881	OSBPL7	oxysterol binding protein-like 7
OSGIN1	29948	OSGIN1	oxidative stress induced growth inhibitor 1	ENSG00000140961
OSM	5008	OSM	oncostatin M	ENSG00000099985
OTUB2	78990	OTUB2	OTU domain, ubiquitin aldehyde binding 2	ENSG00000089723
OXR1	55074	OXR1	oxidation resistance 1	ENSG00000164830
OXSR1	9943	OXSR1	oxidative-stress responsive 1	ENSG00000172939
OXTR	5021	OXTR	oxytocin receptor	ENSG00000180914
P2RY4	5030	P2RY4	pyrimidinergic receptor P2Y, G-protein coupled, 4	ENSG00000186912
PA2G4	5036	PA2G4	proliferation-associated 2G4, 38kDa	ENSG00000170515
PACS2	23241	PACS2	phosphofurin acidic cluster sorting protein 2
PADI4	23569	PADI4	peptidyl arginine deiminase, type IV	ENSG00000159339
PAG1	55824	PAG1	phosphoprotein associated with glycosphingolipid microdomains 1	ENSG00000076641
PAICS	10606	PAICS	phosphoribosylaminoimidazole carboxylase, phosphoribosylaminoimidazole succinocarboxamide synthetase	ENSG00000128050
PAIP1	10605	PAIP1	poly(A) binding protein interacting protein 1	ENSG00000172239
PAIP2B
PALM2	114299	PALM2	paralemmin 2
PAN2
PAQR7	164091	PAQR7	progestin and adipoQ receptor family member VII	ENSG00000182749
PARN	5073	PARN	poly(A)-specific ribonuclease (deadenylation nuclease)	ENSG00000140694
PARVB	29780	PARVB	parvin, beta	ENSG00000188677
PAX2	5076	PAX2	paired box gene 2	ENSG00000075891
PBX2	5089	PBX2	pre-B-cell leukemia transcription factor 2	ENSG00000206247
PC	5091	PC	pyruvate carboxylase	ENSG00000173599
PCBP4	57060	PCBP4	poly(rC) binding protein 4	ENSG00000090097
PCDH10	57575	PCDH10	protocadherin 10	ENSG00000138650
PCDHA9	9752	PCDHA9	protocadherin alpha 9	ENSG00000204961
PCK2	5106	PCK2	phosphoenolpyruvate carboxykinase 2 (mitochondrial)	ENSG00000100889
PCMTD1	115294	PCMTD1	protein-L-isoaspartate (D-aspartate) O-methyltransferase domain containing 1	ENSG00000196885
PCSK1	5122	PCSK1	proprotein convertase subtilisin/kexin type 1	ENSG00000175426
PCSK2	5126	PCSK2	proprotein convertase subtilisin/kexin type 2	ENSG00000125851
PCTK3	5129	PCTK3	PCTAIRE protein kinase 3	ENSG00000117266
PCYT1A	5130	PCYT1A	phosphate cytidylyltransferase 1, choline, alpha	ENSG00000161217
PDAP1	11333	PDAP1	PDGFA associated protein 1	ENSG00000106244
PDCD1	5133	PDCD1	programmed cell death 1	ENSG00000188389
PDCD6IP	10015	PDCD6IP	programmed cell death 6 interacting protein	ENSG00000170248
PDE10A	10846	PDE10A	phosphodiesterase 10A	ENSG00000112541
PDE11A	50940	PDE11A	phosphodiesterase 11A	ENSG00000128655
PDE4A	5141	PDE4A	phosphodiesterase 4A, cAMP-specific (phosphodiesterase E2 dunce homolog, Drosophila)	ENSG00000065989
PDHA1	5160	PDHA1	pyruvate dehydrogenase (lipoamide) alpha 1	ENSG00000131828
PDK2	5164	PDK2	pyruvate dehydrogenase kinase, isozyme 2	ENSG00000005882
PDK3	5165	PDK3	pyruvate dehydrogenase kinase, isozyme 3	ENSG00000067992
PDLIM2	64236	PDLIM2	PDZ and LIM domain 2 (mystique)	ENSG00000120913
PDP2
PDPK1	5170	PDPK1	3-phosphoinositide dependent protein kinase-1	ENSG00000140992
PDS5B
PDXK	8566	PDXK	pyridoxal (pyridoxine, vitamin B6) kinase	ENSG00000160209
PDZD3	79849	PDZD3	PDZ domain containing 3	ENSG00000172367
PEA15	8682	PEA15	phosphoprotein enriched in astrocytes 15	ENSG00000162734
PECR	55825	PECR	peroxisomal trans-2-enoyl-CoA reductase	ENSG00000115425
PELI2	57161	PELI2	pellino homolog 2 (Drosophila)	ENSG00000139946
PER1	5187	PER1	period homolog 1 (Drosophila)	ENSG00000179094
PET112L	5188	PET112L	PET112-like (yeast)	ENSG00000059691
PEX26	55670	PEX26	peroxisome biogenesis factor 26
PFDN1	5201	PFDN1	prefoldin subunit 1	ENSG00000113068
PFKFB2	5208	PFKFB2	6-phosphofructo-2-kinase/fructose-2,6-biphosphatase 2	ENSG00000123836
PGAP1
PGM1	5236	PGM1	phosphoglucomutase 1	ENSG00000079739
PGM2L1	283209	PGM2L1	phosphoglucomutase 2-like 1	ENSG00000165434
PGPEP1	54858	PGPEP1	pyroglutamyl-peptidase I	ENSG00000142009
PHB	5245	PHB	prohibitin	ENSG00000167085
PHC1	1911	PHC1	polyhomeotic homolog 1 (Drosophila)
PHC2	1912	PHC2	polyhomeotic homolog 2 (Drosophila)	ENSG00000134686
PHC3	80012	PHC3	polyhomeotic homolog 3 (Drosophila)
PHF15	23338	PHF15	PHD finger protein 15
PHF2	5253	PHF2	PHD finger protein 2	ENSG00000197724
PHF7	51533	PHF7	PHD finger protein 7	ENSG00000010318
PHF8	23133	PHF8	PHD finger protein 8	ENSG00000172943
PHKA1	5255	PHKA1	phosphorylase kinase, alpha 1 (muscle)	ENSG00000067177
PHKA2	5256	PHKA2	phosphorylase kinase, alpha 2 (liver)	ENSG00000044446
PHLDA1	22822	PHLDA1	pleckstrin homology-like domain, family A, member 1	ENSG00000139289
PHOX2B	8929	PHOX2B	paired-like homeobox 2b	ENSG00000109132
PI4K2A
PI4KA
PIAS3	10401	PIAS3	protein inhibitor of activated STAT, 3	ENSG00000131788
PIK3R3	8503	PIK3R3	phosphoinositide-3-kinase, regulatory subunit 3 (p55, gamma)	ENSG00000117461
PIM3	415116	PIM3	pim-3 oncogene	ENSG00000198355
PIN4	5303	PIN4	protein (peptidylprolyl cis/trans isomerase) NIMA-interacting, 4 (parvulin)	ENSG00000102309
PISD	23761	PISD	phosphatidylserine decarboxylase	ENSG00000100141
PITPNA	5306	PITPNA	phosphatidylinositol transfer protein, alpha	ENSG00000174238
PITPNM2	57605	PITPNM2	phosphatidylinositol transfer protein, membrane-associated 2	ENSG00000090975
PJA2	9867	PJA2	praja 2, RING-H2 motif containing	ENSG00000198961
PKIG	11142	PKIG	protein kinase (cAMP-dependent, catalytic) inhibitor gamma	ENSG00000168734
PKM2	5315	PKM2	pyruvate kinase, muscle	ENSG00000067225
PLA2G2F	64600	PLA2G2F	phospholipase A2, group IIF	ENSG00000158786
PLA2G4F	255189	PLA2G4F	phospholipase A2, group IVF	ENSG00000168907
PLAC4	191585	PLAC4	placenta-specific 4
PLAGL2	5326	PLAGL2	pleiomorphic adenoma gene-like 2	ENSG00000126003
PLD2	5338	PLD2	phospholipase D2	ENSG00000129219
PLDN	26258	PLDN	pallidin homolog (mouse)	ENSG00000104164
PLEC1	5339	PLEC1	plectin 1, intermediate filament binding protein 500kDa	ENSG00000178209
PLEKHA2	59339	PLEKHA2	pleckstrin homology domain containing, family A (phosphoinositide binding specific) member 2
PLEKHA6	22874	PLEKHA6	pleckstrin homology domain containing, family A member 6	ENSG00000143850
PLEKHA7	144100	PLEKHA7	pleckstrin homology domain containing, family A member 7	ENSG00000166689
PLEKHB1	58473	PLEKHB1	pleckstrin homology domain containing, family B (evectins) member 1	ENSG00000021300
PLEKHF2	79666	PLEKHF2	pleckstrin homology domain containing, family F (with FYVE domain) member 2	ENSG00000175895
PLEKHG1	57480	PLEKHG1	pleckstrin homology domain containing, family G (with RhoGef domain) member 1	ENSG00000120278
PLEKHG2	64857	PLEKHG2	pleckstrin homology domain containing, family G (with RhoGef domain) member 2	ENSG00000090924
PLSCR3	57048	PLSCR3	phospholipid scramblase 3
PLXNA4
PML	5371	PML	promyelocytic leukemia	ENSG00000140464
PNMA3	29944	PNMA3	paraneoplastic antigen MA3	ENSG00000183837
PNMAL1
PNMAL2
PODN	127435	PODN	podocan	ENSG00000174348
POM121	9883	POM121	POM121 membrane glycoprotein (rat)	ENSG00000196313
POM121C
POMT2	29954	POMT2	protein-O-mannosyltransferase 2	ENSG00000009830
POU4F1	5457	POU4F1	POU domain, class 4, transcription factor 1	ENSG00000152192
PPAPDC2	403313	PPAPDC2	phosphatidic acid phosphatase type 2 domain containing 2
PPARA	5465	PPARA	peroxisome proliferator-activated receptor alpha	ENSG00000186951
PPARD	5467	PPARD	peroxisome proliferator-activated receptor delta	ENSG00000112033
PPFIA4	8497	PPFIA4	protein tyrosine phosphatase, receptor type, f polypeptide (PTPRF), interacting protein (liprin), alpha 4
PPL	5493	PPL	periplakin	ENSG00000118898
PPM1D	8493	PPM1D	protein phosphatase 1D magnesium-dependent, delta isoform	ENSG00000170836
PPM1F	9647	PPM1F	protein phosphatase 1F (PP2C domain containing)	ENSG00000100034
PPM1H	57460	PPM1H	protein phosphatase 1H (PP2C domain containing)
PPME1	51400	PPME1	protein phosphatase methylesterase 1
PPP1R10	5514	PPP1R10	protein phosphatase 1, regulatory subunit 10	ENSG00000206489///ENSG00000206407///ENSG00000204569
PPP1R13B	23368	PPP1R13B	protein phosphatase 1, regulatory (inhibitor) subunit 13B	ENSG00000088808
PPP1R16B	26051	PPP1R16B	protein phosphatase 1, regulatory (inhibitor) subunit 16B	ENSG00000101445
PPP1R9A	55607	PPP1R9A	protein phosphatase 1, regulatory (inhibitor) subunit 9A	ENSG00000158528
PPP2R4	5524	PPP2R4	protein phosphatase 2A, regulatory subunit B' (PR 53)	ENSG00000119383
PPP3R2	5535	PPP3R2	protein phosphatase 3 (formerly 2B), regulatory subunit B, 19kDa, beta isoform (calcineurin B, type II)	ENSG00000188386
PPP6C	5537	PPP6C	protein phosphatase 6, catalytic subunit	ENSG00000119414
PPTC7	160760	PPTC7	PTC7 protein phosphatase homolog (S. cerevisiae)	ENSG00000196850
PRAMEF12	390999	PRAMEF12	PRAME family member 12
PRAMEF8	391002	PRAMEF8	PRAME family member 8	ENSG00000182330
PRAP1	118471	PRAP1	proline-rich acidic protein 1	ENSG00000165828
PRCP	5547	PRCP	prolylcarboxypeptidase (angiotensinase C)	ENSG00000137509
PRDM11	56981	PRDM11	PR domain containing 11	ENSG00000019485
PRDM16	63976	PRDM16	PR domain containing 16	ENSG00000142611
PRELP	5549	PRELP	proline/arginine-rich end leucine-rich repeat protein	ENSG00000188783
PRIMA1	145270	PRIMA1	proline rich membrane anchor 1	ENSG00000175785
PRKAA2	5563	PRKAA2	protein kinase, AMP-activated, alpha 2 catalytic subunit	ENSG00000162409
PRKCA	5578	PRKCA	protein kinase C, alpha	ENSG00000154229
PRKCDBP	112464	PRKCDBP	protein kinase C, delta binding protein	ENSG00000170955
PRKCE	5581	PRKCE	protein kinase C, epsilon	ENSG00000171132
PRKCG	5582	PRKCG	protein kinase C, gamma	ENSG00000126583
PRKD1	5587	PRKD1	protein kinase D1	ENSG00000184304
PRMT6	55170	PRMT6	protein arginine methyltransferase 6	ENSG00000198890
PRMT8	56341	PRMT8	protein arginine methyltransferase 8	ENSG00000111218
PROSC	11212	PROSC	proline synthetase co-transcribed homolog (bacterial)	ENSG00000147471
PRPH2
PRRX1	5396	PRRX1	paired related homeobox 1	ENSG00000116132
PRTFDC1	56952	PRTFDC1	phosphoribosyl transferase domain containing 1	ENSG00000099256
PRUNE	58497	PRUNE	prune homolog (Drosophila)	ENSG00000143363
PRUNE2
PRX	57716	PRX	periaxin	ENSG00000105227
PSD2	84249	PSD2	pleckstrin and Sec7 domain containing 2	ENSG00000146005
PSENEN	55851	PSENEN	presenilin enhancer 2 homolog (C. elegans)	ENSG00000205155
PSG1	5669	PSG1	pregnancy specific beta-1-glycoprotein 1	ENSG00000131113
PSMB9	5698	PSMB9	proteasome (prosome, macropain) subunit, beta type, 9 (large multifunctional peptidase 2)	ENSG00000206296///ENSG00000204261
PSMC4	5704	PSMC4	proteasome (prosome, macropain) 26S subunit, ATPase, 4	ENSG00000013275
PTCD3	55037	PTCD3	Pentatricopeptide repeat domain 3	ENSG00000132300
PTGES2	80142	PTGES2	prostaglandin E synthase 2	ENSG00000148334
PTGIS	5740	PTGIS	prostaglandin I2 (prostacyclin) synthase	ENSG00000124212
PTGS1	5742	PTGS1	prostaglandin-endoperoxide synthase 1 (prostaglandin G/H synthase and cyclooxygenase)	ENSG00000095303
PTK2B	2185	PTK2B	PTK2B protein tyrosine kinase 2 beta	ENSG00000120899
PTPLAD1	51495	PTPLAD1	protein tyrosine phosphatase-like A domain containing 1	ENSG00000074696
PTPN3	5774	PTPN3	protein tyrosine phosphatase, non-receptor type 3	ENSG00000070159
PTPRB	5787	PTPRB	protein tyrosine phosphatase, receptor type, B	ENSG00000127329
PTPRCAP	5790	PTPRCAP	protein tyrosine phosphatase, receptor type, C-associated protein	ENSG00000172725
PTPRR	5801	PTPRR	protein tyrosine phosphatase, receptor type, R	ENSG00000153233
PTPRU	10076	PTPRU	protein tyrosine phosphatase, receptor type, U	ENSG00000060656
PUM2	23369	PUM2	pumilio homolog 2 (Drosophila)	ENSG00000055917
PURB	5814	PURB	purine-rich element binding protein B	ENSG00000146676
PUSL1	126789	PUSL1	pseudouridylate synthase-like 1	ENSG00000169972
PVRIG	79037	PVRIG	poliovirus receptor related immunoglobulin domain containing
PVRL1	5818	PVRL1	poliovirus receptor-related 1 (herpesvirus entry mediator C; nectin)	ENSG00000110400
PYCR2	29920	PYCR2	pyrroline-5-carboxylate reductase family, member 2	ENSG00000143811
PYGM	5837	PYGM	phosphorylase, glycogen; muscle (McArdle syndrome, glycogen storage disease type V)	ENSG00000068976
PYY	5697	PYY	peptide YY	ENSG00000131096
QTRTD1	79691	QTRTD1	queuine tRNA-ribosyltransferase domain containing 1	ENSG00000151576
RAB10	10890	RAB10	RAB10, member RAS oncogene family	ENSG00000084733
RAB11FIP4	84440	RAB11FIP4	RAB11 family interacting protein 4 (class II)	ENSG00000131242
RAB14	51552	RAB14	RAB14, member RAS oncogene family	ENSG00000119396
RAB15	376267	RAB15	RAB15, member RAS onocogene family	ENSG00000139998
RAB1B	81876	RAB1B	RAB1B, member RAS oncogene family	ENSG00000174903
RAB26	25837	RAB26	RAB26, member RAS oncogene family	ENSG00000167964
RAB35	11021	RAB35	RAB35, member RAS oncogene family	ENSG00000111737
RAB37	326624	RAB37	RAB37, member RAS oncogene family
RAB39B	116442	RAB39B	RAB39B, member RAS oncogene family	ENSG00000155961
RAB43	339122	RAB43	RAB43, member RAS oncogene family	ENSG00000172780
RAB7L1	8934	RAB7L1	RAB7, member RAS oncogene family-like 1	ENSG00000117280
RAB8A	4218	RAB8A	RAB8A, member RAS oncogene family	ENSG00000167461
RABEP1	9135	RABEP1	rabaptin, RAB GTPase binding effector protein 1	ENSG00000029725
RABGAP1	23637	RABGAP1	RAB GTPase activating protein 1	ENSG00000011454
RABGEF1	27342	RABGEF1	RAB guanine nucleotide exchange factor (GEF) 1	ENSG00000154710
RAD23A	5886	RAD23A	RAD23 homolog A (S. cerevisiae)	ENSG00000179262
RAD51L1	5890	RAD51L1	RAD51-like 1 (S. cerevisiae)	ENSG00000182185
RAD9A	5883	RAD9A	RAD9 homolog A (S. pombe)	ENSG00000172613
RAI14	26064	RAI14	retinoic acid induced 14	ENSG00000039560
RANBP10	57610	RANBP10	RAN binding protein 10	ENSG00000141084
RANGAP1	5905	RANGAP1	Ran GTPase activating protein 1	ENSG00000100401
RAPGEFL1	51195	RAPGEFL1	Rap guanine nucleotide exchange factor (GEF)-like 1	ENSG00000108352
RAPH1	65059	RAPH1	Ras association (RalGDS/AF-6) and pleckstrin homology domains 1	ENSG00000173166
RARA	5914	RARA	retinoic acid receptor, alpha	ENSG00000131759
RASA4	10156	RASA4	RAS p21 protein activator 4	ENSG00000105808
RASGEF1A	221002	RASGEF1A	RasGEF domain family, member 1A	ENSG00000198915
RASL10A
RASL10B	91608	RASL10B	RAS-like, family 10, member B	ENSG00000141150
RASSF4	83937	RASSF4	Ras association (RalGDS/AF-6) domain family 4	ENSG00000107551
RBKS	64080	RBKS	ribokinase	ENSG00000171174
RBM15B	29890	RBM15B	RNA binding motif protein 15B	ENSG00000179837
RBM33	155435	RBM33	RNA binding motif protein 33	ENSG00000188589
RBP1	5947	RBP1	retinol binding protein 1, cellular	ENSG00000114115
RBP5	83758	RBP5	retinol binding protein 5, cellular	ENSG00000139194
RC3H1	149041	RC3H1	ring finger and CCCH-type zinc finger domains 1	ENSG00000135870
RCAN3
RCC2	55920	RCC2	regulator of chromosome condensation 2	ENSG00000179051
RCN1	5954	RCN1	reticulocalbin 1, EF-hand calcium binding domain
RD3
RELT
REM1	28954	REM1	RAS (RAD and GEM)-like GTP-binding 1	ENSG00000088320
RETNLB	84666	RETNLB	resistin like beta	ENSG00000163515
REXO1	57455	REXO1	REX1, RNA exonuclease 1 homolog (S. cerevisiae)	ENSG00000079313
REXO1L1	254958	REXO1L1	REX1, RNA exonuclease 1 homolog (S. cerevisiae)-like 1	ENSG00000205166
RFC1	5981	RFC1	replication factor C (activator 1) 1, 145kDa	ENSG00000035928
RFNG	5986	RFNG	radical fringe homolog (Drosophila)	ENSG00000169733
RFX2	5990	RFX2	regulatory factor X, 2 (influences HLA class II expression)	ENSG00000087903
RG9MTD2	93587	RG9MTD2	RNA (guanine-9-) methyltransferase domain containing 2	ENSG00000145331
RGS18	64407	RGS18	regulator of G-protein signalling 18	ENSG00000150681
RGS7BP	401190	RGS7BP	regulator of G-protein signalling 7 binding protein	ENSG00000186479
RHAG	6005	RHAG	Rh-associated glycoprotein	ENSG00000112077
RHBDL1	9028	RHBDL1	rhomboid, veinlet-like 1 (Drosophila)	ENSG00000103269
RHO	6010	RHO	rhodopsin (opsin 2, rod pigment) (retinitis pigmentosa 4, autosomal dominant)	ENSG00000163914
RHOB	388	RHOB	ras homolog gene family, member B	ENSG00000143878
RHPN2	85415	RHPN2	rhophilin, Rho GTPase binding protein 2	ENSG00000131941
RIC3	79608	RIC3	resistance to inhibitors of cholinesterase 3 homolog (C. elegans)	ENSG00000166405
RIMS1	22999	RIMS1	regulating synaptic membrane exocytosis 1	ENSG00000079841
RIMS3	9783	RIMS3	regulating synaptic membrane exocytosis 3	ENSG00000117016
RIMS4	140730	RIMS4	regulating synaptic membrane exocytosis 4	ENSG00000101098
RIPK4	54101	RIPK4	receptor-interacting serine-threonine kinase 4	ENSG00000183421
RNASE4	6038	RNASE4	ribonuclease, RNase A family, 4	ENSG00000181784
RNASEN	29102	RNASEN	ribonuclease III, nuclear	ENSG00000113360
RNF128	79589	RNF128	ring finger protein 128	ENSG00000133135
RNF144B
RNF165	494470	RNF165	ring finger protein 165	ENSG00000141622
RNF180	285671	RNF180	ring finger protein 180	ENSG00000164197
RNF185	91445	RNF185	ring finger protein 185	ENSG00000138942
RNF216
RNF4	6047	RNF4	ring finger protein 4	ENSG00000063978
RNF44	22838	RNF44	ring finger protein 44	ENSG00000146083
RNF8	9025	RNF8	ring finger protein 8	ENSG00000112130
ROD1	9991	ROD1	ROD1 regulator of differentiation 1 (S. pombe)	ENSG00000119314
ROGDI	79641	ROGDI	rogdi homolog (Drosophila)	ENSG00000067836
RORC	6097	RORC	RAR-related orphan receptor C	ENSG00000143365
RPL28	6158	RPL28	ribosomal protein L28	ENSG00000108107
RPL31	6160	RPL31	ribosomal protein L31	ENSG00000071082
RPS6KA2	6196	RPS6KA2	ribosomal protein S6 kinase, 90kDa, polypeptide 2	ENSG00000071242
RPS6KA3	6197	RPS6KA3	ribosomal protein S6 kinase, 90kDa, polypeptide 3	ENSG00000177189
RRAD	6236	RRAD	Ras-related associated with diabetes	ENSG00000166592
RSPO2	340419	RSPO2	R-spondin 2 homolog (Xenopus laevis)	ENSG00000147655
RTN3	10313	RTN3	reticulon 3	ENSG00000133318
RTN4RL1	146760	RTN4RL1	reticulon 4 receptor-like 1	ENSG00000185924
RUFY3	22902	RUFY3	RUN and FYVE domain containing 3	ENSG00000018189
RUSC1	23623	RUSC1	RUN and SH3 domain containing 1	ENSG00000160753
RUSC2	9853	RUSC2	RUN and SH3 domain containing 2	ENSG00000198853
S100A10	6281	S100A10	S100 calcium binding protein A10	ENSG00000197747
S100A7A	338324	S100A7A	S100 calcium binding protein A7A
SALL2	6297	SALL2	sal-like 2 (Drosophila)	ENSG00000165821
SAMD12	401474	SAMD12	sterile alpha motif domain containing 12	ENSG00000177570
SAMD9	54809	SAMD9	sterile alpha motif domain containing 9	ENSG00000205413
SAPS1	22870	SAPS1	SAPS domain family, member 1	ENSG00000105063
SARDH	1757	SARDH	sarcosine dehydrogenase	ENSG00000123453
SARM1	23098	SARM1	sterile alpha and TIR motif containing 1	ENSG00000004139
SBK1	388228	SBK1	SH3-binding domain kinase 1	ENSG00000188322
SBNO2	22904	SBNO2	strawberry notch homolog 2 (Drosophila)	ENSG00000064932
SC5DL	6309	SC5DL	sterol-C5-desaturase (ERG3 delta-5-desaturase homolog, fungal)-like	ENSG00000109929
SCAMP5	192683	SCAMP5	secretory carrier membrane protein 5
SCARA3	51435	SCARA3	scavenger receptor class A, member 3	ENSG00000168077
SCARF2	91179	SCARF2	scavenger receptor class F, member 2	ENSG00000099910
SCD	6319	SCD	stearoyl-CoA desaturase (delta-9-desaturase)	ENSG00000099194
SCN2B	6327	SCN2B	sodium channel, voltage-gated, type II, beta	ENSG00000149575
SCN4B	6330	SCN4B	sodium channel, voltage-gated, type IV, beta	ENSG00000177098
SCN5A	6331	SCN5A	sodium channel, voltage-gated, type V, alpha (long QT syndrome 3)	ENSG00000183873
SCRN1	9805	SCRN1	secernin 1	ENSG00000136193
SCUBE3	222663	SCUBE3	signal peptide, CUB domain, EGF-like 3	ENSG00000146197
SDHC	6391	SDHC	succinate dehydrogenase complex, subunit C, integral membrane protein, 15kDa	ENSG00000143252
SEC14L4	284904	SEC14L4	SEC14-like 4 (S. cerevisiae)	ENSG00000133488
SEC62
SEL1L	6400	SEL1L	sel-1 suppressor of lin-12-like (C. elegans)	ENSG00000071537
SELP	6403	SELP	selectin P (granule membrane protein 140kDa, antigen CD62)	ENSG00000174175
SEMA3E	9723	SEMA3E	sema domain, immunoglobulin domain (Ig), short basic domain, secreted, (semaphorin) 3E	ENSG00000170381
SEMA4A	64218	SEMA4A	sema domain, immunoglobulin domain (Ig), transmembrane domain (TM) and short cytoplasmic domain, (semaphorin) 4A	ENSG00000196189
SEMA4G	57715	SEMA4G	sema domain, immunoglobulin domain (Ig), transmembrane domain (TM) and short cytoplasmic domain, (semaphorin) 4G	ENSG00000095539
SEMA5A	9037	SEMA5A	sema domain, seven thrombospondin repeats (type 1 and type 1-like), transmembrane domain (TM) and short cytoplasmic domain, (semaphorin) 5A
SENP1	29843	SENP1	SUMO1/sentrin specific peptidase 1
SENP5	205564	SENP5	SUMO1/sentrin specific peptidase 5	ENSG00000119231
SEPN1	57190	SEPN1	selenoprotein N, 1	ENSG00000162430
SEPSECS
SEPT3	55964	SEPT3	septin 3	ENSG00000100167
SEPT8	23176	SEPT8	septin 8
SERBP1	26135	SERBP1	SERPINE1 mRNA binding protein 1	ENSG00000142864
SERPINB5	5268	SERPINB5	serpin peptidase inhibitor, clade B (ovalbumin), member 5	ENSG00000206075
SERTAD2	9792	SERTAD2	SERTA domain containing 2	ENSG00000179833
SESN2	83667	SESN2	sestrin 2	ENSG00000130766
SETD2	29072	SETD2	SET domain containing 2	ENSG00000181555
SEZ6	124925	SEZ6	seizure related 6 homolog (mouse)	ENSG00000063015
SFRS1	6426	SFRS1	splicing factor, arginine/serine-rich 1 (splicing factor 2, alternate splicing factor)	ENSG00000136450
SFT2D2	375035	SFT2D2	SFT2 domain containing 2	ENSG00000143178
SFT2D3	84826	SFT2D3	SFT2 domain containing 3	ENSG00000173349
SGCD	6444	SGCD	sarcoglycan, delta (35kDa dystrophin-associated glycoprotein)	ENSG00000170624
SGSH	6448	SGSH	N-sulfoglucosamine sulfohydrolase (sulfamidase)	ENSG00000181523
SGTA	6449	SGTA	small glutamine-rich tetratricopeptide repeat (TPR)-containing, alpha	ENSG00000104969
SH3BP2	6452	SH3BP2	SH3-domain binding protein 2
SH3GL1	6455	SH3GL1	SH3-domain GRB2-like 1	ENSG00000141985
SH3PXD2A	9644	SH3PXD2A	SH3 and PX domains 2A	ENSG00000107957
SH3TC2	79628	SH3TC2	SH3 domain and tetratricopeptide repeats 2	ENSG00000169247
SHC4	399694	SHC4	SHC (Src homology 2 domain containing) family, member 4	ENSG00000185634
SHISA5
SHPK
SIAH2	6478	SIAH2	seven in absentia homolog 2 (Drosophila)	ENSG00000181788
SIGLEC10	89790	SIGLEC10	sialic acid binding Ig-like lectin 10	ENSG00000142512
SIN3B	23309	SIN3B	SIN3 homolog B, transcription regulator (yeast)	ENSG00000127511
SIRPA	140885	SIRPA	signal-regulatory protein alpha	ENSG00000198053
SIRPB1	10326	SIRPB1	signal-regulatory protein beta 1
SIRT3	23410	SIRT3	sirtuin (silent mating type information regulation 2 homolog) 3 (S. cerevisiae)	ENSG00000142082
SIX4	51804	SIX4	sine oculis homeobox homolog 4 (Drosophila)	ENSG00000100625
SKP1
SLC10A1	6554	SLC10A1	solute carrier family 10 (sodium/bile acid cotransporter family), member 1	ENSG00000100652
SLC10A2	6555	SLC10A2	solute carrier family 10 (sodium/bile acid cotransporter family), member 2	ENSG00000125255
SLC12A6	9990	SLC12A6	solute carrier family 12 (potassium/chloride transporters), member 6	ENSG00000140199
SLC12A7	10723	SLC12A7	solute carrier family 12 (potassium/chloride transporters), member 7	ENSG00000113504
SLC12A8	84561	SLC12A8	solute carrier family 12 (potassium/chloride transporters), member 8
SLC13A3	64849	SLC13A3	solute carrier family 13 (sodium-dependent dicarboxylate transporter), member 3	ENSG00000158296
SLC13A5	284111	SLC13A5	solute carrier family 13 (sodium-dependent citrate transporter), member 5	ENSG00000141485
SLC15A4	121260	SLC15A4	solute carrier family 15, member 4	ENSG00000139370
SLC16A2	6567	SLC16A2	solute carrier family 16, member 2 (monocarboxylic acid transporter 8)	ENSG00000147100
SLC17A8	246213	SLC17A8	solute carrier family 17 (sodium-dependent inorganic phosphate cotransporter), member 8	ENSG00000179520
SLC18A1	6570	SLC18A1	solute carrier family 18 (vesicular monoamine), member 1	ENSG00000036565
SLC18A3	6572	SLC18A3	solute carrier family 18 (vesicular acetylcholine), member 3	ENSG00000187714
SLC19A3	80704	SLC19A3	solute carrier family 19, member 3
SLC1A4	6509	SLC1A4	solute carrier family 1 (glutamate/neutral amino acid transporter), member 4	ENSG00000115902
SLC22A12	116085	SLC22A12	solute carrier family 22 (organic anion/cation transporter), member 12	ENSG00000197891
SLC24A1	9187	SLC24A1	solute carrier family 24 (sodium/potassium/calcium exchanger), member 1	ENSG00000074621
SLC24A3	57419	SLC24A3	solute carrier family 24 (sodium/potassium/calcium exchanger), member 3	ENSG00000185052
SLC25A1	6576	SLC25A1	solute carrier family 25 (mitochondrial carrier; citrate transporter), member 1
SLC25A10	1468	SLC25A10	solute carrier family 25 (mitochondrial carrier; dicarboxylate transporter), member 10	ENSG00000183048
SLC25A13	10165	SLC25A13	solute carrier family 25, member 13 (citrin)	ENSG00000004864
SLC25A17	10478	SLC25A17	solute carrier family 25 (mitochondrial carrier; peroxisomal membrane protein, 34kDa), member 17	ENSG00000100372
SLC25A23	79085	SLC25A23	solute carrier family 25 (mitochondrial carrier; phosphate carrier), member 23	ENSG00000125648
SLC25A42	284439	SLC25A42	solute carrier family 25, member 42	ENSG00000181035
SLC25A43	203427	SLC25A43	solute carrier family 25, member 43	ENSG00000077713
SLC26A2	1836	SLC26A2	solute carrier family 26 (sulfate transporter), member 2
SLC27A1	376497	SLC27A1	solute carrier family 27 (fatty acid transporter), member 1	ENSG00000130304
SLC28A1	9154	SLC28A1	solute carrier family 28 (sodium-coupled nucleoside transporter), member 1	ENSG00000156222
SLC29A4	222962	SLC29A4	solute carrier family 29 (nucleoside transporters), member 4	ENSG00000164638
SLC2A10	81031	SLC2A10	solute carrier family 2 (facilitated glucose transporter), member 10	ENSG00000197496
SLC2A12	154091	SLC2A12	solute carrier family 2 (facilitated glucose transporter), member 12	ENSG00000146411
SLC2A2	6514	SLC2A2	solute carrier family 2 (facilitated glucose transporter), member 2	ENSG00000163581
SLC30A2	7780	SLC30A2	solute carrier family 30 (zinc transporter), member 2	ENSG00000158014
SLC30A8	169026	SLC30A8	solute carrier family 30 (zinc transporter), member 8	ENSG00000164756
SLC30A9	10463	SLC30A9	solute carrier family 30 (zinc transporter), member 9	ENSG00000014824
SLC31A1	1317	SLC31A1	solute carrier family 31 (copper transporters), member 1	ENSG00000136868
SLC35E1	79939	SLC35E1	solute carrier family 35, member E1	ENSG00000127526
SLC35E3	55508	SLC35E3	solute carrier family 35, member E3	ENSG00000175782
SLC35F1	222553	SLC35F1	solute carrier family 35, member F1	ENSG00000196376
SLC36A4	120103	SLC36A4	solute carrier family 36 (proton/amino acid symporter), member 4	ENSG00000180773
SLC37A3	84255	SLC37A3	solute carrier family 37 (glycerol-3-phosphate transporter), member 3	ENSG00000157800
SLC38A1	81539	SLC38A1	solute carrier family 38, member 1
SLC38A10
SLC38A2	54407	SLC38A2	solute carrier family 38, member 2	ENSG00000134294
SLC39A1	27173	SLC39A1	solute carrier family 39 (zinc transporter), member 1	ENSG00000143570
SLC39A13	91252	SLC39A13	solute carrier family 39 (zinc transporter), member 13	ENSG00000165915
SLC43A3	29015	SLC43A3	solute carrier family 43, member 3	ENSG00000134802
SLC44A2	57153	SLC44A2	solute carrier family 44, member 2	ENSG00000129353
SLC4A4	8671	SLC4A4	solute carrier family 4, sodium bicarbonate cotransporter, member 4	ENSG00000080493
SLC5A3	6526	SLC5A3	solute carrier family 5 (inositol transporters), member 3	ENSG00000198743
SLC5A7	60482	SLC5A7	solute carrier family 5 (choline transporter), member 7	ENSG00000115665
SLC6A17	388662	SLC6A17	solute carrier family 6, member 17	ENSG00000197106
SLC7A5	8140	SLC7A5	solute carrier family 7 (cationic amino acid transporter, y+ system), member 5	ENSG00000103257
SLC7A8	23428	SLC7A8	solute carrier family 7 (cationic amino acid transporter, y+ system), member 8	ENSG00000092068
SLC8A2	6543	SLC8A2	solute carrier family 8 (sodium-calcium exchanger), member 2	ENSG00000118160
SLC9A8	23315	SLC9A8	solute carrier family 9 (sodium/hydrogen exchanger), member 8	ENSG00000197818
SLFN11	91607	SLFN11	schlafen family member 11	ENSG00000172716
SLFN13	146857	SLFN13	schlafen family member 13	ENSG00000154760
SLITRK3	22865	SLITRK3	SLIT and NTRK-like family, member 3	ENSG00000121871
SLITRK6	84189	SLITRK6	SLIT and NTRK-like family, member 6	ENSG00000184564
SMAD2	4087	SMAD2	SMAD, mothers against DPP homolog 2 (Drosophila)	ENSG00000175387
SMAD4	4089	SMAD4	SMAD, mothers against DPP homolog 4 (Drosophila)	ENSG00000141646
SMAD5	4090	SMAD5	SMAD, mothers against DPP homolog 5 (Drosophila)	ENSG00000113658
SMAD7	4092	SMAD7	SMAD, mothers against DPP homolog 7 (Drosophila)	ENSG00000101665
SMC1A	8243	SMC1A	structural maintenance of chromosomes 1A	ENSG00000072501
SMCR7L	54471	SMCR7L	Smith-Magenis syndrome chromosome region, candidate 7-like	ENSG00000100335
SMG1
SMG7	9887	SMG7	Smg-7 homolog, nonsense mediated mRNA decay factor (C. elegans)	ENSG00000116698
SMTNL2	342527	SMTNL2	smoothelin-like 2	ENSG00000188176
SMURF1	57154	SMURF1	SMAD specific E3 ubiquitin protein ligase 1	ENSG00000198742
SMYD1	150572	SMYD1	SET and MYND domain containing 1	ENSG00000115593
SNAP29	9342	SNAP29	synaptosomal-associated protein, 29kDa	ENSG00000099940
SNED1	25992	SNED1	sushi, nidogen and EGF-like domains 1
SNPH	9751	SNPH	syntaphilin	ENSG00000101298
SNTB1	6641	SNTB1	syntrophin, beta 1 (dystrophin-associated protein A1, 59kDa, basic component 1)	ENSG00000172164
SNX1	6642	SNX1	sorting nexin 1	ENSG00000028528
SNX10	29887	SNX10	sorting nexin 10	ENSG00000086300
SNX18
SNX19	399979	SNX19	sorting nexin 19	ENSG00000120451
SNX27	81609	SNX27	sorting nexin family member 27	ENSG00000143376
SNX30	401548	SNX30	sorting nexin family member 30
SOCS2	8835	SOCS2	suppressor of cytokine signaling 2	ENSG00000120833
SOCS3	9021	SOCS3	suppressor of cytokine signaling 3	ENSG00000184557
SORBS1	10580	SORBS1	sorbin and SH3 domain containing 1	ENSG00000095637
SOS1	6654	SOS1	son of sevenless homolog 1 (Drosophila)	ENSG00000115904
SOX12	6666	SOX12	SRY (sex determining region Y)-box 12	ENSG00000177732
SOX13	9580	SOX13	SRY (sex determining region Y)-box 13	ENSG00000143842
SOX17	64321	SOX17	SRY (sex determining region Y)-box 17	ENSG00000164736
SOX6	55553	SOX6	SRY (sex determining region Y)-box 6	ENSG00000110693
SOX8	30812	SOX8	SRY (sex determining region Y)-box 8	ENSG00000005513
SP1	6667	SP1	Sp1 transcription factor	ENSG00000185591
SPATA2L
SPIRE1	56907	SPIRE1	spire homolog 1 (Drosophila)	ENSG00000134278
SPOCK2	9806	SPOCK2	sparc/osteonectin, cwcv and kazal-like domains proteoglycan (testican) 2	ENSG00000107742
SPR	6697	SPR	sepiapterin reductase (7,8-dihydrobiopterin:NADP+ oxidoreductase)	ENSG00000116096
SPRY4	81848	SPRY4	sprouty homolog 4 (Drosophila)	ENSG00000187678
SPTB	6710	SPTB	spectrin, beta, erythrocytic (includes spherocytosis, clinical type I)	ENSG00000070182
SPTY2D1	144108	SPTY2D1	SPT2, Suppressor of Ty, domain containing 1 (S. cerevisiae)	ENSG00000179119
SRA1	10011	SRA1	steroid receptor RNA activator 1
SRF	6722	SRF	serum response factor (c-fos serum response element-binding transcription factor)	ENSG00000112658
SRRD
SRXN1	140809	SRXN1	sulfiredoxin 1 homolog (S. cerevisiae)	ENSG00000172070
SSBP4	170463	SSBP4	single stranded DNA binding protein 4	ENSG00000130511
SSR1	6745	SSR1	signal sequence receptor, alpha (translocon-associated protein alpha)	ENSG00000124783
ST3GAL3	6487	ST3GAL3	ST3 beta-galactoside alpha-2,3-sialyltransferase 3	ENSG00000126091
ST6GALNAC4	27090	ST6GALNAC4	ST6 (alpha-N-acetyl-neuraminyl-2,3-beta-galactosyl-1,3)-N-acetylgalactosaminide alpha-2,6-sialyltransferase 4	ENSG00000136840
ST6GALNAC6	30815	ST6GALNAC6	ST6 (alpha-N-acetyl-neuraminyl-2,3-beta-galactosyl-1,3)-N-acetylgalactosaminide alpha-2,6-sialyltransferase 6	ENSG00000160408
ST7	7982	ST7	suppression of tumorigenicity 7	ENSG00000004866
ST8SIA2	8128	ST8SIA2	ST8 alpha-N-acetyl-neuraminide alpha-2,8-sialyltransferase 2	ENSG00000140557
ST8SIA3	51046	ST8SIA3	ST8 alpha-N-acetyl-neuraminide alpha-2,8-sialyltransferase 3
STAB1	23166	STAB1	stabilin 1	ENSG00000010327
STAC2	342667	STAC2	SH3 and cysteine rich domain 2	ENSG00000141750
STAM2	10254	STAM2	signal transducing adaptor molecule (SH3 domain and ITAM motif) 2	ENSG00000115145
STARD7	56910	STARD7	START domain containing 7	ENSG00000084090
STARD8	9754	STARD8	START domain containing 8	ENSG00000130052
STC1	6781	STC1	stanniocalcin 1	ENSG00000159167
STIM1	6786	STIM1	stromal interaction molecule 1	ENSG00000167323
STK11IP	114790	STK11IP	serine/threonine kinase 11 interacting protein	ENSG00000144589
STK17A	9263	STK17A	serine/threonine kinase 17a (apoptosis-inducing)	ENSG00000164543
STK35	140901	STK35	serine/threonine kinase 35	ENSG00000125834
STMN1	3925	STMN1	stathmin 1/oncoprotein 18	ENSG00000117632
STOML1	9399	STOML1	stomatin (EPB72)-like 1	ENSG00000067221
STX1A	6804	STX1A	syntaxin 1A (brain)	ENSG00000106089
STX1B
STX2	2054	STX2	syntaxin 2	ENSG00000111450
STX3	6809	STX3	syntaxin 3	ENSG00000166900
STX6	10228	STX6	syntaxin 6	ENSG00000135823
STXBP4	252983	STXBP4	syntaxin binding protein 4	ENSG00000166263
STXBP5L	9515	STXBP5L	syntaxin binding protein 5-like
STYK1	55359	STYK1	serine/threonine/tyrosine kinase 1	ENSG00000060140
SUFU	51684	SUFU	suppressor of fused homolog (Drosophila)	ENSG00000107882
SULF2	55959	SULF2	sulfatase 2	ENSG00000196562
SULT1C2	27233	SULT1C2	sulfotransferase family, cytosolic, 1C, member 2	ENSG00000198075
SUPT16H	11198	SUPT16H	suppressor of Ty 16 homolog (S. cerevisiae)	ENSG00000092201
SUPT7L	9913	SUPT7L	suppressor of Ty 7 (S. cerevisiae)-like
SURF4	6836	SURF4	surfeit 4	ENSG00000148248
SURF6	6838	SURF6	surfeit 6	ENSG00000148296
SUV39H1	6839	SUV39H1	suppressor of variegation 3-9 homolog 1 (Drosophila)	ENSG00000101945
SYK	6850	SYK	spleen tyrosine kinase	ENSG00000165025
SYN1	6853	SYN1	synapsin I	ENSG00000008056
SYN2	6854	SYN2	synapsin II	ENSG00000157152
SYNGR1	9145	SYNGR1	synaptogyrin 1	ENSG00000100321
SYNGR3	9143	SYNGR3	synaptogyrin 3	ENSG00000127561
SYNPO	11346	SYNPO	synaptopodin	ENSG00000171992
SYNPO2	171024	SYNPO2	synaptopodin 2	ENSG00000172403
SYPL2	284612	SYPL2	synaptophysin-like 2	ENSG00000143028
SYT1	6857	SYT1	synaptotagmin I	ENSG00000067715
SYT10	341359	SYT10	synaptotagmin X	ENSG00000110975
SYT13	57586	SYT13	synaptotagmin XIII	ENSG00000019505
SYT14	255928	SYT14	synaptotagmin XIV	ENSG00000143469
SYT2	127833	SYT2	synaptotagmin II	ENSG00000143858
SYT9	143425	SYT9	synaptotagmin IX	ENSG00000170743
SYTL3	94120	SYTL3	synaptotagmin-like 3	ENSG00000164674
T	6862	T	T, brachyury homolog (mouse)	ENSG00000164458
TAC3	6866	TAC3	tachykinin 3 (neuromedin K, neurokinin beta)	ENSG00000166863
TADA3L	10474	TADA3L	transcriptional adaptor 3 (NGG1 homolog, yeast)-like	ENSG00000171148
TAF4B	6875	TAF4B	TAF4b RNA polymerase II, TATA box binding protein (TBP)-associated factor, 105kDa
TAF8
TAL1	6886	TAL1	T-cell acute lymphocytic leukemia 1	ENSG00000162367
TANC2	26115	TANC2	tetratricopeptide repeat, ankyrin repeat and coiled-coil containing 2
TAP2	6891	TAP2	transporter 2, ATP-binding cassette, sub-family B (MDR/TAP)	ENSG00000204267
TARDBP	23435	TARDBP	TAR DNA binding protein	ENSG00000120948
TAT	6898	TAT	tyrosine aminotransferase	ENSG00000198650
TBC1D1	23216	TBC1D1	TBC1 (tre-2/USP6, BUB2, cdc16) domain family, member 1	ENSG00000065882
TBC1D13	54662	TBC1D13	TBC1 domain family, member 13	ENSG00000107021
TBC1D16	125058	TBC1D16	TBC1 domain family, member 16	ENSG00000167291
TBC1D2	55357	TBC1D2	TBC1 domain family, member 2	ENSG00000095383
TBC1D20	128637	TBC1D20	TBC1 domain family, member 20	ENSG00000125875
TBC1D2B	23102	TBC1D2B	TBC1 domain family, member 2B	ENSG00000167202
TBL1X	6907	TBL1X	transducin (beta)-like 1X-linked	ENSG00000101849
TBL1Y	90665	TBL1Y	transducin (beta)-like 1Y-linked	ENSG00000092377
TBL2	26608	TBL2	transducin (beta)-like 2	ENSG00000106638
TBX15	6913	TBX15	T-box 15	ENSG00000092607
TBX19	9095	TBX19	T-box 19
TC2N
TCF12	6938	TCF12	transcription factor 12 (HTF4, helix-loop-helix transcription factors 4)	ENSG00000140262
TCF3	6929	TCF3	transcription factor 3 (E2A immunoglobulin enhancer binding factors E12/E47)	ENSG00000071564
TCHP	84260	TCHP	trichoplein, keratin filament binding
TCL1B	9623	TCL1B	T-cell leukemia/lymphoma 1B	ENSG00000187621
TCOF1	6949	TCOF1	Treacher Collins-Franceschetti syndrome 1	ENSG00000070814
TEAD3	7005	TEAD3	TEA domain family member 3	ENSG00000007866
TEF	7008	TEF	thyrotrophic embryonic factor	ENSG00000167074
TELO2	9894	TELO2	TEL2, telomere maintenance 2, homolog (S. cerevisiae)	ENSG00000100726
TET3
TFAP2B	7021	TFAP2B	transcription factor AP-2 beta (activating enhancer binding protein 2 beta)	ENSG00000008196
TFCP2L1	29842	TFCP2L1	transcription factor CP2-like 1	ENSG00000115112
TGIF2	60436	TGIF2	TGFB-induced factor 2 (TALE family homeobox)	ENSG00000118707
TGOLN2	10618	TGOLN2	trans-golgi network protein 2
THAP3	90326	THAP3	THAP domain containing, apoptosis associated protein 3	ENSG00000041988
THAP9	79725	THAP9	THAP domain containing 9	ENSG00000168152
THBD	7056	THBD	thrombomodulin	ENSG00000178726
THSD4	79875	THSD4	thrombospondin, type I, domain containing 4	ENSG00000187720
THUMPD1	55623	THUMPD1	THUMP domain containing 1
THY1	7070	THY1	Thy-1 cell surface antigen	ENSG00000154096
TIA1	7072	TIA1	TIA1 cytotoxic granule-associated RNA binding protein	ENSG00000116001
TIMP3	7078	TIMP3	TIMP metallopeptidase inhibitor 3 (Sorsby fundus dystrophy, pseudoinflammatory)	ENSG00000100234
TIPRL	261726	TIPRL	TIP41, TOR signalling pathway regulator-like (S. cerevisiae)	ENSG00000143155
TLR10	81793	TLR10	toll-like receptor 10	ENSG00000174123
TM6SF1	53346	TM6SF1	transmembrane 6 superfamily member 1	ENSG00000136404
TMC5	79838	TMC5	transmembrane channel-like 5	ENSG00000103534
TMCC3	57458	TMCC3	transmembrane and coiled-coil domain family 3	ENSG00000057704
TMED2	10959	TMED2	transmembrane emp24 domain trafficking protein 2	ENSG00000086598
TMEM104	54868	TMEM104	transmembrane protein 104	ENSG00000109066
TMEM106B	54664	TMEM106B	transmembrane protein 106B	ENSG00000106460
TMEM127	55654	TMEM127	transmembrane protein 127	ENSG00000135956
TMEM132B	114795	TMEM132B	transmembrane protein 132B	ENSG00000139364
TMEM132D	121256	TMEM132D	transmembrane protein 132D	ENSG00000151952
TMEM133	83935	TMEM133	transmembrane protein 133	ENSG00000170647
TMEM143	55260	TMEM143	transmembrane protein 143	ENSG00000161558
TMEM155	132332	TMEM155	transmembrane protein 155	ENSG00000164112
TMEM184A
TMEM184B
TMEM200A
TMEM200B
TMEM206
TMEM213
TMEM216
TMEM45B	120224	TMEM45B	transmembrane protein 45B	ENSG00000151715
TMEM63C	57156	TMEM63C	transmembrane protein 63C	ENSG00000165548
TMEM64	169200	TMEM64	transmembrane protein 64
TMEM81	388730	TMEM81	transmembrane protein 81	ENSG00000174529
TMEM90A	649434	TMEM90A	transmembrane protein 90A
TMPRSS11A	339967	TMPRSS11A	transmembrane protease, serine 11A	ENSG00000187054
TMTC1	83857	TMTC1	transmembrane and tetratricopeptide repeat containing 1	ENSG00000133687
TMTC3	160418	TMTC3	transmembrane and tetratricopeptide repeat containing 3	ENSG00000139324
TNFSF13	8741	TNFSF13	tumor necrosis factor (ligand) superfamily, member 13	ENSG00000161955
TNFSF8	944	TNFSF8	tumor necrosis factor (ligand) superfamily, member 8	ENSG00000106952
TNKS2	80351	TNKS2	tankyrase, TRF1-interacting ankyrin-related ADP-ribose polymerase 2	ENSG00000107854
TNNI1	7135	TNNI1	troponin I type 1 (skeletal, slow)	ENSG00000159173
TNNT1	7138	TNNT1	troponin T type 1 (skeletal, slow)	ENSG00000105048
TNPO1	3842	TNPO1	transportin 1	ENSG00000083312
TNPO3	23534	TNPO3	transportin 3	ENSG00000064419
TNRC6A	27327	TNRC6A	trinucleotide repeat containing 6A	ENSG00000090905
TNS1	7145	TNS1	tensin 1	ENSG00000079308
TOB2	10766	TOB2	transducer of ERBB2, 2	ENSG00000183864
TOLLIP	54472	TOLLIP	toll interacting protein	ENSG00000078902
TOM1L2	146691	TOM1L2	target of myb1-like 2 (chicken)	ENSG00000175662
TOPORS	10210	TOPORS	topoisomerase I binding, arginine/serine-rich	ENSG00000197579
TOR1A	1861	TOR1A	torsin family 1, member A (torsin A)	ENSG00000136827
TOR1AIP1	26092	TOR1AIP1	torsin A interacting protein 1	ENSG00000143337
TP53TG3
TPD52L3	89882	TPD52L3	tumor protein D52-like 3	ENSG00000170777
TPM3	7170	TPM3	tropomyosin 3	ENSG00000143549
TPMT	7172	TPMT	thiopurine S-methyltransferase	ENSG00000137364
TPRG1
TRAF3IP2	10758	TRAF3IP2	TRAF3 interacting protein 2	ENSG00000056972
TRAF4	9618	TRAF4	TNF receptor-associated factor 4	ENSG00000076604
TRAF5	7188	TRAF5	TNF receptor-associated factor 5	ENSG00000082512
TRAK1	22906	TRAK1	trafficking protein, kinesin binding 1	ENSG00000182606
TRAM2	9697	TRAM2	translocation associated membrane protein 2	ENSG00000065308
TREML2	79865	TREML2	triggering receptor expressed on myeloid cells-like 2	ENSG00000112195
TREML4	285852	TREML4	triggering receptor expressed on myeloid cells-like 4	ENSG00000188056
TRHDE	29953	TRHDE	thyrotropin-releasing hormone degrading enzyme	ENSG00000072657
TRIB2	28951	TRIB2	tribbles homolog 2 (Drosophila)
TRIM2	23321	TRIM2	tripartite motif-containing 2	ENSG00000109654
TRIM25	7706	TRIM25	tripartite motif-containing 25	ENSG00000121060
TRIM3	10612	TRIM3	tripartite motif-containing 3	ENSG00000110171
TRIM35	23087	TRIM35	tripartite motif-containing 35	ENSG00000104228
TRIM46	80128	TRIM46	tripartite motif-containing 46	ENSG00000163462
TRIM48	79097	TRIM48	tripartite motif-containing 48	ENSG00000150244
TRIM55	84675	TRIM55	tripartite motif-containing 55	ENSG00000147573
TRIM58	25893	TRIM58	tripartite motif-containing 58	ENSG00000162722
TRIM6	117854	TRIM6	tripartite motif-containing 6	ENSG00000121236
TRIM62	55223	TRIM62	tripartite motif-containing 62	ENSG00000116525
TRMT5	57570	TRMT5	TRM5 tRNA methyltransferase 5 homolog (S. cerevisiae)	ENSG00000126814
TRPS1	7227	TRPS1	trichorhinophalangeal syndrome I	ENSG00000104447
TRPV1	7442	TRPV1	transient receptor potential cation channel, subfamily V, member 1	ENSG00000196689
TSC1	7248	TSC1	tuberous sclerosis 1	ENSG00000165699
TSNAX	7257	TSNAX	translin-associated factor X	ENSG00000116918
TSPAN9	10867	TSPAN9	tetraspanin 9
TTC13	79573	TTC13	tetratricopeptide repeat domain 13	ENSG00000143643
TTC33	23548	TTC33	tetratricopeptide repeat domain 33	ENSG00000113638
TTC38
TTYH2	94015	TTYH2	tweety homolog 2 (Drosophila)	ENSG00000141540
TUBB	203068	TUBB	tubulin, beta	ENSG00000196230
TUBB2C	10383	TUBB2C	tubulin, beta 2C	ENSG00000188229
TUBGCP3	10426	TUBGCP3	tubulin, gamma complex associated protein 3	ENSG00000126216
TUSC5	286753	TUSC5	tumor suppressor candidate 5	ENSG00000184811
TXK	7294	TXK	TXK tyrosine kinase	ENSG00000074966
TXLNA	200081	TXLNA	taxilin alpha	ENSG00000084652
TXNL4B	54957	TXNL4B	thioredoxin-like 4B	ENSG00000140830
TYRO3	7301	TYRO3	TYRO3 protein tyrosine kinase	ENSG00000092445
UBA6
UBAP2L	9898	UBAP2L	ubiquitin associated protein 2-like	ENSG00000143569
UBE2K
UBE2L3	7332	UBE2L3	ubiquitin-conjugating enzyme E2L 3	ENSG00000185651
UBE2O	63893	UBE2O	ubiquitin-conjugating enzyme E2O	ENSG00000175931
UBE3A	7337	UBE3A	ubiquitin protein ligase E3A (human papilloma virus E6-associated protein, Angelman syndrome)	ENSG00000114062
UBE3B	89910	UBE3B	ubiquitin protein ligase E3B	ENSG00000151148
UBN1	29855	UBN1	ubinuclein 1	ENSG00000118900
UBP1	7342	UBP1	upstream binding protein 1 (LBP-1a)	ENSG00000153560
UBQLN4	56893	UBQLN4	ubiquilin 4	ENSG00000160803
UBTF	7343	UBTF	upstream binding transcription factor, RNA polymerase I	ENSG00000108312
UCK1	83549	UCK1	uridine-cytidine kinase 1	ENSG00000130717
UCN2	90226	UCN2	urocortin 2	ENSG00000145040
UFD1L	7353	UFD1L	ubiquitin fusion degradation 1 like (yeast)	ENSG00000070010
UFM1	51569	UFM1	ubiquitin-fold modifier 1	ENSG00000120686
UHRF1BP1
UMPS	7372	UMPS	uridine monophosphate synthetase (orotate phosphoribosyl transferase and orotidine-5'-decarboxylase)	ENSG00000114491
UNC119B	114626	UNC119B	unc-119 homolog B (C. elegans)
UNC13A	23025	UNC13A	unc-13 homolog A (C. elegans)
UNC45B	146862	UNC45B	unc-45 homolog B (C. elegans)	ENSG00000141161
UPK3B	80761	UPK3B	uroplakin 3B	ENSG00000135180
UPRT
UROC1	131669	UROC1	urocanase domain containing 1	ENSG00000159650
USH1G	124590	USH1G	Usher syndrome 1G (autosomal recessive)	ENSG00000182040
USO1
USP15	9958	USP15	ubiquitin specific peptidase 15	ENSG00000135655
USP20	10868	USP20	ubiquitin specific peptidase 20	ENSG00000136878
USP22	23326	USP22	ubiquitin specific peptidase 22
USP36	57602	USP36	ubiquitin specific peptidase 36	ENSG00000055483
USP37	57695	USP37	ubiquitin specific peptidase 37	ENSG00000135913
USP47	55031	USP47	ubiquitin specific peptidase 47	ENSG00000170242
USP48	84196	USP48	ubiquitin specific peptidase 48	ENSG00000090686
USP54	159195	USP54	ubiquitin specific peptidase 54	ENSG00000166348
USP6	9098	USP6	ubiquitin specific peptidase 6 (Tre-2 oncogene)	ENSG00000129204
UST	10090	UST	uronyl-2-sulfotransferase	ENSG00000111962
VAMP7
VANGL2	57216	VANGL2	vang-like 2 (van gogh, Drosophila)	ENSG00000162738
VAPA	9218	VAPA	VAMP (vesicle-associated membrane protein)-associated protein A, 33kDa	ENSG00000101558
VASH1	22846	VASH1	vasohibin 1	ENSG00000071246
VASN	114990	VASN	vasorin	ENSG00000168140
VAV2	7410	VAV2	vav 2 oncogene	ENSG00000160293
VAX1	11023	VAX1	ventral anterior homeobox 1	ENSG00000148704
VDAC3	7419	VDAC3	voltage-dependent anion channel 3	ENSG00000078668
VEGFA	7422	VEGFA	vascular endothelial growth factor A	ENSG00000112715
VGLL3	389136	VGLL3	vestigial like 3 (Drosophila)
VGLL4	9686	VGLL4	vestigial like 4 (Drosophila)	ENSG00000144560
VPS13B	157680	VPS13B	vacuolar protein sorting 13B (yeast)	ENSG00000132549
VPS13C	54832	VPS13C	vacuolar protein sorting 13 homolog C (S. cerevisiae)	ENSG00000129003
VPS18	57617	VPS18	vacuolar protein sorting protein 18	ENSG00000104142
VPS4A	27183	VPS4A	vacuolar protein sorting 4 homolog A (S. cerevisiae)	ENSG00000132612
VPS54	51542	VPS54	vacuolar protein sorting 54 (S. cerevisiae)	ENSG00000143952
VSNL1	7447	VSNL1	visinin-like 1	ENSG00000163032
VSX2
VWA3A
WARS2	10352	WARS2	tryptophanyl tRNA synthetase 2 (mitochondrial)	ENSG00000116874
WASF3	10810	WASF3	WAS protein family, member 3	ENSG00000132970
WASL	8976	WASL	Wiskott-Aldrich syndrome-like	ENSG00000106299
WBP1	23559	WBP1	WW domain binding protein 1	ENSG00000173027
WBSCR17	64409	WBSCR17	Williams-Beuren syndrome chromosome region 17	ENSG00000185274
WDFY3	23001	WDFY3	WD repeat and FYVE domain containing 3	ENSG00000163625
WDR17	116966	WDR17	WD repeat domain 17	ENSG00000150627
WDR26	80232	WDR26	WD repeat domain 26	ENSG00000162923
WDR36	134430	WDR36	WD repeat domain 36	ENSG00000134987
WDR42A	50717	WDR42A	WD repeat domain 42A	ENSG00000132716
WDR5	11091	WDR5	WD repeat domain 5	ENSG00000196363
WDR7	23335	WDR7	WD repeat domain 7	ENSG00000091157
WDR81	124997	WDR81	WD repeat domain 81	ENSG00000167716
WHSC1	7468	WHSC1	Wolf-Hirschhorn syndrome candidate 1	ENSG00000109685
WIPF2	147179	WIPF2	WAS/WASL interacting protein family, member 2	ENSG00000171475
WISP1	8840	WISP1	WNT1 inducible signaling pathway protein 1	ENSG00000104415
WNT2	7472	WNT2	wingless-type MMTV integration site family member 2	ENSG00000105989
WNT4	54361	WNT4	wingless-type MMTV integration site family, member 4	ENSG00000162552
WT1	7490	WT1	Wilms tumor 1	ENSG00000184937
WWC2	80014	WWC2	WW, C2 and coiled-coil domain containing 2	ENSG00000151718
WWOX	51741	WWOX	WW domain containing oxidoreductase	ENSG00000186153
XCL1	6375	XCL1	chemokine (C motif) ligand 1	ENSG00000143184
XDH	7498	XDH	xanthine dehydrogenase	ENSG00000158125
XKR7	343702	XKR7	XK, Kell blood group complex subunit-related family, member 7	ENSG00000101321
XPO4	64328	XPO4	exportin 4	ENSG00000132953
XPO5	57510	XPO5	exportin 5	ENSG00000124571
XYLT1	64131	XYLT1	xylosyltransferase I	ENSG00000103489
YAF2	10138	YAF2	YY1 associated factor 2	ENSG00000015153
YEATS2	55689	YEATS2	YEATS domain containing 2	ENSG00000163872
YPEL1	29799	YPEL1	yippee-like 1 (Drosophila)	ENSG00000100027
YPEL2	388403	YPEL2	yippee-like 2 (Drosophila)	ENSG00000175155
YWHAB	7529	YWHAB	tyrosine 3-monooxygenase/tryptophan 5-monooxygenase activation protein, beta polypeptide	ENSG00000166913
YWHAQ	10971	YWHAQ	tyrosine 3-monooxygenase/tryptophan 5-monooxygenase activation protein, theta polypeptide	ENSG00000134308
YWHAZ	7534	YWHAZ	tyrosine 3-monooxygenase/tryptophan 5-monooxygenase activation protein, zeta polypeptide	ENSG00000164924
YY1	7528	YY1	YY1 transcription factor	ENSG00000100811
ZADH2	284273	ZADH2	zinc binding alcohol dehydrogenase, domain containing 2	ENSG00000180011
ZAK
ZBP1	81030	ZBP1	Z-DNA binding protein 1	ENSG00000124256
ZBTB24	9841	ZBTB24	zinc finger and BTB domain containing 24	ENSG00000112365
ZBTB38	253461	ZBTB38	zinc finger and BTB domain containing 38
ZBTB46	140685	ZBTB46	zinc finger and BTB domain containing 46	ENSG00000130584
ZC3H12D	340152	ZC3H12D	zinc finger CCCH-type containing 12D
ZCCHC14	23174	ZCCHC14	zinc finger, CCHC domain containing 14
ZCCHC16	340595	ZCCHC16	zinc finger, CCHC domain containing 16	ENSG00000187823
ZCCHC24
ZDHHC14	79683	ZDHHC14	zinc finger, DHHC-type containing 14	ENSG00000175048
ZDHHC22	283576	ZDHHC22	zinc finger, DHHC-type containing 22	ENSG00000177108
ZDHHC5	25921	ZDHHC5	zinc finger, DHHC-type containing 5	ENSG00000156599
ZDHHC8	29801	ZDHHC8	zinc finger, DHHC-type containing 8	ENSG00000099904
ZFAND5	7763	ZFAND5	zinc finger, AN1-type domain 5	ENSG00000107372
ZFP41	286128	ZFP41	zinc finger protein 41 homolog (mouse)
ZFP90	146198	ZFP90	zinc finger protein 90 homolog (mouse)
ZFYVE1	53349	ZFYVE1	zinc finger, FYVE domain containing 1	ENSG00000165861
ZHX3	23051	ZHX3	zinc fingers and homeoboxes 3	ENSG00000174306
ZIC1	7545	ZIC1	Zic family member 1 (odd-paired homolog, Drosophila)	ENSG00000152977
ZKSCAN2
ZMIZ1	57178	ZMIZ1	zinc finger, MIZ-type containing 1	ENSG00000108175
ZMYM1	79830	ZMYM1	zinc finger, MYM-type 1	ENSG00000197056
ZNF134	7693	ZNF134	zinc finger protein 134
ZNF169	169841	ZNF169	zinc finger protein 169	ENSG00000175787
ZNF2	7549	ZNF2	zinc finger protein 2	ENSG00000163067
ZNF20	7568	ZNF20	zinc finger protein 20
ZNF212	7988	ZNF212	zinc finger protein 212	ENSG00000170260
ZNF213	7760	ZNF213	zinc finger protein 213	ENSG00000085644
ZNF236	7776	ZNF236	zinc finger protein 236	ENSG00000130856
ZNF26	7574	ZNF26	zinc finger protein 26	ENSG00000198393
ZNF280B
ZNF280C
ZNF282	8427	ZNF282	zinc finger protein 282	ENSG00000170265
ZNF304	57343	ZNF304	zinc finger protein 304	ENSG00000131845
ZNF319	57567	ZNF319	zinc finger protein 319	ENSG00000166188
ZNF333	84449	ZNF333	zinc finger protein 333	ENSG00000160961
ZNF354C	30832	ZNF354C	zinc finger protein 354C	ENSG00000177932
ZNF395	55893	ZNF395	zinc finger protein 395
ZNF417	147687	ZNF417	zinc finger protein 417	ENSG00000173480
ZNF445	353274	ZNF445	zinc finger protein 445	ENSG00000185219
ZNF446	55663	ZNF446	zinc finger protein 446	ENSG00000083838
ZNF449	203523	ZNF449	zinc finger protein 449	ENSG00000173275
ZNF470	388566	ZNF470	zinc finger protein 470	ENSG00000197016
ZNF471	57573	ZNF471	zinc finger protein 471	ENSG00000196263
ZNF500	26048	ZNF500	zinc finger protein 500	ENSG00000103199
ZNF507	22847	ZNF507	zinc finger protein 507	ENSG00000168813
ZNF512B
ZNF516	9658	ZNF516	zinc finger protein 516
ZNF518A
ZNF549	256051	ZNF549	zinc finger protein 549	ENSG00000121406
ZNF554	115196	ZNF554	zinc finger protein 554	ENSG00000172006
ZNF572	137209	ZNF572	zinc finger protein 572	ENSG00000180938
ZNF578	147660	ZNF578	zinc finger protein 578
ZNF587	84914	ZNF587	zinc finger protein 587
ZNF589	51385	ZNF589	zinc finger protein 589
ZNF592	9640	ZNF592	zinc finger protein 592	ENSG00000166716
ZNF594	84622	ZNF594	zinc finger protein 594
ZNF597	146434	ZNF597	zinc finger protein 597	ENSG00000167981
ZNF605	90462	ZNF605	zinc finger protein 605	ENSG00000196458
ZNF618	114991	ZNF618	zinc finger protein 618	ENSG00000157657
ZNF621	285268	ZNF621	zinc finger protein 621
ZNF629	23361	ZNF629	zinc finger protein 629
ZNF649	65251	ZNF649	zinc finger protein 649	ENSG00000198093
ZNF654	55279	ZNF654	zinc finger protein 654	ENSG00000175105
ZNF655	79027	ZNF655	zinc finger protein 655	ENSG00000197343
ZNF667	63934	ZNF667	zinc finger protein 667	ENSG00000198046
ZNF695	57116	ZNF695	zinc finger protein 695	ENSG00000197472
ZNF70	7621	ZNF70	zinc finger protein 70	ENSG00000187792
ZNF704	619279	ZNF704	zinc finger protein 704	ENSG00000164684
ZNF74	7625	ZNF74	zinc finger protein 74	ENSG00000185252
ZNF740	283337	ZNF740	zinc finger protein 740	ENSG00000139651
ZNF746	155061	ZNF746	zinc finger protein 746	ENSG00000181220
ZNF75D
ZNF775	285971	ZNF775	zinc finger protein 775	ENSG00000196456
ZNF787	126208	ZNF787	zinc finger protein 787	ENSG00000142409
ZNF8	7554	ZNF8	zinc finger protein 8	ENSG00000083842
ZNF81	347344	ZNF81	zinc finger protein 81
ZNRF3	84133	ZNRF3	zinc and ring finger 3
ZRANB1	54764	ZRANB1	zinc finger, RAN-binding domain containing 1	ENSG00000019995
ZRANB2	9406	ZRANB2	zinc finger, RAN-binding domain containing 2	ENSG00000132485
ZSCAN2	54993	ZSCAN2	zinc finger and SCAN domain containing 2	ENSG00000176371
ZSCAN22	342945	ZSCAN22	zinc finger and SCAN domain containing 22	ENSG00000182318
ZSWIM1	90204	ZSWIM1	zinc finger, SWIM-type containing 1	ENSG00000168612
ZXDC	79364	ZXDC	ZXD family zinc finger C	ENSG00000070476
ZZZ3	26009	ZZZ3	zinc finger, ZZ-type containing 3	ENSG00000036549
