# Supplementary material for: Origin and evolution of a placental-specific microRNA family in the human genome
Source: BMC Evol Biol. 2010 Nov 10;10:346. doi: 10.1186/1471-2148-10-346 (PMC2996404; doi:10.1186/1471-2148-10-346)
Supplement: Additional file 9 — Conserved targets in the common target lists predicted by TargetScan and PITA. The data sets are the intersection sets of the target lists predicted by TargetScan and PITA. [file 1471-2148-10-346-S9.XLS]

## Sheet: Table S6
Target gene	Gene name	Conserved sites				Poorly conserved sites				miRNA	Total context score
		total	8mer	7mer-m8	7mer-1A	total	8mer	7mer-m8	7mer-1A
ABI1	abl-interactor 1	1	1	0	0	0	0	0	0	hsa-miR-1302	-0.27
ACSL6	acyl-CoA synthetase long-chain family member 6	1	1	0	0	0	0	0	0	hsa-miR-1302	-0.33
AFF1	AF4/FMR2 family, member 1	1	1	0	0	1	0	1	0	hsa-miR-1302	-0.36
AKAP6	A kinase (PRKA) anchor protein 6	1	1	0	0	0	0	0	0	hsa-miR-1302	-0.24
ANKRD52	ankyrin repeat domain 52	1	1	0	0	0	0	0	0	hsa-miR-1302	-0.29
APOA4	apolipoprotein A-IV	1	1	0	0	0	0	0	0	hsa-miR-1302	-0.32
ATRX	alpha thalassemia/mental retardation syndrome X-linked (RAD54 homolog, S. cerevisiae)	1	0	1	0	2	0	1	1	hsa-miR-1302	-0.52
BACE1	beta-site APP-cleaving enzyme 1	1	0	1	0	0	0	0	0	hsa-miR-1302	-0.07
C10orf25	chromosome 10 open reading frame 25	1	1	0	0	1	0	1	0	hsa-miR-1302	-0.32
C10orf81	chromosome 10 open reading frame 81	1	1	0	0	0	0	0	0	hsa-miR-1302	-0.37
C14orf43	chromosome 14 open reading frame 43	1	1	0	0	0	0	0	0	hsa-miR-1302	-0.07
C15orf57	chromosome 15 open reading frame 57	1	1	0	0	0	0	0	0	hsa-miR-1302	-0.26
C1orf144	chromosome 1 open reading frame 144	1	1	0	0	0	0	0	0	hsa-miR-1302	-0.23
C20orf194	chromosome 20 open reading frame 194	1	0	1	0	2	1	1	0	hsa-miR-1302	-0.32
C2CD2L	C2CD2-like	1	0	1	0	0	0	0	0	hsa-miR-1302	-0.03
CACNA1C	calcium channel, voltage-dependent, L type, alpha 1C subunit	1	0	1	0	0	0	0	0	hsa-miR-1302	-0.16
CALM3	calmodulin 3 (phosphorylase kinase, delta)	1	1	0	0	0	0	0	0	hsa-miR-1302	-0.43
CBL	Cas-Br-M (murine) ecotropic retroviral transforming sequence	1	0	0	1	3	0	1	2	hsa-miR-1302	-0.26
CD207	CD207 molecule, langerin	1	0	1	0	0	0	0	0	hsa-miR-1302	-0.24
CDC2L6	cell division cycle 2-like 6 (CDK8-like)	1	1	0	0	0	0	0	0	hsa-miR-1302	-0.34
CTBP2	C-terminal binding protein 2	1	1	0	0	0	0	0	0	hsa-miR-1302	-0.45
DDX6	DEAD (Asp-Glu-Ala-Asp) box polypeptide 6	1	0	1	0	0	0	0	0	hsa-miR-1302	-0.11
DNAJC22	DnaJ (Hsp40) homolog, subfamily C, member 22	1	1	0	0	0	0	0	0	hsa-miR-1302	-0.38
DOCK3	dedicator of cytokinesis 3	1	1	0	0	0	0	0	0	hsa-miR-1302	-0.45
DUSP3	dual specificity phosphatase 3	1	1	0	0	0	0	0	0	hsa-miR-1302	-0.29
EIF4E3	eukaryotic translation initiation factor 4E family member 3	1	0	1	0	0	0	0	0	hsa-miR-1302	-0.15
ENSA	endosulfine alpha	1	0	1	0	1	1	0	0	hsa-miR-1302	-0.54
ENTPD1	ectonucleoside triphosphate diphosphohydrolase 1	1	1	0	0	0	0	0	0	hsa-miR-1302	-0.13
EXT1	exostoses (multiple) 1	1	1	0	0	0	0	0	0	hsa-miR-1302	-0.31
FAM120C	family with sequence similarity 120C	1	0	1	0	1	0	1	0	hsa-miR-1302	-0.27
FAM134A	family with sequence similarity 134, member A	1	0	1	0	0	0	0	0	hsa-miR-1302	-0.14
FBXO11	F-box protein 11	1	0	1	0	0	0	0	0	hsa-miR-1302	-0.19
FBXO41	F-box protein 41	1	0	0	1	2	0	2	0	hsa-miR-1302	-0.03
FBXW7	F-box and WD repeat domain containing 7	1	1	0	0	0	0	0	0	hsa-miR-1302	-0.26
FGFR2	fibroblast growth factor receptor 2 (bacteria-expressed kinase, keratinocyte growth factor receptor, craniofacial dysostosis 1, Crouzon syndrome, Pfeiffer syndrome, Jackson-Weiss syndrome)	1	1	0	0	0	0	0	0	hsa-miR-1302	-0.38
GCET2	germinal center expressed transcript 2	1	1	0	0	1	1	0	0	hsa-miR-1302	-0.82
GPS2	G protein pathway suppressor 2	1	0	1	0	0	0	0	0	hsa-miR-1302	-0.08
HNRNPA3	heterogeneous nuclear ribonucleoprotein A3	1	0	0	1	0	0	0	0	hsa-miR-1302	-0.13
JHDM1D	jumonji C domain containing histone demethylase 1 homolog D (S. cerevisiae)	1	0	0	1	0	0	0	0	hsa-miR-1302	-0.1
KANK4	KN motif and ankyrin repeat domains 4	1	0	1	0	0	0	0	0	hsa-miR-1302	-0.31
LIN28	lin-28 homolog (C. elegans)	1	1	0	0	0	0	0	0	hsa-miR-1302	-0.18
MAP2K3	mitogen-activated protein kinase kinase 3	1	1	0	0	0	0	0	0	hsa-miR-1302	-0.34
MARK4	MAP/microtubule affinity-regulating kinase 4	1	0	1	0	0	0	0	0	hsa-miR-1302	-0.02
MAST3	microtubule associated serine/threonine kinase 3	1	0	1	0	0	0	0	0	hsa-miR-1302	-0.02
MCAM	melanoma cell adhesion molecule	1	0	1	0	0	0	0	0	hsa-miR-1302	-0.36
MDGA1	MAM domain containing glycosylphosphatidylinositol anchor 1	1	0	1	0	1	0	1	0	hsa-miR-1302	-0.11
MED1	mediator complex subunit 1	1	1	0	0	0	0	0	0	hsa-miR-1302	-0.14
MEF2D	myocyte enhancer factor 2D	1	0	1	0	0	0	0	0	hsa-miR-1302	-0.01
MMAB	methylmalonic aciduria (cobalamin deficiency) cblB type	1	0	1	0	1	0	1	0	hsa-miR-1302	-0.33
MRPS25	mitochondrial ribosomal protein S25	1	0	0	1	0	0	0	0	hsa-miR-1302	-0.12
MTF1	metal-regulatory transcription factor 1	1	0	1	0	0	0	0	0	hsa-miR-1302	-0.02
MXD1	MAX dimerization protein 1	1	1	0	0	1	0	1	0	hsa-miR-1302	-0.34
NPTX1	neuronal pentraxin I	1	0	0	1	0	0	0	0	hsa-miR-1302	-0.19
NR3C2	nuclear receptor subfamily 3, group C, member 2	1	0	1	0	0	0	0	0	hsa-miR-1302	-0.14
NRK	Nik related kinase	1	1	0	0	0	0	0	0	hsa-miR-1302	-0.3
ONECUT2	one cut homeobox 2	1	0	1	0	3	0	3	0	hsa-miR-1302	-0.54
PAN2	PAN2 polyA specific ribonuclease subunit homolog (S. cerevisiae)	1	1	0	0	0	0	0	0	hsa-miR-1302	-0.32
PBX2	pre-B-cell leukemia homeobox 2	1	0	1	0	0	0	0	0	hsa-miR-1302	-0.06
PDE11A	phosphodiesterase 11A	1	1	0	0	0	0	0	0	hsa-miR-1302	-0.27
PJA2	praja 2, RING-H2 motif containing	1	1	0	0	0	0	0	0	hsa-miR-1302	-0.25
POU4F1	POU class 4 homeobox 1	1	0	1	0	0	0	0	0	hsa-miR-1302	-0.18
PRX	periaxin	1	0	1	0	0	0	0	0	hsa-miR-1302	-0.04
RAB37	RAB37, member RAS oncogene family	1	1	0	0	0	0	0	0	hsa-miR-1302	-0.29
RAD23A	RAD23 homolog A (S. cerevisiae)	1	0	1	0	0	0	0	0	hsa-miR-1302	0
RANBP10	RAN binding protein 10	1	0	1	0	1	0	1	0	hsa-miR-1302	-0.08
RASL10B	RAS-like, family 10, member B	1	1	0	0	1	0	1	0	hsa-miR-1302	-0.26
RIMS3	regulating synaptic membrane exocytosis 3	1	0	1	0	1	0	1	0	hsa-miR-1302	-0.1
RPS6KA3	ribosomal protein S6 kinase, 90kDa, polypeptide 3	1	0	1	0	0	0	0	0	hsa-miR-1302	-0.14
RUSC1	RUN and SH3 domain containing 1	1	1	0	0	0	0	0	0	hsa-miR-1302	-0.43
SCN4B	sodium channel, voltage-gated, type IV, beta	1	0	1	0	2	0	2	0	hsa-miR-1302	-0.37
SEMA5A	sema domain, seven thrombospondin repeats (type 1 and type 1-like), transmembrane domain (TM) and short cytoplasmic domain, (semaphorin) 5A	1	0	1	0	0	0	0	0	hsa-miR-1302	-0.17
SLC35E3	solute carrier family 35, member E3	1	1	0	0	0	0	0	0	hsa-miR-1302	-0.47
SLC4A4	solute carrier family 4, sodium bicarbonate cotransporter, member 4	1	0	1	0	0	0	0	0	hsa-miR-1302	-0.23
SMAD2	SMAD family member 2	1	1	0	0	0	0	0	0	hsa-miR-1302	-0.37
SOCS3	suppressor of cytokine signaling 3	1	0	1	0	0	0	0	0	hsa-miR-1302	-0.04
SORBS1	sorbin and SH3 domain containing 1	1	1	0	0	0	0	0	0	hsa-miR-1302	-0.17
TMEM106B	transmembrane protein 106B	1	0	1	0	2	0	2	0	hsa-miR-1302	-0.47
TNPO3	transportin 3	1	0	1	0	0	0	0	0	hsa-miR-1302	-0.17
TP53AIP1	p53-regulated apoptosis-inducing protein 1	1	0	1	0	1	0	0	1	hsa-miR-1302	-0.13
TRAF4	TNF receptor-associated factor 4	1	1	0	0	0	0	0	0	hsa-miR-1302	-0.3
TRPS1	trichorhinophalangeal syndrome I	1	1	0	0	1	0	0	1	hsa-miR-1302	-0.43
TYRO3	TYRO3 protein tyrosine kinase	1	1	0	0	0	0	0	0	hsa-miR-1302	-0.29
UBA6	ubiquitin-like modifier activating enzyme 6	1	1	0	0	0	0	0	0	hsa-miR-1302	-0.39
USP15	ubiquitin specific peptidase 15	1	0	1	0	0	0	0	0	hsa-miR-1302	-0.19
USP48	ubiquitin specific peptidase 48	1	1	0	0	0	0	0	0	hsa-miR-1302	-0.35
VAPA	VAMP (vesicle-associated membrane protein)-associated protein A, 33kDa	1	0	1	0	0	0	0	0	hsa-miR-1302	-0.16
VPS54	vacuolar protein sorting 54 homolog (S. cerevisiae)	1	0	1	0	0	0	0	0	hsa-miR-1302	-0.23
VSNL1	visinin-like 1	1	1	0	0	0	0	0	0	hsa-miR-1302	-0.5
YWHAZ	tyrosine 3-monooxygenase/tryptophan 5-monooxygenase activation protein, zeta polypeptide	1	0	1	0	1	0	1	0	hsa-miR-1302	-0.34
ZIC1	Zic family member 1 (odd-paired homolog, Drosophila)	1	0	0	1	0	0	0	0	hsa-miR-1302	-0.17
ZRANB1	zinc finger, RAN-binding domain containing 1	1	1	0	0	0	0	0	0	hsa-miR-1302	-0.5
