# Supplementary material for: Origin and evolution of a placental-specific microRNA family in the human genome
Source: BMC Evol Biol. 2010 Nov 10;10:346. doi: 10.1186/1471-2148-10-346 (PMC2996404; doi:10.1186/1471-2148-10-346)
Supplement: Additional file 10 — The KEGG Table organizes genes based on the KEGG biochemical pathways. The KEGG Table shows KEGG pathways associated with the gene set (column 1), the number of genes in each pathway (column 2) and the Entrez Gene IDs for the genes (column 3). The 4th column gives the parameters for the enrichment of the KEGG pathway. [file 1471-2148-10-346-S10.XLS]

## Sheet: Table S7
KEGG pathway	Gene number	Entrez Gene IDs	Enrichment
MAPK signaling pathway	43	10454 10746 130399 1845 207 2247 2261 2263 23118 2885 355 3925 409 4137 4915 50488 5578 5582 5594 55970 5600 5606 5608 5801 6196 6197 6416 64600 6654 6722 775 776 777 7786 782 783 784 842 9254 9261 93589 9479 994	O=43;E=13.595;R=3.1629;P=2.16e-11
Neuroactive ligand-receptor interaction	27	10203 11255 116 134 1394 185 2557 2558 2562 2892 2894 2899 2904 2915 2916 2918 4158 4986 5021 5030 553 5697 57105 59340 6866 7442 90226	O=27;E=14.6683;R=1.8407;P=1.78e-3
Regulation of actin cytoskeleton	24	10458 10788 1445 1730 2247 2261 2263 23365 2909 3655 3682 3690 3693 4478 4627 5594 55970 6654 7410 79784 8503 8826 8874 8976	O=24;E=10.0685;R=2.3837;P=7.47e-5
Insulin signaling pathway	22	10580 207 2194 2319 2645 2885 399694 5106 5170 5255 5256 5315 5563 5594 5837 6654 7248 808 8503 867 8835 9021	O=22;E=6.6442;R=3.3112;P=7.20e-7
Focal adhesion	21	207 2534 2885 2909 29780 3480 3655 3690 3693 3791 399694 5170 5578 5582 5594 595 596 6654 7410 7422 8503	O=21;E=9.7107;R=2.1626;P=7.61e-4
Wnt signaling pathway	20	10725 1488 1855 4040 4087 54361 5467 5578 5582 57216 595 64321 6907 7472 7855 815 818 85407 85409 90665	O=20;E=7.3086;R=2.7365;P=4.19e-5
Calcium signaling pathway	19	185 2185 2915 491 5021 5255 5256 553 5578 5582 57105 6543 7419 775 776 777 808 815 818	O=19;E=8.4841;R=2.2395;P=8.71e-4
Cytokine-cytokine receptor interaction	18	1896 2056 3460 355 3559 3570 3791 4049 4254 5008 58191 60401 6367 6375 7422 8741 93 944	O=18;E=12.3684;R=1.4553;P=7.21e-2
Natural killer cell mediated cytotoxicity	18	10725 2185 2207 2214 2534 2885 3460 355 399694 5578 5582 5594 637 6452 6654 6850 7410 8503	O=18;E=6.082;R=2.9596;P=3.48e-5
Cell cycle	17	1021 1026 1028 1032 10971 1871 29882 4087 4175 472 595 7529 7534 8243 8881 990 994	O=17;E=5.6731;R=2.9966;P=4.84e-5
GnRH signaling pathway	17	10746 2185 2885 5338 5578 5594 5600 5606 5608 6416 64600 6654 775 776 808 815 818	O=17;E=4.8042;R=3.5386;P=5.08e-6
Tight junction	16	149461 2017 2036 207 260425 2771 4301 4627 50848 5524 5578 5581 5582 79784 83700 9218	O=16;E=5.7242;R=2.7952;P=1.85e-4
Glioma	16	1021 1026 1871 207 2885 3480 399694 5578 5582 5594 595 6654 808 815 818 8503	O=16;E=3.0665;R=5.2177;P=3.56e-8
Leukocyte transendothelial migration	16	149461 2185 2771 2909 4301 4478 50848 5578 5582 5600 58191 7070 7294 7410 83700 8503	O=16;E=5.7242;R=2.7952;P=1.85e-4
Fc epsilon RI signaling pathway	16	207 2207 2534 2885 5578 5581 5594 5600 5606 5608 6416 64600 6654 6850 7410 8503	O=16;E=3.7821;R=4.2305;P=8.13e-7
Jak-STAT signaling pathway	16	10254 10401 2056 207 2885 3460 3559 3570 5008 595 6654 81848 8503 867 8835 9021	O=16;E=7.3086;R=2.1892;P=2.71e-3
Cell adhesion molecules (CAMs)	15	149461 23308 257194 3119 3655 4756 50848 5133 5818 6403 83700 920 923 925 940	O=15;E=6.3375;R=2.3669;P=1.68e-3
Tryptophan metabolism	14	10352 130013 1545 1718 218 224 267 4128 4799 4850 55170 56341 7337 8639	O=14;E=4.0887;R=3.4241;P=4.96e-5
Chronic myeloid leukemia	13	1021 1026 130399 1488 1871 207 2885 399694 5594 595 6654 8503 867	O=13;E=3.6798;R=3.5328;P=6.53e-5
Adherens junction	13	10458 10580 10810 130399 2534 3480 4087 4301 5594 5787 5818 8826 8976	O=13;E=3.731;R=3.4843;P=7.58e-5
Colorectal cancer	13	130399 1855 207 2885 3480 4087 5594 595 596 6654 7855 842 8503	O=13;E=4.0887;R=3.1795;P=1.99e-4
Axon guidance	13	10725 1947 1948 2050 23365 2534 2771 5594 57715 64218 9037 9423 9723	O=13;E=6.1842;R=2.1021;P=9.03e-3
T cell receptor signaling pathway	13	10725 207 2534 2885 4794 5133 6654 7410 8503 867 920 925 940	O=13;E=4.5998;R=2.8262;P=6.46e-4
Glycan structures - biosynthesis 1	13	10090 11226 11320 126792 2131 2132 2683 4166 4248 51809 64131 64409 6487	O=13;E=5.0598;R=2.5693;P=1.59e-3
VEGF signaling pathway	12	10725 207 3791 5578 5582 5594 5600 64600 7422 842 8503 9261	O=12;E=3.5265;R=3.4028;P=1.79e-4
Notch signaling pathway	12	1488 151636 1840 1855 23220 23385 4851 4853 51107 55851 5986 8650	O=12;E=2.351;R=5.1042;P=2.35e-6
Long-term depression	11	1394 2771 2781 2892 2915 3000 3480 5578 5582 5594 64600	O=11;E=3.8843;R=2.8319;P=1.61e-3
Type II diabetes mellitus	11	2645 5315 5581 5594 6514 775 776 777 8503 8835 9021	O=11;E=2.1466;R=5.1244;P=5.93e-6
Gap junction	11	10383 10746 203068 2771 2885 2915 3000 5578 5582 5594 6654	O=11;E=4.3443;R=2.5321;P=3.97e-3
Long-term potentiation	11	2904 2915 5578 5582 5594 6196 6197 775 808 815 818	O=11;E=3.3732;R=3.261;P=4.82e-4
Pancreatic cancer	10	1021 130399 1871 207 4087 5594 595 7422 842 8503	O=10;E=3.6287;R=2.7558;P=3.18e-3
PPAR signaling pathway	10	10580 23305 2712 376497 4973 5106 5170 5465 5467 6319	O=10;E=3.4243;R=2.9203;P=2.05e-3
Toll-like receptor signaling pathway	10	10454 207 23118 54472 5600 5606 5608 6416 8503 8772	O=10;E=4.3954;R=2.2751;P=1.23e-2
Hematopoietic cell lineage	10	2056 3559 3570 3655 3690 4254 913 920 921 925	O=10;E=4.2932;R=2.3293;P=1.05e-2
Arginine and proline metabolism	10	1158 218 224 2746 2805 29920 4017 4128 84171 8639	O=10;E=2.7088;R=3.6917;P=3.08e-4
Purine metabolism	10	10606 10846 205 3000 5141 5315 58497 7498 953 955	O=10;E=7.4619;R=1.3401;P=2.14e-1
TGF-beta signaling pathway	9	130399 353500 4087 4090 4092 5594 57154 6667 93	O=9;E=4.0887;R=2.2012;P=2.07e-2
B cell receptor signaling pathway	9	10725 207 2213 29760 4794 6850 7410 8503 973	O=9;E=3.1177;R=2.8867;P=3.66e-3
mTOR signaling pathway	9	207 5170 5563 5594 6196 6197 7248 7422 8503	O=9;E=2.4021;R=3.7467;P=5.45e-4
Glycolysis / Gluconeogenesis	8	137872 2026 218 224 2645 5160 5236 5315	O=8;E=3.0154;R=2.653;P=9.97e-3
Tyrosine metabolism	8	137872 218 2805 4128 55170 56341 6898 8639	O=8;E=2.7088;R=2.9533;P=5.21e-3
Butanoate metabolism	8	218 224 51400 5160 57016 622 65985 7915	O=8;E=2.2488;R=3.5575;P=1.56e-3
Glycan structures - biosynthesis 2	8	10317 2524 2526 2651 2683 27090 30815 6487	O=8;E=3.3221;R=2.4081;P=1.74e-2
Apoptosis	8	207 355 472 596 637 842 8503 8772	O=8;E=4.1398;R=1.9325;P=5.48e-2
Dorso-ventral axis formation	8	2114 2120 2885 4851 4853 5594 6654 9028	O=8;E=1.3288;R=6.0205;P=3.13e-5
Epithelial cell signaling in Helicobacter pylori infection	8	102 1445 50848 528 535 5600 6416 83700	O=8;E=3.3732;R=2.3716;P=1.89e-2
Pathogenic Escherichia coli infection - EHEC	8	10383 10971 2017 203068 2534 5578 7534 8976	O=8;E=2.1977;R=3.6402;P=1.34e-3
Pathogenic Escherichia coli infection - EPEC	8	10383 10971 2017 203068 2534 5578 7534 8976	O=8;E=2.1977;R=3.6402;P=1.34e-3
Adipocytokine signaling pathway	7	207 23305 4794 5106 5465 5563 9021	O=7;E=3.5265;R=1.985;P=6.21e-2
Histidine metabolism	7	131669 218 224 4128 55170 56341 8639	O=7;E=1.9933;R=3.5118;P=3.28e-3
Pyrimidine metabolism	6	1503 56474 7372 83549 953 955	O=6;E=4.5487;R=1.3191;P=3.03e-1
Glutamate metabolism	6	2746 2805 64841 7915 84706 9945	O=6;E=1.5844;R=3.7869;P=4.32e-3
Glycine, serine and threonine metabolism	6	1757 189 23761 4128 57016 8639	O=6;E=2.1977;R=2.7301;P=2.13e-2
Antigen processing and presentation	6	3119 3326 4049 6891 920 925	O=6;E=3.6798;R=1.6305;P=1.62e-1
Pyruvate metabolism	6	218 224 5091 5106 5160 5315	O=6;E=2.0444;R=2.9348;P=1.53e-2
Metabolism of xenobiotics by cytochrome P450	6	137872 1545 218 2944 2946 29785	O=6;E=2.9132;R=2.0596;P=7.00e-2
ECM-receptor interaction	6	1605 3655 3690 3693 64838 961	O=6;E=4.1909;R=1.4317;P=2.42e-1
Glycerophospholipid metabolism	6	23761 5130 5338 55500 56894 64600	O=6;E=3.1688;R=1.8935;P=9.63e-2
Bile acid biosynthesis	5	137872 218 224 37 57016	O=5;E=1.891;R=2.6441;P=3.88e-2
Alzheimer's disease	5	23385 23621 4137 51107 55851	O=5;E=1.0733;R=4.6585;P=3.55e-3
Alanine and aspartate metabolism	5	189 2805 5091 5160 84706	O=5;E=1.5844;R=3.1558;P=1.94e-2
Cysteine metabolism	5	1036 27233 2805 4166 833	O=5;E=1.1244;R=4.4468;P=4.40e-3
Lysine degradation	5	218 224 57016 6839 78990	O=5;E=2.5555;R=1.9566;P=1.11e-1
Phenylalanine metabolism	5	218 2805 4128 6898 8639	O=5;E=1.3799;R=3.6235;P=1.09e-2
Starch and sucrose metabolism	5	11056 2645 5236 57634 5837	O=5;E=3.3732;R=1.4823;P=2.48e-1
Aminosugars metabolism	5	1727 64841 80267 9695 9945	O=5;E=1.5333;R=3.2609;P=1.70e-2
Glycerolipid metabolism	5	137872 218 224 2712 56894	O=5;E=2.811;R=1.7787;P=1.49e-1
Arachidonic acid metabolism	5	246 5740 5742 64600 80142	O=5;E=2.811;R=1.7787;P=1.49e-1
Neurodegenerative Disorders	5	2670 2885 4137 55294 596	O=5;E=1.7377;R=2.8774;P=2.81e-2
Phosphatidylinositol signaling system	5	5578 5582 56623 808 8503	O=5;E=3.5265;R=1.4178;P=2.77e-1
SNARE interactions in vesicular transport	5	10228 10282 2054 6809 9342	O=5;E=1.7377;R=2.8774;P=2.81e-2
Hedgehog signaling pathway	5	2737 353500 51684 54361 7472	O=5;E=2.7599;R=1.8117;P=1.41e-1
Olfactory transduction	5	157 409 808 815 818	O=5;E=1.4311;R=3.4938;P=1.27e-2
Oxidative phosphorylation	5	4718 518 528 535 6391	O=5;E=5.7753;R=0.8658
Galactose metabolism	4	2645 2683 5236 57016	O=4;E=1.5333;R=2.6088;P=6.48e-2
Fatty acid metabolism	4	137872 218 224 23305	O=4;E=2.2999;R=1.7392;P=1.97e-1
Urea cycle and metabolism of amino groups	4	1158 1757 2746 29920	O=4;E=1.2266;R=3.261;P=3.19e-2
Ether lipid metabolism	4	133121 5338 56894 64600	O=4;E=1.4822;R=2.6987;P=5.84e-2
Glycosphingolipid biosynthesis - neo-lactoseries	4	2524 2526 2651 2683	O=4;E=0.9711;R=4.119;P=1.42e-2
Cholera - Infection	4	377 528 535 5578	O=4;E=1.9933;R=2.0067;P=1.37e-1
Ubiquitin mediated proteolysis	4	29882 55294 57154 8881	O=4;E=2.1977;R=1.8201;P=1.76e-1
Type I diabetes mellitus	4	3119 355 4049 940	O=4;E=2.0444;R=1.9566;P=1.46e-1
Maturity onset diabetes of the young	4	2645 3170 3171 6514	O=4;E=1.2266;R=3.261;P=3.19e-2
Huntington's disease	4	1213 2885 3092 808	O=4;E=1.2777;R=3.1306;P=3.65e-2
Cell Communication	4	3655 3848 3855 3888	O=4;E=5.3664;R=0.7454
Citrate cycle (TCA cycle)	3	5091 5106 6391	O=3;E=1.3799;R=2.1741;P=1.58e-1
Complement and coagulation cascades	3	2153 2161 7056	O=3;E=3.3221;R=0.903
Fructose and mannose metabolism	3	197258 5208 57016	O=3;E=2.4021;R=1.2489;P=4.34e-1
Ascorbate and aldarate metabolism	3	218 224 57016	O=3;E=0.7155;R=4.1929;P=3.18e-2
Valine, leucine and isoleucine degradation	3	218 224 64087	O=3;E=2.5043;R=1.1979;P=4.61e-1
Phenylalanine, tyrosine and tryptophan biosynthesis	3	2026 2805 6898	O=3;E=0.6133;R=4.8916;P=2.07e-2
beta-Alanine metabolism	3	218 224 8639	O=3;E=1.1755;R=2.5521;P=1.10e-1
Aminophosphonate metabolism	3	5130 55170 56341	O=3;E=0.8689;R=3.4526;P=5.30e-2
Selenoamino acid metabolism	3	4143 55170 56341	O=3;E=1.6355;R=1.8343;P=2.23e-1
Glutathione metabolism	3	2539 2944 2946	O=3;E=2.0955;R=1.4316;P=3.50e-1
N-Glycan biosynthesis	3	11320 2683 4248	O=3;E=1.891;R=1.5865;P=2.93e-1
O-Glycan biosynthesis	3	11226 51809 64409	O=3;E=0.92;R=3.2609;P=6.13e-2
Nucleotide sugars metabolism	3	57016 80267 9695	O=3;E=0.8689;R=3.4526;P=5.30e-2
Glycosaminoglycan degradation	3	2799 3423 6448	O=3;E=0.8177;R=3.6688;P=4.53e-2
Chondroitin sulfate biosynthesis	3	10090 126792 64131	O=3;E=1.0222;R=2.9348;P=7.94e-2
Keratan sulfate biosynthesis	3	2683 4166 6487	O=3;E=0.7666;R=3.9134;P=3.82e-2
Linoleic acid metabolism	3	246 57016 64600	O=3;E=1.7888;R=1.6771;P=2.65e-1
Glycosphingolipid biosynthesis - lactoseries	3	10317 2524 6487	O=3;E=0.46;R=6.5217;P=8.87e-3
Propanoate metabolism	3	1718 218 224	O=3;E=1.6355;R=1.8343;P=2.23e-1
Carbon fixation	3	2805 5315 84706	O=3;E=1.1755;R=2.5521;P=1.10e-1
Folate biosynthesis	3	11056 57634 6697	O=3;E=1.9933;R=1.505;P=3.21e-1
Aminoacyl-tRNA biosynthesis	3	10352 23395 833	O=3;E=1.5844;R=1.8935;P=2.10e-1
Glycan structures - degradation	3	2799 3423 6448	O=3;E=1.4822;R=2.024;P=1.83e-1
ABC transporters - General	3	23457 4363 6891	O=3;E=1.891;R=1.5865;P=2.93e-1
Pentose phosphate pathway	3	2539 5236 9563	O=3;E=1.2777;R=2.348;P=1.33e-1
Biosynthesis of steroids	2	6309 91734	O=2;E=0.8689;R=2.3018;P=2.15e-1
Prion disease	2	2670 596	O=2;E=0.6133;R=3.261;P=1.23e-1
Methionine metabolism	2	4143 6898	O=2;E=0.9711;R=2.0595;P=2.53e-1
Valine, leucine and isoleucine biosynthesis	2	23395 5160	O=2;E=0.5111;R=3.9131;P=8.94e-2
Novobiocin biosynthesis	2	2805 6898	O=2;E=0.1533;R=13.0463;P=7.57e-3
Streptomycin biosynthesis	2	2645 5236	O=2;E=0.5111;R=3.9131;P=8.94e-2
Heparan sulfate biosynthesis	2	2131 2132	O=2;E=1.0222;R=1.9566;P=2.73e-1
Inositol phosphate metabolism	2	55586 56623	O=2;E=2.351;R=0.8507
Glycosphingolipid biosynthesis - globoseries	2	10317 2524	O=2;E=0.7155;R=2.7952;P=1.58e-1
Glycosphingolipid biosynthesis - ganglioseries	2	27090 30815	O=2;E=0.8177;R=2.4459;P=1.96e-1
1- and 2-Methylnaphthalene degradation	2	137872 37	O=2;E=1.1244;R=1.7787;P=3.11e-1
Nitrobenzene degradation	2	55170 56341	O=2;E=0.7155;R=2.7952;P=1.58e-1
Nicotinate and nicotinamide metabolism	2	23057 349565	O=2;E=1.9933;R=1.0034;P=5.99e-1
Limonene and pinene degradation	2	218 224	O=2;E=1.3799;R=1.4494;P=4.05e-1
Alkaloid biosynthesis I	2	2805 6898	O=2;E=0.2555;R=7.8278;P=2.35e-2
Alkaloid biosynthesis II	2	51400 8639	O=2;E=0.8177;R=2.4459;P=1.96e-1
Ribosome	2	6158 6160	O=2;E=4.9065;R=0.4076
Basal transcription factors	2	2962 6875	O=2;E=1.4822;R=1.3493;P=4.40e-1
Regulation of autophagy	2	5563 9140	O=2;E=1.3799;R=1.4494;P=4.05e-1
Androgen and estrogen metabolism	2	55170 56341	O=2;E=2.1977;R=0.91
Fatty acid biosynthesis	1	2194	O=1;E=0.3067;R=3.2605;P=2.70e-1
Dentatorubropallidoluysian atrophy (DRPLA)	1	10458	O=1;E=0.7666;R=1.3045;P=5.45e-1
C21-Steroid hormone metabolism	1	1583	O=1;E=0.5111;R=1.9566;P=4.08e-1
1,1,1-Trichloro-2,2-bis(4-chlorophenyl)ethane (DDT) degradation	1	1718	O=1;E=0.1533;R=6.5232;P=1.46e-1
gamma-Hexachlorocyclohexane degradation	1	54	O=1;E=1.2777;R=0.7827
Bisphenol A degradation	1	57016	O=1;E=0.7666;R=1.3045;P=5.45e-1
Taurine and hypotaurine metabolism	1	1036	O=1;E=0.5111;R=1.9566;P=4.08e-1
D-Glutamine and D-glutamate metabolism	1	2746	O=1;E=0.2044;R=4.8924;P=1.89e-1
2,4-Dichlorobenzoate degradation	1	51400	O=1;E=0.2555;R=3.9139;P=2.31e-1
Tetrachloroethene degradation	1	57016	O=1;E=0.4089;R=2.4456;P=3.43e-1
One carbon pool by folate	1	4524	O=1;E=0.8177;R=1.2229;P=5.68e-1
Methane metabolism	1	4524	O=1;E=0.5111;R=1.9566;P=4.08e-1
Riboflavin metabolism	1	54	O=1;E=0.7666;R=1.3045;P=5.45e-1
Vitamin B6 metabolism	1	8566	O=1;E=0.2555;R=3.9139;P=2.31e-1
Biotin metabolism	1	78990	O=1;E=0.4089;R=2.4456;P=3.43e-1
Atrazine degradation	1	200316	O=1;E=0.2555;R=3.9139;P=2.31e-1
Porphyrin and chlorophyll metabolism	1	326625	O=1;E=1.4311;R=0.6988
Terpenoid biosynthesis	1	91734	O=1;E=0.3067;R=3.2605;P=2.70e-1
Diterpenoid biosynthesis	1	112399	O=1;E=0.1533;R=6.5232;P=1.46e-1
Nitrogen metabolism	1	2746	O=1;E=1.2266;R=0.8153
Proteasome	1	5704	O=1;E=1.5844;R=0.6312
Circadian rhythm	1	5187	O=1;E=0.6644;R=1.5051;P=4.94e-1
Parkinson's disease	1	7332	O=1;E=0.8177;R=1.2229;P=5.68e-1
Amyotrophic lateral sclerosis (ALS)	1	596	O=1;E=0.8689;R=1.1509;P=5.90e-1
Synthesis and degradation of ketone bodies	1	622	O=1;E=0.4089;R=2.4456;P=3.43e-1
O is the observed gene number in the KEGG pathway E is the expected gene number in the KEGG pathway (Expected number of genes in a specific KEGG pathway for an interesting gene set=Total number of genes in the KEGG pathway for the reference set * Total number of genes in the interesting set / Total numbe of genes in the reference set) R is the ration of enrichment for the KEGG pathway (R=O/E) P i…
